# Supplementary material for: Light-independent regulation of algal photoprotection by CO2 availability
Source: Nat Commun. 2023 Apr 8;14:1977. doi: 10.1038/s41467-023-37800-6 (PMC10082802; doi:10.1038/s41467-023-37800-6)
Supplement: Supplementary file 5 — Supplementary Dataset 2 [file 41467_2023_37800_MOESM5_ESM.xlsx]

## Sheet: Supplementary Dataset 2
Flux ranges obtained from flux variability analysis as well as mean and median flux from sampling of 5000 flux distributions.
Reactions marked in green show significant difference under HL+acetate but not under LL and HL conditions.
0											LL_WT_min	LL_WT_max	mean_sampled_LL_WT	median_sampled_LL_WT	LL_icl_min	LL_icl_max	mean_sampled_LL_icl	mean compared to WT	median_sampled_LL_icl	P_value_LL_icl (KS-test)	corrected P_value_LL_icl (t-test)	LL_dum11_min	LL_dum11_max	mean_sampled_LL_dum11	mean compared to WT	median_sampled_LL_dum11	P_value_LL_dum11 (KS-test)	corrected P_value_LL_dum11 (t-test)	change in icl and dum11 (1- yes, 0 - no)	HL_WT_min	HL_WT_max	mean_sampled_HL_WT	median_sampled_HL_WT	HL_icl_min	HL_icl_max	mean_sampled_HL_icl	mean compared to WT	median_sampled_HL_icl	P_value_HL_icl (KS-test)	corrected P_value_HL_icl (t-test)	HL_dum11_min	HL_dum11_max	mean_sampled_HL_dum11	mean compared to WT	median_sampled_HL_dum11	P_value_HL_dum11 (KS-test)	corrected P_value_HL_dum11 (t-test)	change in icl and dum11 (1- yes, 0 - no)	HL_ac_WT_min
-2											Low light (LL)																			high light (HL)																			high light + acetate (HL_ac)
-1	no difference LL and HL but in HL+acetate (1- yes, 0 - no)	up/ down-regulation under HL+ac (for reactions with no difference under LL and HL)	no difference in HL but in HL+acetate and LL (1- yes, 0 - no)	no difference in LL but in HL+acetate and HL (1- yes, 0 - no)	Equation	Directionality	Pathway	Protein Classification	Reaction ID	Name	WT				icl					icl to WT		dum11					dum11 to WT			WT				icl					icl to WT		dum11					dum11 to WT			WT
1	0		0	1	[m] : ala-L + akg <==> pyr + glu-L	Reversible	Alanine and aspartate metabolism	2.6.1.2	AAT	alanine aminotransferase, mitochondrial	-1000	1000	35.4839	0	-1000	1000	34.4428	0	0	0.417968	1.02618	-1000	1000	7.08653	0	0	2.35938e-81	9.93563e-102	0	-1000	1000	38.0033	0	-1000	1000	278.469	1	276.464	0	0	-999.959	1000	220.354	1	182.236	0	0	1	-1000
2	0		0	0	[m] : atp + ala-L + trnaala --> amp + ppi + alatrna + h	Forward only	Alanine and aspartate metabolism	6.1.1.7	ALATLm	alanine---tRNA ligase	0	0	0	0	0	0	0	0	0	1	NaN	0	0	0	0	0	1	NaN	0	0	0	0	0	0	0	0	0	0	1	NaN	0	0	0	0	0	1	NaN	0	0
3	0		0	0	[m] : atp + asn-L + trnaasn --> amp + ppi + asntrna + h	Forward only	Alanine and aspartate metabolism	6.1.1.22	ASNTLm	asparagine---tRNA ligase	0	0	0	0	0	0	0	0	0	1	NaN	0	0	0	0	0	1	NaN	0	0	0	0	0	0	0	0	0	0	1	NaN	0	0	0	0	0	1	NaN	0	0
4	1		0	0	[c] : asp-L + h2o + o2 --> oaa + nh4 + h2o2	Forward only	Alanine and aspartate metabolism	1.4.3.16	ASPO	L-aspartate oxidase	0	2.671	0.0151941	0.00633787	0	2.671	0.015822	0	0.00743418	6.11361e-18	1.00501	0	0.356657	0.00120292	0	0.000498257	0	2.76358e-82	0	0	3.27825	0.0259757	0.0114207	0	3.27825	0.0224801	0	0.0118332	0.000596179	0.0697151	0	0.143482	0.000179661	0	5.45815e-05	0	9.04339e-104	0	0
5	1		0	0	[m] : asp-L + h2o + o2 --> oaa + nh4 + h2o2	Forward only	Alanine and aspartate metabolism	1.4.3.16	ASPOm	L-aspartate oxidase, mitochondria	0	2.671	0.0264418	0.0120518	0	2.671	0.0264487	0	0.0131115	7.02869e-06	1.50169	0	0.356657	0.00315078	0	0.00141324	0	2.54163e-145	0	0	3.27825	0.0326652	0.0151102	0	3.27825	0.0355504	0	0.0188882	1.34706e-27	0.242899	0	0.143482	0.000482927	0	0.000223784	0	1.34754e-159	0	0
6	0		0	0	[m] : trnaasp + asp-L + atp --> asptrna + ppi + amp	Forward only	Alanine and aspartate metabolism	6.1.1.12	ASPTLm	aspartate---tRNA ligase	0	0	0	0	0	0	0	0	0	1	NaN	0	0	0	0	0	1	NaN	0	0	0	0	0	0	0	0	0	0	1	NaN	0	0	0	0	0	1	NaN	0	0
7	1		0	0	[c] : atp + asn-L + trnaasn --> amp + ppi + asntrna + h	Forward only	Alanine and aspartate metabolism	6.1.1.22	ASNTL	asparagine---tRNA ligase	0.00409047	0.0206147	0.00409486	0.00409214	0.00409047	0.0206147	0.00409606	0	0.00409219	4.40964e-05	0.487401	0.00409047	0.0206147	0.00409454	0	0.00409217	0.105511	0.97933	0	0.00736284	0.037519	0.00737002	0.00736592	0.00736284	0.037519	0.00737022	0	0.00736616	1.07945e-06	1.32171	0.00680559	0.0546331	0.00681982	0	0.00681087	0	0	0	0.00438146
8	1		0	0	[c] : atp + asp-L + trnaasp --> amp + ppi + asptrna + h	Forward only	Alanine and aspartate metabolism	6.1.1.12	ASPTL	aspartate---tRNA ligase	0.00409047	0.0206147	0.00409477	0.00409217	0.00409047	0.0206147	0.00409636	0	0.00409244	9.97296e-27	0.0566062	0.00409047	0.0206147	0.00409499	0	0.00409212	0.0670209	1.19856	0	0.00736284	0.037519	0.00737118	0.00736578	0.00736284	0.037519	0.00737074	0	0.00736639	1.14029e-38	1.2874	0.00680559	0.0546331	0.00682118	0	0.0068109	0	0	0	0.00438146
9	1		0	0	[c] : atp + ala-L + trnaala --> amp + ppi + alatrna + h	Forward only	Alanine and aspartate metabolism	6.1.1.7	ALATL	alanine---tRNA ligase	0.016508	0.0330322	0.0165119	0.0165097	0.016508	0.0330322	0.0165131	0	0.01651	5.06026e-24	0.0378349	0.016508	0.0330322	0.0165114	0	0.0165098	4.29442e-85	0.538084	0	0.0297143	0.0598705	0.0297237	0.0297174	0.0297143	0.0598705	0.0297225	0	0.0297177	1.29711e-07	0.790474	0.0274654	0.0752929	0.0274849	0	0.0274711	0	0	0	0.0175953
10	1		0	0	[c] : alatrna + h2o --> ala-L + trnaala	Forward only	Alanine and aspartate metabolism	3.1.1.29	ALATAH	Alanine-tRNA aminoacylhydrolase	0	0.0165242	3.81839e-06	1.72011e-06	0	0.0165242	5.02534e-06	0	2.0287e-06	5.06026e-24	0.0372102	0	0.0165242	3.36161e-06	0	1.829e-06	4.29442e-85	0.642597	0	0	0.0301561	9.35518e-06	3.09052e-06	0	0.0301561	8.06766e-06	0	3.33942e-06	1.29711e-07	0.790474	0	0.0478275	1.95122e-05	0	5.69743e-06	4.45446e-249	3.09184e-05	0	0
11	1		0	0	[c] : asntrna + h2o --> asn-L + trnaasn	Forward only	Alanine and aspartate metabolism	3.1.1.29	ASNTAH	Asparagine-tRNA aminoacylhydrolase	0	0.0165242	4.27729e-06	1.67353e-06	0	0.0165242	5.46936e-06	0	1.72094e-06	4.40964e-05	0.49575	0	0.0165242	3.94952e-06	0	1.70506e-06	0.105511	0.969752	0	0	0.0301561	7.12688e-06	3.08083e-06	0	0.0301561	7.33534e-06	0	3.31913e-06	1.07945e-06	1.31942	0	0.0478275	1.42094e-05	0	5.28617e-06	4.75446e-271	6.12911e-06	0	0
12	0		0	0	[c] : asptrna + h2o --> asp-L + trnaasp	Forward only	Alanine and aspartate metabolism	3.1.1.29	ASPTAH	Aspartate-tRNA aminoacylhydrolase	0	0.0165242	4.17587e-06	1.69761e-06	0	0.0165242	5.78397e-06	0	1.97402e-06	9.97296e-27	0.0534548	0	0.0165242	4.40457e-06	0	1.6495e-06	0.0670209	1.19702	0	0	0.0301561	8.29567e-06	2.93391e-06	0	0.0301561	7.85921e-06	0	3.54799e-06	1.14029e-38	1.28892	0	0.0478275	1.55639e-05	0	5.31332e-06	2.14035e-291	0.00173015	0	0
13	0		0	0	[h] : akg + asp-L <==> glu-L + oaa	Reversible	Alanine and aspartate metabolism;Glycine, serine and threonine metabolism	2.6.1.1	ASPATh	aspartate aminotransferase, chloroplast	-23.3435	2.56956	0.000143808	0	-23.3435	2.56956	0	0	0	1	0.384958	-1.05264	0.72329	0.00336821	0	0	2.79967e-06	8.79147e-23	0	-28.7632	2.97564	0	0	-28.7632	2.97564	0	0	0	1	NaN	-0.196104	0.494188	0.0258305	0	0.0173566	0	0	0	-51.4886
14	0		0	0	[m] : ala-L + glx --> pyr + gly	Forward only	Alanine and aspartate metabolism;Glycine, serine and threonine metabolism	2.6.1.44	AGAT	alanine---glyoxylate aminotransferase	0	0.0330484	0.000105567	4.06598e-05	0	0.0132194	6.53153e-05	-1	2.58488e-05	1.83619e-129	8.21807e-09	0	0.0330484	2.94712e-06	-1	1.66658e-06	0	1.25819e-76	1	0	0.0603123	0.000210365	8.81899e-05	0	0.0241249	6.72608e-06	-1	1.65723e-06	0	2.01416e-63	0	0.031885	4.20464e-05	-1	1.3793e-05	0	2.06036e-40	1	0
15	0		0	0	[x] : ala-L + glx --> pyr + gly	Forward only	Alanine and aspartate metabolism;Glycine, serine and threonine metabolism	2.6.1.44	AGATx	alanine---glyoxylate aminotransferase, glyoxysome	0	0	0	0	0	0	0	0	0	1	NaN	0	0	0	0	0	1	NaN	0	0	0	0	0	0	0	0	0	0	1	NaN	0	0	0	0	0	1	NaN	0	0
16	1		0	0	[c] : atp + asp-L + gln-L + h2o --> amp + ppi + asn-L + glu-L + h	Forward only	Alanine and aspartate metabolism;Nitrogen metabolism	6.3.5.4	ASPS	asparagine synthase (glutamine-hydrolysing)	0.00409047	0.0151066	0.00410289	0.00409491	0.00409047	0.0151066	0.00410269	0	0.00409521	7.33298e-12	1.44588	0.00409047	0.0151066	0.00410528	0	0.00409553	4.13284e-14	0.432222	0	0.00748595	0.02759	0.00751777	0.00749619	0.00748595	0.02759	0.00751185	0	0.00749638	1.87188e-10	0.441354	0.00685764	0.0387426	0.00689708	0	0.00687144	0	0	0	0.00701395
17	0		0	0	[x] : asn-L + h2o + h --> asp-L + nh4	Forward only	Alanine and aspartate metabolism;Nitrogen metabolism	3.5.1.1	ASPSE	asparaginase	0	0.0110161	9.36318e-06	2.85301e-06	0	0.0110161	9.18596e-06	0	3.09507e-06	1.21201e-09	1.45285	0	0.0110161	1.14735e-05	0	3.21213e-06	1.63314e-10	0.51809	0	0	0.0201041	2.63667e-05	6.79216e-06	0	0.0201041	2.03792e-05	0	6.93962e-06	1.07945e-06	0.426739	0	0.031885	3.44526e-05	0	1.03334e-05	4.29236e-89	0.2556	0	0
18	1		0	0	[c] : acgam6p <==> acgam1p	Reversible	Amino sugar and nucleotide sugar metabolism	5.4.2.3	ACGAMPM	N-Acetyl-D-glucosamine 1-phosphate 1,6-phosphomutase	0	0.000759734	5.8719e-06	2.15429e-06	0	0.000759734	5.86352e-06	0	2.3591e-06	9.69036e-07	1.4933	0	0.000759734	6.46207e-06	0	2.38569e-06	5.64443e-09	0.460281	0	0.000246221	0.00163271	0.000257064	0.000250397	0.000246221	0.00163271	0.000257208	0	0.00025121	1.79323e-32	1.37968	0.000104104	0.00117287	0.000114057	0	0.000108137	0	0	0	0.00526497
19	0		0	0	[c] : gam6p + h2o <==> f6p-B + nh4	Reversible	Amino sugar and nucleotide sugar metabolism	3.5.99.6	G6PDA	D-glucosamine-6-phosphate aminohydrolase (ketol isomerizing)	-0.000759734	0.0330484	0.000480597	0.000166257	-0.000759734	0.0330484	0.000114297	0	5.45366e-05	0	1.48686e-198	-0.000759734	0.0330484	3.82302e-05	0	1.07771e-05	0	2.82947220937000e-312	0	-0.00163271	0.060066	0.000137475	0	-0.00163271	0.060066	8.09632e-05	-1	0	1.33784e-06	0.00177015	-0.00117287	0.0955508	5.02072e-05	-1	0	5.94705e-15	5.06049e-07	1	-0.00783018
20	0		0	1	[c] : udpxyl <==> udparab	Reversible	Amino sugar and nucleotide sugar metabolism	5.1.3.5	UA4E	UDP-L-arabinose 4-epimerase	0.00499547	0.00499547	0.00499547	0.00499547	0.00499547	0.00499547	0.00499547	0	0.00499547	9.69036e-07	0.782965	0.00499547	0.00499547	0.00499547	0	0.00499547	5.58551e-171	1.17153e-97	0	0.00899185	0.00899185	0.00899185	0.00899185	0.00899185	0.00899185	0.00899185	-1	0.00899185	0	0	0.0083113	0.0083113	0.0083113	-1	0.0083113	0	0	1	0.033025
21	1		0	0	[c] : utp + acgam1p + h <==> ppi + uacgam	Reversible	Amino sugar and nucleotide sugar metabolism	2.7.7.23	UDPACGLP	UTP:N-acetyl-alpha-D-glucosamine-1-phosphate uridylyltransferase	0	0.000759734	5.8719e-06	2.15429e-06	0	0.000759734	5.86352e-06	0	2.3591e-06	9.69036e-07	1.4933	0	0.000759734	6.46207e-06	0	2.38569e-06	5.64443e-09	0.460281	0	0.000246221	0.00163271	0.000257064	0.000250397	0.000246221	0.00163271	0.000257208	0	0.00025121	1.79323e-32	1.37968	0.000104104	0.00117287	0.000114057	0	0.000108137	0	0	0	0.00526497
22	0		0	0	[c] : atp + arab-L --> adp + B-ara1p + h	Forward only	Amino sugar and nucleotide sugar metabolism	2.7.1.46	AAPT	ATP:L-arabinose 1-phosphotransferase	0	0.0330484	1.09031e-05	4.99255e-06	0	0.0330484	1.46454e-05	0	5.80835e-06	1.40534e-32	0.0298	0	0.0330484	1.38708e-05	0	5.00353e-06	1.19193e-08	0.0838342	0	0	0.0603123	3.00084e-05	1.0897e-05	0	0.0603123	2.62368e-05	0	1.11575e-05	8.24844e-15	0.454733	0	0.0956549	4.41641e-05	0	1.68948e-05	2.10679e-143	0.000166917	0	0
23	1		0	0	[c] : accoa + gam6p --> coa + acgam6p + h	Forward only	Amino sugar and nucleotide sugar metabolism	2.3.1.4	ACGAM6PSi	acetyl-CoA:D-glucosamine-6-phosphate N-acetyltransferase	0	0.000759734	5.8719e-06	2.15429e-06	0	0.000759734	5.86352e-06	0	2.3591e-06	9.69036e-07	1.4933	0	0.000759734	6.46207e-06	0	2.38569e-06	5.64443e-09	0.460281	0	0.000246221	0.00163271	0.000257064	0.000250397	0.000246221	0.00163271	0.000257208	0	0.00025121	1.79323e-32	1.37968	0.000104104	0.00117287	0.000114057	0	0.000108137	0	0	0	0.00526497
24	0		0	1	[c] : gln-L + f6p-B --> glu-L + gam6p	Forward only	Amino sugar and nucleotide sugar metabolism	2.6.1.16	GF6PTA	L-glutamine:D-fructose-6-phosphate isomerase (deaminating)	0	0.0330484	0.000484843	0.000169659	0	0.0330484	0.000118639	0	5.86088e-05	0	1.67946e-198	0	0.0330484	4.17913e-05	0	1.41923e-05	0	3.85158308550000e-313	0	0	0.0603123	0.000265461	0.00011063	0	0.0603123	0.000192904	-1	9.17757e-05	1.25217e-17	4.52051e-05	0	0.0956549	8.96755e-05	-1	2.7777e-05	0	2.78673e-24	1	0
25	1		0	0	[c] : udparab + h2o --> arab-L + udp + h	Forward only	Amino sugar and nucleotide sugar metabolism	3.2.1.55	UAD	UDP-L-arabinose degradation	0.00499547	0.0380439	0.00500639	0.00500047	0.00499547	0.0380439	0.00501014	0	0.00500128	1.40534e-32	0.0295016	0.00499547	0.0380439	0.00500937	0	0.00500048	1.19193e-08	0.0823046	0	0.00899185	0.0693041	0.00902187	0.00900275	0.00899185	0.0693041	0.0090181	0	0.00900301	8.24844e-15	0.454733	0.0083113	0.103966	0.00835547	0	0.0083282	0	0	0	0.033025
26	0		0	0	[c] : udpgal + (2) nad + h2o --> udpgalur + (2) nadh + (3) h	Forward only	Amino sugar and nucleotide sugar metabolism	1.1.1.-	UDPGALOR	UDP-D-galactose:NAD+ 6-oxidoreductase	0	0.00499547	0.00155587	0.00141717	0	0.00499547	0.00160275	1	0.0014639	0.00369027	0.00609478	0	0.00499547	0.00169362	1	0.0015697	1.24321e-12	2.58265e-19	1	0	0.00899185	0.00602564	0.00627577	0	0.00899185	0.00288116	-1	0.00258626	0	0	0	0.0083113	0.00296276	-1	0.00280684	0	0	1	0
27	0		0	0	[c] : udp + B-ara1p + h --> pi + udparab	Forward only	Amino sugar and nucleotide sugar metabolism	2.7.7.64	UMPU	UTP:UTP-monosaccharide-1-phosphate uridylyltransferase	0	0.0330484	1.09031e-05	4.99255e-06	0	0.0330484	1.46454e-05	0	5.80835e-06	1.40534e-32	0.0298	0	0.0330484	1.38708e-05	0	5.00353e-06	1.19193e-08	0.0838342	0	0	0.0603123	3.00084e-05	1.0897e-05	0	0.0603123	2.62368e-05	0	1.11575e-05	8.24844e-15	0.454733	0	0.0956549	4.41641e-05	0	1.68948e-05	2.10679e-143	0.000166917	0	0
28	0		0	1	[c] : acg5sa + glu-L <==> acorn + akg	Reversible	Arginine and proline metabolism	2.6.1.11	AOTA	acetylornithine transaminase	0.00905747	0.0421059	0.00914584	0.00909664	0.00905747	0.0421059	0.00913356	0	0.00909141	7.99684e-27	0.255952	0.00905747	0.0421059	0.00911852	0	0.00908256	3.18404e-171	0.000386173	0	0.0163034	0.0766157	0.0164153	0.0163559	0.0163034	0.0766157	0.0164911	1	0.0164003	8.50942e-257	1.14586e-08	0.0150695	0.110724	0.0152548	-1	0.015151	0	0	1	0.00590109
29	0		0	0	[m] : acg5sa + glu-L <==> acorn + akg	Reversible	Arginine and proline metabolism	2.6.1.11	AOTAm	acetylornithine transaminase, mitochondria	0	0	0	0	0	0	0	0	0	1	NaN	0	0	0	0	0	1	NaN	0	0	0	0	0	0	0	0	0	0	1	NaN	0	0	0	0	0	1	NaN	0	0
30	0		0	0	[c] : acorn + glu-L <==> orn + acglu	Reversible	Arginine and proline metabolism	2.3.1.35	GACT	glutamate N-acetyltransferase	-11.5653	0.0421059	5.01217e-05	0	-11.5653	0.0421059	2.39572e-05	0	0	1	0.0276235	-0.466485	0.0421059	0.00577224	0	0.00656844	0	0	0	-14.1895	0.0766157	7.72414e-05	0	-14.1895	0.0766157	8.11323e-05	0	0	1	1.37968	-0.0805854	0.110724	0.0150309	0	0.0150604	0	0	0	-25.406
31	1		0	0	[c] : glu5sa <==> 1pyr5c + h2o + h	Reversible	Arginine and proline metabolism		GSC	Glutamate semialdehyde conversion	0.00284872	0.0358972	0.00286975	0.00285773	0.00284872	0.0358972	0.00286738	0	0.00285772	7.79995e-07	0.421492	0.00284872	0.0358972	0.00286873	0	0.0028572	3.03206e-05	1.04057	0	0.00512769	0.06544	0.00517958	0.00514706	0.00512769	0.06544	0.00517464	0	0.00514767	0.013259	0.647017	0.00473961	0.0457346	0.00477304	0	0.00475283	0	0	0	0.00327067
32	0		0	0	[m] : glu5sa + nad + h2o <==> glu-L + nadh + (2) h	Reversible	Arginine and proline metabolism	1.2.1.88	LGGSOR	L-glutamate gamma-semialdehyde:NAD+ oxidoreductase	-0.00413106	0.0330484	7.29025e-05	3.0183e-05	-0.00413106	0.0330484	5.62953e-05	0	2.26718e-05	1.7743e-66	0.0598167	-0.00413106	0.0330484	4.35568e-05	0	1.51562e-05	6.4992e-282	5.60366e-05	0	-0.00753903	0.0603123	8.30429e-05	3.41454e-05	-0.00753903	0.0603123	0.000155436	1	7.33957e-05	3.60652e-289	1.90987e-08	-0.00431526	0.0956549	0.000161385	1	6.64495e-05	3.79547e-231	1.3812e-09	1	-0.0147072
33	1		0	0	[m] : pro-L + q8 --> 1pyr5c + q8h2 + h	Reversible	Arginine and proline metabolism	1.5.5.2	PROOR	L-proline:quinone oxidoreductase	0	4.5565	0.0550845	0.0262074	0	4.5565	0.0562835	0	0.0280341	0.000335377	1.16377	0	0.356657	0.000593323	0	0.000224349	0	2.44139e-176	0	0	5.92426	0.0749096	0.0343831	0	5.92426	0.0713853	0	0.0368224	0.00239091	0.758383	0	0.0717412	9.98772e-05	0	3.98565e-05	0	1.49001e-170	0	0
34	0		0	1	[c] : accoa + glu-L --> coa + acglu + h	Forward only	Arginine and proline metabolism	2.3.1.1	AAAT	amino-acid N-acetyltransferase	0	11.5743	0.565661	0.320604	0	11.5743	0.584937	0	0.362697	3.16225e-13	0.425173	0	0.475542	0.00549089	0	0.00254211	0	0	0	0	14.2058	0.797064	0.480085	0	14.2058	0.748363	-1	0.482945	0.013259	0.0364307	0	0.0956549	0.000229681	-1	9.61408e-05	0	0	1	0
35	1		0	0	[c] : 4abut + his-L --> hcarn + h2o	Forward only	Arginine and proline metabolism	3.4.13.3	AABHH	alpha-Aminobutyryl histidine hydrolase	0	0.00122402	2.42931e-07	0	0	0.00122402	2.17337e-07	0	0	0.834667	1.30425	0	0.00122402	2.55349e-07	0	0	0.256978	1.393	0	0	0.00223379	4.83942e-07	0	0	0.00223379	3.7314e-07	0	0	0.246768	0.998481	0	0.0017287	1.87588e-07	0	0	0.0460384	0.116213	0	0
36	0		0	1	[c] : acg5p + nadph + h --> acg5sa + pi + nadp	Forward only	Arginine and proline metabolism	1.2.1.38	AGGPR	N-acetyl-gamma-glutamyl-phosphate reductase	0.00905747	0.0421059	0.00914584	0.00909664	0.00905747	0.0421059	0.00913356	0	0.00909141	7.99684e-27	0.255952	0.00905747	0.0421059	0.00911852	0	0.00908256	3.18404e-171	0.000386173	0	0.0163034	0.0766157	0.0164153	0.0163559	0.0163034	0.0766157	0.0164911	1	0.0164003	8.50942e-257	1.14586e-08	0.0150695	0.110724	0.0152548	-1	0.015151	0	0	1	0.00590109
37	0		0	1	[c] : atp + acglu --> adp + acg5p	Forward only	Arginine and proline metabolism	2.7.2.8	AGK	acetylglutamate kinase	0.00905747	0.0421059	0.00914584	0.00909664	0.00905747	0.0421059	0.00913356	0	0.00909141	7.99684e-27	0.255952	0.00905747	0.0421059	0.00911852	0	0.00908256	3.18404e-171	0.000386173	0	0.0163034	0.0766157	0.0164153	0.0163559	0.0163034	0.0766157	0.0164911	1	0.0164003	8.50942e-257	1.14586e-08	0.0150695	0.110724	0.0152548	-1	0.015151	0	0	1	0.00590109
38	0		0	1	[c] : acorn + h2o --> ac + orn	Forward only	Arginine and proline metabolism	3.5.1.16;3.5.1.14	AODAA	acetylornithine deacetylase aminoacylase	0	11.5743	0.565661	0.320604	0	11.5743	0.584937	0	0.362697	3.16225e-13	0.425173	0	0.475542	0.00549089	0	0.00254211	0	0	0	0	14.2058	0.797064	0.480085	0	14.2058	0.748363	-1	0.482945	0.013259	0.0364307	2.20756e-18	0.0956549	0.000229681	-1	9.61408e-05	0	0	1	0
39	0		0	1	[c] : arg-L + h2o + h --> citr-L + nh4	Forward only	Arginine and proline metabolism	3.5.3.6	ARGDI	arginine deiminase	0	0.0165242	8.15608e-06	3.01932e-06	0	0.0165242	6.97027e-06	0	2.78384e-06	2.63454e-09	0.526197	0	0.0165242	1.08231e-05	0	2.69104e-06	1.48755e-38	0.139486	0	0	0.0301561	1.27575e-05	4.69778e-06	0	0.0301561	4.45199e-06	-1	1.86304e-06	0	3.01338e-08	0	0.0478275	2.75829e-05	1	8.86645e-06	2.77145e-232	1.46785e-07	1	0
40	0		0	1	[c] : atp + arg-L + trnaarg --> amp + ppi + argtrna + h	Forward only	Arginine and proline metabolism	6.1.1.19	ARGT	arginine---tRNA ligase	0.00905747	0.0255817	0.00906137	0.00905913	0.00905747	0.0255817	0.00906159	0	0.00905929	7.31814e-18	1.10029	0.00905747	0.0255817	0.00906158	0	0.0090592	1.15558e-07	1.05628	0	0.0163034	0.0464596	0.0163108	0.0163067	0.0163034	0.0464596	0.0163179	1	0.0163079	3.76959e-100	9.50779e-06	0.0150695	0.062897	0.0150896	-1	0.0150749	0	0	1	0.00590109
41	1		0	0	[c] : glu5p + nadph + h --> glu5sa + pi + nadp	Forward only	Arginine and proline metabolism	1.2.1.41	G5DH	glutamate-5-semialdehyde dehydrogenase	0.00284872	0.0358972	0.00286975	0.00285773	0.00284872	0.0358972	0.00286738	0	0.00285772	7.79995e-07	0.421492	0.00284872	0.0358972	0.00286873	0	0.0028572	3.03206e-05	1.04057	0	0.00512769	0.06544	0.00517958	0.00514706	0.00512769	0.06544	0.00517464	0	0.00514767	0.013259	0.647017	0.00473961	0.0457346	0.00477304	0	0.00475283	0	0	0	0.00327067
42	0		0	0	[m] : glu5p + nadph + h --> glu5sa + pi + nadp	Forward only	Arginine and proline metabolism	1.2.1.41	G5DHm	glutamate-5-semialdehyde dehydrogenase, mitochondria	0	0	0	0	0	0	0	0	0	1	NaN	0	0	0	0	0	1	NaN	0	0	0	0	0	0	0	0	0	0	1	NaN	0	0	0	0	0	1	NaN	0	0
43	0		0	0	[x] : glu5p + nadph + h --> glu5sa + pi + nadp	Forward only	Arginine and proline metabolism	1.2.1.41	G5DHx	glutamate-5-semialdehyde dehydrogenase, glyoxysome	0	0	0	0	0	0	0	0	0	1	NaN	0	0	0	0	0	1	NaN	0	0	0	0	0	0	0	0	0	0	1	NaN	0	0	0	0	0	1	NaN	0	0
44	1		0	0	[c] : arg-L + o2 + nadph --> no + citr-L + nadp + (2) h	Forward only	Arginine and proline metabolism	1.14.13.39	NOS	nitric-oxide synthase	0	0.0165242	4.92031e-05	1.9529e-05	0	0.0165242	6.73115e-05	0	2.91871e-05	8.69445e-107	0.0044124	0	0.0165242	4.17325e-05	0	1.42927e-05	8.49156e-71	0.32195	0	0	0.0301561	0.000104269	4.23885e-05	0	0.0301561	4.97595e-05	0	2.05449e-05	3.61093e-283	5.6098e-12	0	0.031885	0.00011407	0	4.78566e-05	3.37706e-20	0.561074	0	0
45	0		0	0	[c] : arg-L + o2 + nadph + h --> nwharg + nadp + h2o	Forward only	Arginine and proline metabolism	1.14.13.39	NOS1	L-Arginine,NADPH:oxygen oxidoreductase (N-(omega)-hydroxyarginine-forming)	0	0.0165242	9.35699e-06	4.14373e-06	0	0.0165242	1.19696e-05	0	4.00504e-06	3.60352e-07	0.400136	0	0.0165242	1.30604e-05	0	3.84249e-06	3.16225e-13	0.131454	0	0	0.0301561	2.08724e-05	6.97101e-06	0	0.0301561	9.92734e-05	1	4.54689e-05	0	4.1189e-29	0	0.0286965	1.41105e-05	-1	4.38637e-06	5.56246e-128	0.0318657	1	0
46	0		0	0	[c] : nadph + (2) nwharg + (2) o2 + h --> nadp + (2) no + (2) citr-L + (2) h2o	Forward only	Arginine and proline metabolism	1.14.13.39	NOS2	N-(omega)-Hydroxyarginine,NADPH:oxygen oxidoreductase (nitric-oxide-forming)	0	0.00826211	4.61734e-06	2.07186e-06	0	0.00826211	5.90306e-06	0	2.00252e-06	3.60352e-07	0.412528	0	0.00826211	6.44702e-06	0	1.92124e-06	3.16225e-13	0.138155	0	0	0.0150781	1.03976e-05	3.48551e-06	0	0.0150781	4.96361e-05	1	2.27345e-05	0	3.64708e-29	0	0.0143482	6.97629e-06	-1	2.19319e-06	5.56246e-128	0.0295279	1	0
47	0		0	0	[m] : orn + akg --> glu5sa + glu-L	Forward only	Arginine and proline metabolism	2.6.1.13	ORNTArm	L-Ornithine:2-oxo-acid aminotransferase	0	0.0330484	7.3805e-05	3.09366e-05	0	0.0330484	5.71586e-05	0	2.33778e-05	1.52001e-67	0.0590816	0	0.0330484	4.45417e-05	0	1.60525e-05	1.0065e-279	5.91138e-05	0	0	0.0603123	8.49788e-05	3.59389e-05	0	0.0603123	0.000157348	1	7.5366e-05	8.35196e-290	1.92514e-08	0	0.0956549	0.000162487	1	6.76255e-05	1.16946e-219	2.10374e-09	1	0
48	1		0	0	[c] : 1pyr5c + nadph + (2) h --> pro-L + nadp	Forward only	Arginine and proline metabolism	1.5.1.2	P5CR	pyrroline-5-carboxylate reductase	0.00284872	0.0358972	0.00286975	0.00285773	0.00284872	0.0358972	0.00286738	0	0.00285772	7.79995e-07	0.421492	0.00284872	0.0358972	0.00286873	0	0.0028572	3.03206e-05	1.04057	0	0.00512769	0.06544	0.00517958	0.00514706	0.00512769	0.06544	0.00517464	0	0.00514767	0.013259	0.647017	0.00473961	0.0457346	0.00477304	0	0.00475283	0	0	0	0.00327067
49	1		0	0	[m] : 1pyr5c + nadph + (2) h --> pro-L + nadp	Forward only	Arginine and proline metabolism	1.5.1.2	P5CRm	pyrroline-5-carboxylate reductase, mitochondria	0	4.5565	0.0550635	0.0261965	0	4.5565	0.0562649	0	0.0280156	0.000283516	1.16377	0	0.356657	0.000573309	0	0.000206093	0	2.46896e-176	0	0	5.92426	0.0748577	0.0343629	0	5.92426	0.0713384	0	0.0367431	0.00239091	0.75885	0	0.0717412	6.64361e-05	0	1.98331e-05	0	1.79483e-170	0	0
50	0		0	1	[c] : atp + pro-L + trnapro --> amp + ppi + protrna + h	Forward only	Arginine and proline metabolism	6.1.1.15	PROTL	proline---tRNA ligase	0.00284872	0.0193729	0.00285409	0.00285031	0.00284872	0.0193729	0.00285334	0	0.00285062	1.20127e-33	0.680569	0.00284872	0.0193729	0.00285328	0	0.00285047	8.87735e-26	0.582881	0	0.00512769	0.0352838	0.00513498	0.00513089	0.00512769	0.0352838	0.00514724	1	0.00513401	3.39149e-296	6.23303e-07	0.00473961	0.0525671	0.00475725	-1	0.0047448	0	0	1	0.00327067
51	1		0	0	[m] : 1pyr5c + nad + (2) h2o --> glu-L + nadh + h	Forward only	Arginine and proline metabolism	1.2.1.88	PCOR	(S)-1-pyrroline-5-carboxylate:NAD+ oxidoreductase	0	0.0330484	2.10197e-05	9.00725e-06	0	0.0330484	1.86446e-05	0	9.00538e-06	7.79995e-07	0.421492	0	0.0330484	1.99976e-05	0	8.4812e-06	3.03206e-05	1.04057	0	0	0.0603123	5.18789e-05	1.93657e-05	0	0.0603123	4.69424e-05	0	1.998e-05	0.013259	0.647017	0	0.040995	3.34244e-05	0	1.32247e-05	6.67186e-76	2.52617e-05	0	0
52	0		0	0	[c] : p3h5c + nadph + (2) h --> 4hpro-LT + nadp	Forward only	Arginine and proline metabolism	1.5.1.2	THPOR	Trans-4-Hydroxy-L-proline:NADP+ 5-oxidoreductase	0	0	0	0	0	0	0	0	0	1	NaN	0	0	0	0	0	1	NaN	0	0	0	0	0	0	0	0	0	0	1	NaN	0	0	0	0	0	1	NaN	0	0
53	0		0	0	[c] : p3h5c + nad + (2) h2o --> e4hg + nadh + h	Forward only	Arginine and proline metabolism	1.2.1.88	P3H5COR	L-1-pyrroline-3-hydroxy-5-carboxylate:NAD+ oxidoreductase	0	0	0	0	0	0	0	0	0	1	NaN	0	0	0	0	0	1	NaN	0	0	0	0	0	0	0	0	0	0	1	NaN	0	0	0	0	0	1	NaN	0	0
54	0		0	0	[c] : argtrna + h2o --> arg-L + trnaarg	Forward only	Arginine and proline metabolism	3.1.1.29	ARGTAH	arginine-tRNA aminoacylhydrolase	0	0.0165242	3.79784e-06	1.66777e-06	0	0.0165242	4.02001e-06	0	1.82399e-06	7.31814e-18	1.09725	0	0.0165242	3.99827e-06	0	1.7329e-06	1.15558e-07	1.08606	0	0	0.0301561	7.34307e-06	3.21444e-06	0	0.0301561	1.44226e-05	1	4.46093e-06	3.76959e-100	1.00452e-05	0	0.0478275	2.00856e-05	1	5.39324e-06	8.94209e-197	0.000128016	1	0
55	0		0	1	[c] : protrna + h2o --> pro-L + trnapro	Forward only	Arginine and proline metabolism	3.1.1.29	PROTAH	proline-tRNA aminoacylhydrolase	0	0.0165242	5.20919e-06	1.59537e-06	0	0.0165242	4.51788e-06	0	1.90014e-06	1.20127e-33	0.734208	0	0.0165242	4.45056e-06	0	1.75456e-06	8.87735e-26	0.628688	0	0	0.0301561	7.25008e-06	3.19741e-06	0	0.0301561	1.9511e-05	1	6.31647e-06	3.39149e-296	6.24266e-07	0	0.0478275	1.76177e-05	1	5.19349e-06	5.16453e-230	0.000599139	1	0
56	1		0	0	[c] : argsuc <==> fum + arg-L	Reversible	Arginine and proline metabolism;Urea cycle and metabolism of amino groups	4.3.2.1	ARGSL	argininosuccinate lyase	0.00905747	0.0255817	0.00913092	0.00909315	0.00905747	0.0255817	0.00915254	0	0.00910429	5.7377e-65	0.0014393	0.00905747	0.0255817	0.00913015	0	0.0090886	2.40272e-26	1.38883	0	0.0163034	0.0464596	0.0164548	0.016375	0.0163034	0.0464596	0.0164696	0	0.0163945	1.40097e-55	0.435783	0.0150695	0.062897	0.0152356	0	0.0151497	0	0	0	0.00590109
57	0		0	1	[c] : cbp + orn <==> pi + citr-L	Reversible	Arginine and proline metabolism;Urea cycle and metabolism of amino groups	2.1.3.3	OCT	ornithine carbamoyltransferase	0	0.0109295	2.85618e-05	1.18175e-05	0	0.0109295	2.76073e-05	0	1.03544e-05	1.08197e-10	1.25963	0	0.0109295	3.16511e-05	0	1.1837e-05	0.0956594	0.625237	0	0	0.0198381	5.07551e-05	2.13422e-05	0	0.0198381	8.63731e-05	1	3.60263e-05	9.71369e-131	1.84266e-08	0	0.0353596	0.000230858	1	9.71425e-05	0	2.17103e-63	1	0
58	0		0	0	[h] : cbp + orn <==> pi + citr-L	Reversible	Arginine and proline metabolism;Urea cycle and metabolism of amino groups	2.1.3.3	OCTh	ornithine carbamoyltransferase, chloroplast	0	0	0	0	0	0	0	0	0	1	NaN	0	0	0	0	0	1	NaN	0	0	0	0	0	0	0	0	0	0	1	NaN	0	0	0	0	0	1	NaN	0	0
59	0		0	1	[m] : cbp + orn <==> pi + citr-L	Reversible	Arginine and proline metabolism;Urea cycle and metabolism of amino groups	2.1.3.3	OCTm	ornithine carbamoyltransferase, mitochondrial	-0.00187201	0.0145655	0.00903555	0.00904857	-0.00187201	0.0145655	0.00903858	0	0.00905052	1.04733e-17	0.724997	-0.00187201	0.0145655	0.00903274	0	0.00904889	0.010252	0.741034	0	-0.00353464	0.0263555	0.0162661	0.0162881	-0.00353464	0.0263555	0.0162296	-1	0.0162741	2.95109e-118	6.24008e-08	-0.0202901	0.0223344	0.0148489	-1	0.0149789	0	0	1	-0.0216731
60	1		0	0	[c] : atp + citr-L + asp-L --> amp + ppi + argsuc + (2) h	Forward only	Arginine and proline metabolism;Urea cycle and metabolism of amino groups	6.3.4.5	ARGSS	argininosuccinate synthase	0.00905747	0.0255817	0.00913092	0.00909315	0.00905747	0.0255817	0.00915254	0	0.00910429	5.7377e-65	0.0014393	0.00905747	0.0255817	0.00913015	0	0.0090886	2.40272e-26	1.38883	0	0.0163034	0.0464596	0.0164548	0.016375	0.0163034	0.0464596	0.0164696	0	0.0163945	1.40097e-55	0.435783	0.0150695	0.062897	0.0152356	0	0.0151497	0	0	0	0.00590109
61	1		0	0	[c] : atp + glu-L --> adp + glu5p	Forward only	Arginine and proline metabolism;Urea cycle and metabolism of amino groups	2.7.2.11	GLU5K	glutamate 5-kinase	0.00284872	0.0358972	0.00286975	0.00285773	0.00284872	0.0358972	0.00286738	0	0.00285772	7.79995e-07	0.421492	0.00284872	0.0358972	0.00286873	0	0.0028572	3.03206e-05	1.04057	0	0.00512769	0.06544	0.00517958	0.00514706	0.00512769	0.06544	0.00517464	0	0.00514767	0.013259	0.647017	0.00473961	0.0457346	0.00477304	0	0.00475283	0	0	0	0.00327067
62	0		0	0	[c] : gdpmann <==> gdpgal	Reversible	Ascorbate and aldarate metabolism	5.1.3.18	GDPMANNE1	GDP-mannose 3,5-epimerase	-1000	1000	18.3122	0	-1000	1000	20.8162	0	0	0.289462	0.204328	-1000	1000	28.0121	0	0	0.00206222	7.06247e-10	0	-1000	1000	18.5947	0	-1000	1000	18.5338	0	0	0.983592	1.47193	-1000	1000	36.4147	0	0	8.47958e-12	3.83531e-25	0	-1000
63	0		0	0	[c] : gdpmann <==> gdpgul	Reversible	Ascorbate and aldarate metabolism	5.1.3.18	GDPMANNE2	GDP-mannose 3,5-epimerase	-1000	1000	385.302	425.761	-1000	1000	369.795	-1	406.5	0.00488913	0.0124285	-1000	1000	354.246	-1	373.348	2.0509e-07	7.38842e-09	1	-1000	1000	379.079	422.137	-1000	1000	374.283	0	420.269	0.100485	0.807173	-1000	1000	327.637	0	326.837	7.21659e-21	5.82008e-22	0	-1000
64	0		0	0	[c] : gdpgul <==> gdpgal	Reversible	Ascorbate and aldarate metabolism	5.1.3.18	GDPMANNE3	GDP-mannose 3,5-epimerase	-1000	1000	385.302	425.761	-1000	1000	369.795	-1	406.5	0.00488913	0.0124285	-1000	1000	354.246	-1	373.348	2.0509e-07	7.38842e-09	1	-1000	1000	379.079	422.137	-1000	1000	374.283	0	420.269	0.100485	0.807173	-1000	1000	327.637	0	326.837	7.21659e-21	5.82008e-22	0	-1000
65	0		0	0	[m] : nad + (2) ascb-L + h <==> nadh + (2) mdhascb	Reversible	Ascorbate and aldarate metabolism	1.6.5.4	ASCBOR4	NADH:monodehydroascorbate oxidoreductase	-4.34037	0	0	0	-4.34037	0	0	0	0	1	NaN	-3.87478	0	0	0	0	1	NaN	0	-5.32716	0	0	0	-5.32716	0	0	0	0	1	NaN	-5.41689	-5.70355e-28	0	0	0	1	NaN	0	-9.52945
66	0		0	0	[m] : (2) mdhascb <==> dhdascb + ascb-L + (2) h	Reversible	Ascorbate and aldarate metabolism	1.11.1.11	MDHASCBL	Monodehydroascorbate lyase	-4.34037	0	0	0	-4.34037	0	0	0	0	1	NaN	-3.87478	0	0	0	0	1	NaN	0	-5.32716	0	0	0	-5.32716	0	0	0	0	1	NaN	-5.41689	-5.70355e-28	0	0	0	1	NaN	0	-9.52945
67	1		0	0	[u] : o2 + (2) ascb-L --> (2) dhdascb + (2) h2o	Forward only	Ascorbate and aldarate metabolism	1.10.3.3	ASCBOR	L-ascorbate:oxygen oxidoreductase	0	0.0165425	6.8096e-05	3.66784e-05	0	0.0165425	7.51228e-05	0	4.27347e-05	2.52845e-38	0.38958	0	0.0165425	0.000113781	0	5.97611e-05	1.2615e-252	1.95222e-16	0	0	0.030189	0.000147585	7.47513e-05	0	0.030189	0.00015613	0	8.90817e-05	1.30003e-41	0.860001	0	0.0717716	0.000760397	0	0.000349097	0	2.43874e-87	0	0
68	1		0	0	[u] : dhdascb + (2) gthrd --> gthox + ascb-L	Forward only	Ascorbate and aldarate metabolism	1.8.5.1	GTHDHu	glutathione:dehydroascorbate oxidoreductase	0	0.0330484	0.000115884	4.76818e-05	0	0.0330484	0.000133031	0	6.18715e-05	6.08765e-43	0.249431	0	0.0330484	0.000221196	0	0.000103433	8.49085e-284	5.4794e-20	0	0	0.0603123	0.000263238	0.000104409	0	0.0603123	0.000272976	0	0.000132115	9.90811e-37	1.1584	0	0.143482	0.0015316	0	0.000688677	0	9.10867e-92	0	0
69	1		0	0	[c] : udpglcur + h2o --> udp + glcur + h	Forward only	Ascorbate and aldarate metabolism	2.4.1.17	UDPGLCURH	UDP-glucuronate glucuronohydrolase	0	0.0330484	1.79313e-05	5.29264e-06	0	0.0330484	1.74662e-05	0	5.59911e-06	2.75826e-05	1.45451	0	0.0330484	1.58045e-05	0	4.87332e-06	8.47958e-12	1.06673	0	0	0.0603123	3.80764e-05	9.83938e-06	0	0.0603123	5.36213e-05	0	1.57933e-05	9.41106e-108	0.260889	0	0.0478275	3.40262e-05	0	8.54355e-06	1.1422e-14	1.0263	0	0
70	0		1	0	[c] : gdpgal + pi --> gal1p + gdp + h	Forward only	Ascorbate and aldarate metabolism	2.7.7.69	GDPGALP	GDP-L-galactose phosphorylase	0	0.00867411	0.000651652	0.000424622	0	0.00867411	0.000765977	1	0.000518722	3.61437e-46	1.50861e-17	0	0.00867411	0.000446425	-1	0.000271669	2.10328e-128	1.27306e-70	1	0	0.0156769	0.00128243	0.000863773	0	0.0156769	0.00128075	0	0.000879696	0.0181221	1.45079	0	0.0142766	0.00109099	0	0.000726587	2.69737e-37	8.42579e-18	0	0
71	0		1	0	[c] : gal1p + h2o --> gal + pi	Forward only	Ascorbate and aldarate metabolism	3.1.3.93	GAL1PP	L-galactose-1-phosphate phosphohydrolase	1.99152e-30	0.0330484	0.000660758	0.000430217	0	0.0330484	0.000773884	1	0.00052601	2.01818e-46	1.14154e-16	0	0.0330484	0.000456711	-1	0.000278782	6.28257e-127	8.52148e-65	1	0	0.0603123	0.00130385	0.000881867	0	0.0603123	0.00130172	0	0.00089243	0.0245213	1.44334	0	0.106707	0.00112517	0	0.000755586	9.8638e-35	5.36966e-14	0	0
72	1		0	0	[c] : gal + nad --> galtl + nadh + h	Forward only	Ascorbate and aldarate metabolism	1.1.1.316	GALOR	L-galactose:NAD+ 1-oxidoreductase	0	0.00275404	8.44635e-06	2.57813e-06	0	0.00275404	7.87463e-06	0	2.81355e-06	4.29873e-13	1.06974	0	0.00275404	8.30704e-06	0	2.46507e-06	0.000549805	1.38688	0	0	0.00502602	1.3905e-05	4.96581e-06	0	0.00502602	1.4219e-05	0	5.57943e-06	4.09836e-16	1.37968	0	0.00322432	1.06127e-05	0	3.79928e-06	3.60311e-36	0.0347212	0	0
73	1		0	0	[m] : galtl + (2) ficytc --> ascb-L + (2) focytc + (3) h	Forward only	Ascorbate and aldarate metabolism	1.3.2.3	GALTLOR	L-Galactono-1,4-lactone:ferricytochrome-c oxidoreductase	0	0.00275404	8.44635e-06	2.57813e-06	0	0.00275404	7.87463e-06	0	2.81355e-06	4.29873e-13	1.06974	0	0.00275404	8.30704e-06	0	2.46507e-06	0.000549805	1.38688	0	0	0.00502602	1.3905e-05	4.96581e-06	0	0.00502602	1.4219e-05	0	5.57943e-06	4.09836e-16	1.37968	0	0.00322432	1.06127e-05	0	3.79928e-06	3.60311e-36	0.0347212	0	0
74	0		0	1	[m] : ascb-L + (2) ficytc --> dhdascb + (2) focytc + (2) h	Forward only	Ascorbate and aldarate metabolism	1.3.2.3	ASCBOR2	Ascorbate:ferricytochrome-c oxidoreductase	0	4.34037	0.0251488	0.0103061	0	4.34037	0.0213475	0	0.0103794	0.256978	0.0623323	0	3.87478	1.54496	0	1.5577	0	0	0	0	5.32716	0.0269271	0.0123266	0	5.32716	0.0341545	1	0.0152485	7.67958e-24	0.00145491	0	5.41689	2.7924	1	2.73362	0	0	1	0
75	1		0	0	[m] : ascb-L + h2o2 --> dhdascb + (2) h2o	Forward only	Ascorbate and aldarate metabolism	1.11.1.11	ASCBOR3	L-ascorbate:hydrogen-peroxide oxidoreductase	0	1.51214	0.000369156	0.00011061	0	1.51214	0.00047837	0	0.000225547	0	0.163534	0	0.240654	0.000197312	0	6.631e-05	3.00794e-170	0.00612494	0	0	1.85732	0.00104715	0.000361215	0	1.85732	0.00132827	0	0.000474747	8.61946e-54	0.334512	0	0.0753379	0.000122911	0	5.15912e-05	0	2.2639e-10	0	0
76	0		0	0	[c] : atp + h2o --> adp + pi + h	Forward only	ATP maintenance		ATPM_NGAM	Non-growth associated ATP maintenance	2.85	2.85	2.85	2.85	2.85	2.85	2.85	0	2.85	1	1.50377	2.85	2.85	2.85	0	2.85	1	1.50282	0	2.85	2.85	2.85	2.85	2.85	2.85	2.85	0	2.85	1	1.50661	2.85	2.85	2.85	0	2.85	1	1.50566	0	2.85
77	0		0	0	[h] : 5mta + sprm + h <==> ametam + spmd	Reversible	beta-Alanine metabolism	2.5.1.22;2.5.1.16	ASAPT	S-adenosylmethioninamine:spermidine 3-aminopropyltransferase	0	0	0	0	0	0	0	0	0	1	NaN	0	0	0	0	0	1	NaN	0	0	0	0	0	0	0	0	0	0	1	NaN	0	0	0	0	0	1	NaN	0	0
78	0		0	0	[m] : ppcoa + fad <==> fadh2 + prpncoa	Reversible	beta-Alanine metabolism	1.3.99.3	PPCOAOm	Propanoyl-CoA:(acceptor) 2,3-oxidoreductase	0	0	0	0	0	0	0	0	0	1	NaN	0	0	0	0	0	1	NaN	0	0	0	0	0	0	0	0	0	0	1	NaN	0	0	0	0	0	1	NaN	0	0
79	1		0	0	[m] : ala-B + akg <==> msa + glu-L	Reversible	beta-Alanine metabolism	2.6.1.19	BAOAT	beta-alanine:2-oxoglutarate aminotransferase	0	0.0165242	4.73056e-05	1.56531e-05	0	0.0165242	5.77305e-05	0	1.89256e-05	4.26154e-18	0.228976	0	0.0165242	5.20809e-05	0	1.7747e-05	9.32636e-10	0.762424	0	0	0.0301561	7.9686e-05	3.18496e-05	0	0.0301561	9.76616e-05	0	3.50688e-05	2.67203e-11	0.227999	0	0.0173918	7.82564e-05	0	2.93636e-05	3.07867e-11	1.32916	0	0
80	0		0	0	[h] : bamppald + nad + h2o --> ala-B + nadh + (2) h	Forward only	beta-Alanine metabolism	1.2.1.3	APOR	3-aminopropanal:NAD+ oxidoreductase	0	0	0	0	0	0	0	0	0	1	NaN	0	0	0	0	0	1	NaN	0	0	0	0	0	0	0	0	0	0	1	NaN	0	0	0	0	0	1	NaN	0	0
81	0		0	0	[c] : ans + h2o --> ala-B + NPmehis	Forward only	beta-Alanine metabolism	3.4.13.20	BADP	beta-Alanine dipeptidase	0	0	0	0	0	0	0	0	0	1	NaN	0	0	0	0	0	1	NaN	0	0	0	0	0	0	0	0	0	0	1	NaN	0	0	0	0	0	1	NaN	0	0
82	0		0	0	[c] : carn + h2o --> ala-B + his-L	Forward only	beta-Alanine metabolism	3.4.13.3	HIDP	Histidine dipeptidase	0	0.0330484	8.06936e-06	3.33265e-06	0	0.0330484	8.07752e-06	0	3.56456e-06	2.19775e-08	1.49818	0	0.0330484	9.20532e-06	0	3.26365e-06	5.30504e-05	0.706018	0	0	0.0603123	2.85669e-05	7.04608e-06	0	0.0603123	2.08041e-05	0	7.70387e-06	4.29873e-13	0.320144	0	0.0956549	4.46813e-05	0	1.11247e-05	2.254e-72	0.0259077	0	0
83	0		0	0	[h] : 13dampp + o2 + h2o --> bamppald + nh4 + h2o2	Forward only	beta-Alanine metabolism	1.4.3.21	PAO	primary-amine oxidase	0	0	0	0	0	0	0	0	0	1	NaN	0	0	0	0	0	1	NaN	0	0	0	0	0	0	0	0	0	0	1	NaN	0	0	0	0	0	1	NaN	0	0
84	0		0	0	[c] : atp + pant-R + ala-B --> amp + ppi + pnto-R + (2) h	Forward only	beta-Alanine metabolism	6.3.2.1	PBAL	pantoate---beta-alanine ligase	0	0	0	0	0	0	0	0	0	1	NaN	0	0	0	0	0	1	NaN	0	0	0	0	0	0	0	0	0	0	1	NaN	0	0	0	0	0	1	NaN	0	0
85	0		0	0	[c] : ala-B + his-L + atp --> carn + adp + pi + h	Forward only	beta-Alanine metabolism	3.4.13.3	HAL	L-histidine:beta-alanine ligase (ADP-forming)	0	0.0330484	8.06936e-06	3.33265e-06	0	0.0330484	8.07752e-06	0	3.56456e-06	2.19775e-08	1.49818	0	0.0330484	9.20532e-06	0	3.26365e-06	5.30504e-05	0.706018	0	0	0.0603123	2.85669e-05	7.04608e-06	0	0.0603123	2.08041e-05	0	7.70387e-06	4.29873e-13	0.320144	0	0.0956549	4.46813e-05	0	1.11247e-05	2.254e-72	0.0259077	0	0
86	0		0	0	[c] : 56dura + nadp <==> ura + nadph + h	Reversible	beta-Alanine metabolism;Pyrimidine metabolism	1.3.1.2	DHDH	dihydropyrimidine dehydrogenase (NADP+)	-0.0165242	0	0	0	-0.0165242	0	0	0	0	1	NaN	-0.0165242	0	0	0	0	1	NaN	0	-0.0301561	0	0	0	-0.0301561	0	0	0	0	1	NaN	-0.0173918	0	0	0	0	1	NaN	0	-0.0441216
87	1		0	0	[c] : 56dura + h2o <==> cala	Reversible	beta-Alanine metabolism;Pyrimidine metabolism	3.5.2.2	DHPD	dihydropyrimidinase	0	0.0165242	4.73056e-05	1.56531e-05	0	0.0165242	5.77305e-05	0	1.89256e-05	4.26154e-18	0.228976	0	0.0165242	5.20809e-05	0	1.7747e-05	9.32636e-10	0.762424	0	0	0.0301561	7.9686e-05	3.18496e-05	0	0.0301561	9.76616e-05	0	3.50688e-05	2.67203e-11	0.227999	0	0.0173918	7.82564e-05	0	2.93636e-05	3.07867e-11	1.32916	0	0
88	1		0	0	[c] : cala + h2o + h --> ala-B + co2 + nh4	Forward only	beta-Alanine metabolism;Pyrimidine metabolism	3.5.1.6	BUPN	beta-ureidopropionase	0	0.0165242	4.73056e-05	1.56531e-05	0	0.0165242	5.77305e-05	0	1.89256e-05	4.26154e-18	0.228976	0	0.0165242	5.20809e-05	0	1.7747e-05	9.32636e-10	0.762424	0	0	0.0301561	7.9686e-05	3.18496e-05	0	0.0301561	9.76616e-05	0	3.50688e-05	2.67203e-11	0.227999	0	0.0173918	7.82564e-05	0	2.93636e-05	3.07867e-11	1.32916	0	0
89	0		0	0	[c] : 44mzym + (3) nadph + (2) h + (3) o2 <==> 4mzym-int1 + (3) nadp + (4) h2o	Reversible	Biosynthesis of steroids	1.14.13.72	44MZYMMO	4,4-dimethyl-5alpha-cholesta-8,24-dien-3beta-ol monooxygenase	0	0	0	0	0	0	0	0	0	1	NaN	0	0	0	0	0	1	NaN	0	0	0	0	0	0	0	0	0	0	1	NaN	0	0	0	0	0	1	NaN	0	0
90	0		0	0	[c] : 44mctr + nadph + h <==> 44mzym + nadp	Reversible	Biosynthesis of steroids	1.3.1.70	44MZYMOR	4,4-dimethyl-5alpha-cholesta-8,24-dien-3beta-ol:NADP+ D14-oxidoreductase	0	0	0	0	0	0	0	0	0	1	NaN	0	0	0	0	0	1	NaN	0	0	0	0	0	0	0	0	0	0	1	NaN	0	0	0	0	0	1	NaN	0	0
91	0		0	0	[c] : 4mzym + nadph + (2) o2 + (2) h <==> zymst + for + nadp + (2) h2o	Reversible	Biosynthesis of steroids		4MZYMDM	4alpha-methylzymosterol demethylase	0	0	0	0	0	0	0	0	0	1	NaN	0	0	0	0	0	1	NaN	0	0	0	0	0	0	0	0	0	0	1	NaN	0	0	0	0	0	1	NaN	0	0
92	0		0	0	[c] : 4mzym-int2 + nadp + (2) h2o <==> 4mzym + nadph + h + o2	Reversible	Biosynthesis of steroids	1.1.1.270	4MZYMR	4alpha-methylzymosterol reductase	0	0	0	0	0	0	0	0	0	1	NaN	0	0	0	0	0	1	NaN	0	0	0	0	0	0	0	0	0	0	1	NaN	0	0	0	0	0	1	NaN	0	0
93	0		0	0	[c] : 25hvitd3 + o2 + nadph + h <==> cat + nadp + h2o	Reversible	Biosynthesis of steroids	1.14.13.13	CADMO	calcidiol 1-monooxygenase	0	0	0	0	0	0	0	0	0	1	NaN	0	0	0	0	0	1	NaN	0	0	0	0	0	0	0	0	0	0	1	NaN	0	0	0	0	0	1	NaN	0	0
94	0		0	0	[c] : vitd3 + fdxrd + o2 <==> 25hvitd3 + fdxox + h2o	Reversible	Biosynthesis of steroids	1.14.15.-	CADS	calcidiol synthase	0	0	0	0	0	0	0	0	0	1	NaN	0	0	0	0	0	1	NaN	0	0	0	0	0	0	0	0	0	0	1	NaN	0	0	0	0	0	1	NaN	0	0
95	0		0	0	[c] : Ssq23epx <==> cyart	Reversible	Biosynthesis of steroids	5.4.99.8	CAS	cycloartenol synthase	0	0	0	0	0	0	0	0	0	1	NaN	0	0	0	0	0	1	NaN	0	0	0	0	0	0	0	0	0	0	1	NaN	0	0	0	0	0	1	NaN	0	0
96	1		0	0	[h] : ctp + 2me4p <==> ppi + 4c2me	Reversible	Biosynthesis of steroids	2.7.7.60	CMS	2-C-methyl-D-erythritol 4-phosphate cytidylyltransferase	0.00281477	0.0050018	0.00282757	0.00281988	0.00281477	0.0050018	0.00282711	0	0.00281986	0.183603	1.16152	0.00281477	0.0050018	0.00282826	0	0.00282035	2.79928e-08	0.914879	0	0.00506659	0.00905784	0.00508864	0.00507687	0.00506659	0.00905784	0.0050896	0	0.00507706	0.000142488	1.07277	0.00468312	0.00722388	0.0046994	0	0.00469024	0	0	0	0.00561152
97	0		0	0	[c] : cyart + amet <==> menecyart + ahcys + h	Reversible	Biosynthesis of steroids	2.1.1.41	CYARTMT	cycloartenol 24-C-methyltransferase	0	0	0	0	0	0	0	0	0	1	NaN	0	0	0	0	0	1	NaN	0	0	0	0	0	0	0	0	0	0	1	NaN	0	0	0	0	0	1	NaN	0	0
98	0		0	0	[c] : cyeuol <==> obfool	Reversible	Biosynthesis of steroids	5.5.1.9	CYEUOLCYCI	cycloeucalenol cycloisomerase	0	0	0	0	0	0	0	0	0	1	NaN	0	0	0	0	0	1	NaN	0	0	0	0	0	0	0	0	0	0	1	NaN	0	0	0	0	0	1	NaN	0	0
99	0		0	0	[c] : menecyart + nadph + (2) o2 + (2) h <==> cyeuol + for + nadp + (2) h2o	Reversible	Biosynthesis of steroids		CYEUOLS	cycloeucalenol synthase	0	0	0	0	0	0	0	0	0	1	NaN	0	0	0	0	0	1	NaN	0	0	0	0	0	0	0	0	0	0	1	NaN	0	0	0	0	0	1	NaN	0	0
100	0		0	0	[c] : chlstol + fad <==> ddsmsterol + fadh2	Reversible	Biosynthesis of steroids		DDSMSTOLD	7-dehydrodesmosterol desaturase	0	0	0	0	0	0	0	0	0	1	NaN	0	0	0	0	0	1	NaN	0	0	0	0	0	0	0	0	0	0	1	NaN	0	0	0	0	0	1	NaN	0	0
101	0		0	0	[c] : ddsmsterol + fadh2 <==> dsmsterol + fad	Reversible	Biosynthesis of steroids		DSMSTOLD	desmosterol desaturase	0	0	0	0	0	0	0	0	0	1	NaN	0	0	0	0	0	1	NaN	0	0	0	0	0	0	0	0	0	0	1	NaN	0	0	0	0	0	1	NaN	0	0
102	1		0	0	[h] : dxyl5p + nadph + h <==> 2me4p + nadp	Reversible	Biosynthesis of steroids	1.1.1.267	DXRI	1-deoxy-D-xylulose-5-phosphate reductoisomerase	0.00281477	0.0050018	0.00282757	0.00281988	0.00281477	0.0050018	0.00282711	0	0.00281986	0.183603	1.16152	0.00281477	0.0050018	0.00282826	0	0.00282035	2.79928e-08	0.914879	0	0.00506659	0.00905784	0.00508864	0.00507687	0.00506659	0.00905784	0.0050896	0	0.00507706	0.000142488	1.07277	0.00468312	0.00722388	0.0046994	0	0.00469024	0	0	0	0.00561152
103	0		0	0	[h] : ggdp + (3) h + (3) nadph <==> pdp + (3) nadp	Reversible	Biosynthesis of steroids	1.3.1.-	GGDR	geranylgeranyl diphosphate reductase	0	0.000507619	0.000433012	0.000449651	0	0.000507619	0.000430155	-1	0.000446278	1.20196e-06	0.027467	0	0.000507619	0.000465176	1	0.00047923	0	3.27826e-243	1	0	0.000913714	0.00078287	0.000815905	0	0.000913714	0.000776647	-1	0.000809293	5.75792e-16	0.0036504	5.93525e-36	0.00084456	0.000799121	1	0.000816699	7.53437e-207	1.02766e-25	1	0
104	1		0	0	[h] : 2mecdp + protdt <==> h2mb4p + h2o + protds + h	Reversible	Biosynthesis of steroids	1.17.4.3	HDS	4-hydroxy-3-methylbut-2-en-1-yl diphosphate synthase	0.00281477	0.0050018	0.00282757	0.00281988	0.00281477	0.0050018	0.00282711	0	0.00281986	0.183603	1.16152	0.00281477	0.0050018	0.00282826	0	0.00282035	2.79928e-08	0.914879	0	0.00506659	0.00905784	0.00508864	0.00507687	0.00506659	0.00905784	0.0050896	0	0.00507706	0.000142488	1.07277	0.00468312	0.00722388	0.0046994	0	0.00469024	0	0	0	0.00561152
105	0		0	0	[c] : lanost + (3) o2 + (3) nadph + (2) h <==> 44mctr + for + (3) nadp + (4) h2o	Reversible	Biosynthesis of steroids	1.14.13.70	LNS14DM	lanosterol,NADPH:oxygen oxidoreductase (14-methyl cleaving)	0	0	0	0	0	0	0	0	0	1	NaN	0	0	0	0	0	1	NaN	0	0	0	0	0	0	0	0	0	0	1	NaN	0	0	0	0	0	1	NaN	0	0
106	0		0	0	[c] : Ssq23epx <==> lanost	Reversible	Biosynthesis of steroids	5.4.99.7	LS	lanosterol synthase	0	0	0	0	0	0	0	0	0	1	NaN	0	0	0	0	0	1	NaN	0	0	0	0	0	0	0	0	0	0	1	NaN	0	0	0	0	0	1	NaN	0	0
107	1		0	0	[h] : pcdme <==> 2mecdp + cmp	Reversible	Biosynthesis of steroids	4.6.1.12	MCS	2-C-methyl-D-erythritol 2,4-cyclodiphosphate synthase	0.00281477	0.0050018	0.00282757	0.00281988	0.00281477	0.0050018	0.00282711	0	0.00281986	0.183603	1.16152	0.00281477	0.0050018	0.00282826	0	0.00282035	2.79928e-08	0.914879	0	0.00506659	0.00905784	0.00508864	0.00507687	0.00506659	0.00905784	0.0050896	0	0.00507706	0.000142488	1.07277	0.00468312	0.00722388	0.0046994	0	0.00469024	0	0	0	0.00561152
108	0		0	0	[c] : mergtrol + nadph + h <==> mfecostrl + nadp	Reversible	Biosynthesis of steroids	1.3.1.70	MERGTROLR	4alpha-methyl-5alpha-ergosta-8,14,24(28)-trien-3beta-ol reductase	0	0	0	0	0	0	0	0	0	1	NaN	0	0	0	0	0	1	NaN	0	0	0	0	0	0	0	0	0	0	1	NaN	0	0	0	0	0	1	NaN	0	0
109	0		0	0	[h] : mpq + amet <==> dmpq + ahcys + h	Reversible	Biosynthesis of steroids	2.1.1.-	MPQMT	2-methyl-6-phytylquinol methyltransferase	0	0	0	0	0	0	0	0	0	1	NaN	0	0	0	0	0	1	NaN	0	0	0	0	0	0	0	0	0	0	1	NaN	0	0	0	0	0	1	NaN	0	0
110	0		0	0	[c] : sql + nadph + o2 + h <==> Ssq23epx + nadp + h2o	Reversible	Biosynthesis of steroids	1.14.99.7	SMO	squalene monooxygenase	0	0	0	0	0	0	0	0	0	1	NaN	0	0	0	0	0	1	NaN	0	0	0	0	0	0	0	0	0	0	1	NaN	0	0	0	0	0	1	NaN	0	0
111	0		0	0	[c] : 4mzym-int1 + nadp --> 4mzym-int2 + nadph + co2	Forward only	Biosynthesis of steroids	1.1.1.170	4MZYMCODH	4alpha-methylzymosterol-4-carboxylate 3-dehydrogenase (decarboxylating)	0	0	0	0	0	0	0	0	0	1	NaN	0	0	0	0	0	1	NaN	0	0	0	0	0	0	0	0	0	0	1	NaN	0	0	0	0	0	1	NaN	0	0
112	0		0	0	[c] : zymstnl --> lthstrl	Forward only	Biosynthesis of steroids	5.3.3.5	CHLSTD78I	5alpha-cholest-7-en-3beta-ol delta7-delta8-isomerase	0	0	0	0	0	0	0	0	0	1	NaN	0	0	0	0	0	1	NaN	0	0	0	0	0	0	0	0	0	0	1	NaN	0	0	0	0	0	1	NaN	0	0
113	0		0	0	[c] : zymst --> chlstol	Forward only	Biosynthesis of steroids	5.3.3.5	CHLSTI	delta8,24-cholestadien-3beta-ol delta7-delta8-isomerase	0	0	0	0	0	0	0	0	0	1	NaN	0	0	0	0	0	1	NaN	0	0	0	0	0	0	0	0	0	0	1	NaN	0	0	0	0	0	1	NaN	0	0
114	0		0	0	[c] : chlstol + nadph + h --> lthstrl + nadp	Forward only	Biosynthesis of steroids	1.3.1.72	CHLSTR	5alpha-cholesta-7,24-dien-3beta-ol D24-reductase	0	0	0	0	0	0	0	0	0	1	NaN	0	0	0	0	0	1	NaN	0	0	0	0	0	0	0	0	0	0	1	NaN	0	0	0	0	0	1	NaN	0	0
115	1		0	0	[h] : atp + 4c2me --> adp + pcdme + h	Forward only	Biosynthesis of steroids	2.7.1.148	CMK	4-(cytidine 5'-diphospho)-2-C-methyl-D-erythritol kinase	0.00281477	0.0050018	0.00282757	0.00281988	0.00281477	0.0050018	0.00282711	0	0.00281986	0.183603	1.16152	0.00281477	0.0050018	0.00282826	0	0.00282035	2.79928e-08	0.914879	0	0.00506659	0.00905784	0.00508864	0.00507687	0.00506659	0.00905784	0.0050896	0	0.00507706	0.000142488	1.07277	0.00468312	0.00722388	0.0046994	0	0.00469024	0	0	0	0.00561152
116	0		0	0	[c] : ddsmsterol + nadph + h --> 7dhchsterol + nadp	Forward only	Biosynthesis of steroids	1.3.1.72	DDSMSTOLR	7-dehydroesmosterol reductase	0	0	0	0	0	0	0	0	0	1	NaN	0	0	0	0	0	1	NaN	0	0	0	0	0	0	0	0	0	0	1	NaN	0	0	0	0	0	1	NaN	0	0
117	0		0	0	[c] : dsmsterol + h + nadph --> chsterol + nadp	Forward only	Biosynthesis of steroids	1.3.1.72	DSMSTOLR	desmosterol reductase	0	0	0	0	0	0	0	0	0	1	NaN	0	0	0	0	0	1	NaN	0	0	0	0	0	0	0	0	0	0	1	NaN	0	0	0	0	0	1	NaN	0	0
118	1		0	0	[h] : pyr + g3p + h --> dxyl5p + co2	Forward only	Biosynthesis of steroids	2.2.1.7	DXS	1-deoxy-D-xylulose-5-phosphate synthase	0.00281477	0.0050018	0.00282757	0.00281988	0.00281477	0.0050018	0.00282711	0	0.00281986	0.183603	1.16152	0.00281477	0.0050018	0.00282826	0	0.00282035	2.79928e-08	0.914879	0	0.00506659	0.00905784	0.00508864	0.00507687	0.00506659	0.00905784	0.0050896	0	0.00507706	0.000142488	1.07277	0.00468312	0.00722388	0.0046994	0	0.00469024	0	0	0	0.00561152
119	1		0	0	[c] : grdp + ipdp --> ppi + frdp	Forward only	Biosynthesis of steroids	2.5.1.10	FPPS	farnesyl pyrophosphate synthase	0	0.000932976	1.71248e-05	8.03585e-06	0	0.000932976	2.20006e-05	0	1.2086e-05	2.49411e-90	5.01745e-11	0	0.000932976	1.70346e-05	0	8.18318e-06	0.00455984	1.39222	0	0	0.00168534	3.57279e-05	1.92407e-05	0	0.00168534	3.86774e-05	0	2.16173e-05	3.21772e-10	0.0736743	0	0.00145309	5.01519e-05	0	2.7831e-05	2.14224e-91	3.31661e-26	0	0
120	1		0	0	[h] : grdp + ipdp --> ppi + frdp + h	Forward only	Biosynthesis of steroids	2.5.1.10	FPPSh	farnesyl pyrophosphate synthase, chloroplast	0	0.000946696	0.000687872	0.000696512	0	0.000946696	0.000682973	0	0.000692497	4.84317e-88	3.61792e-11	0	0.000946696	0.000686985	0	0.000695655	1.24321e-12	0.431056	0	0	0.00171012	0.00123148	0.00124782	0	0.00171012	0.00123038	0	0.0012466	0.000364543	0.841086	0	0.00145309	0.00112104	0	0.00114319	0	0	0	0
121	0		0	1	[h] : frdp + ipdp --> ppi + ggdp + h	Forward only	Biosynthesis of steroids	2.5.1.29	GGPS	geranylgeranyl diphosphate synthase	0.000703693	0.000946696	0.000705026	0.00070421	0.000703693	0.000946696	0.000704986	0	0.000704224	0.051356	1.23422	0.000703693	0.000946696	0.000704041	0	0.000703793	0	8.94303e-28	0	0.00126665	0.00171012	0.00126722	0.00126683	0.00126665	0.00171012	0.00126906	1	0.00126774	0	8.79708e-36	0.00117078	0.00145309	0.00117119	-1	0.00117091	0	0	1	0.00140288
122	1		0	0	[c] : dmpp + ipdp --> ppi + grdp	Forward only	Biosynthesis of steroids	2.5.1.29	GPPS	geranyl pyrophosphate synthase	0	0.000932976	1.93177e-05	9.42035e-06	0	0.000932976	1.85176e-05	0	1.0043e-05	0.00257285	0.55869	0	0.000932976	1.88457e-05	0	9.63302e-06	0.0571956	0.897892	0	0	0.00168534	4.1213e-05	2.2346e-05	0	0.00168534	4.07313e-05	0	2.21659e-05	0.417968	1.27167	0	0.00145309	5.06251e-05	0	2.87342e-05	3.65884e-45	3.88966e-11	0	0
123	1		0	0	[h] : dmpp + ipdp --> ppi + grdp + h	Forward only	Biosynthesis of steroids	2.5.1.29	GPPSh	geranyl pyrophosphate synthase, chloroplast	0	0.000946696	0.000685776	0.000695142	0	0.000946696	0.000686526	0	0.000694507	0.00841783	0.618678	0	0.000946696	0.00068633	0	0.000695071	0.208933	0.795976	0	0	0.00171012	0.00122788	0.00124615	0	0.00171012	0.00122846	0	0.00124624	0.462298	1.19804	0	0.00145309	0.00112196	0	0.00114337	0	0	0	0
124	0		0	0	[h] : pdp + hgentis --> mpq + ppi + co2	Forward only	Biosynthesis of steroids	2.5.1.117	HPT	homogentisate phytyltransferase	0	0	0	0	0	0	0	0	0	1	NaN	0	0	0	0	0	1	NaN	0	0	0	0	0	0	0	0	0	0	1	NaN	0	0	0	0	0	1	NaN	0	0
125	0		0	1	[c] : ipdp --> dmpp	Forward only	Biosynthesis of steroids	5.3.3.2	IDI	isopentenyl-diphosphate Delta-isomerase	0	0.000946696	0.000162876	0.000137285	0	0.000946696	0.000164135	0	0.000134937	0.0116683	0.983298	0	0.000946696	0.000175327	0	0.000147241	1.48847e-06	3.85917e-10	0	0	0.00171012	0.000296597	0.000243054	0	0.00171012	0.000288179	-1	0.000227713	0.000506834	0.049573	0	0.00145309	0.000304396	1	0.000259892	8.58602e-06	0.0453142	1	0
126	0		1	0	[h] : ipdp --> dmpp	Forward only	Biosynthesis of steroids	5.3.3.2	IDIh	isopentenyl-diphosphate Delta-isomerase, chloroplast	0	0.000946696	0.000389231	0.000388278	0	0.000946696	0.000140045	-1	0.000110111	0	0	0	0.000946696	0.000140803	-1	0.000111326	0	0	1	0	0.00171012	0.000248598	0.000192178	0	0.00171012	0.000253376	0	0.00019624	0.000467033	0.369886	0	0.00145309	0.000241852	0	0.000194037	0.000155503	0.0633185	0	0
127	0		1	0	[h] : h2mb4p + nadph + h --> ipdp + nadp + h2o	Forward only	Biosynthesis of steroids	1.17.1.2	IDS1	isopentenyl-diphosphate synthase	0.00211108	0.0050018	0.00267456	0.00269443	0.00211108	0.0050018	0.00242622	-1	0.00242491	0	0	0.00211108	0.0050018	0.00243919	-1	0.00244359	0	0	1	0.00379994	0.00905784	0.00436474	0.00437111	0.00379994	0.00905784	0.00436195	0	0.00436471	0.557456	0.998481	0.00351234	0.00722388	0.00407306	0	0.00408942	0	0	0	0.00420864
128	0		1	0	[h] : h2mb4p + nadph + h --> dmpp + nadp + h2o	Forward only	Biosynthesis of steroids	1.17.1.2	IDS2	dimethylallyl-diphosphate synthase	0	0.000946696	0.000153007	0.000128959	0	0.000946696	0.000400883	1	0.000401221	0	0	0	0.000946696	0.000389061	1	0.000384029	0	0	1	0	0.00171012	0.000723902	0.000716812	0	0.00171012	0.00072765	0	0.000724415	0.524911	0.775527	0	0.00145309	0.000626341	0	0.000608934	2.17028e-76	1.64829e-132	0	0
129	0		0	0	[c] : lthstrl + nadph + h + o2 --> 7dhchsterol + nadp + (2) h2o	Forward only	Biosynthesis of steroids	1.14.21.6	LTHSTRLOR	lathosterol, NADPH:oxygen 5-oxidoreductase	0	0	0	0	0	0	0	0	0	1	NaN	0	0	0	0	0	1	NaN	0	0	0	0	0	0	0	0	0	0	1	NaN	0	0	0	0	0	1	NaN	0	0
130	0		0	0	[c] : obfool + (3) o2 + (3) nadph + (2) h --> mergtrol + for + (3) nadp + (4) h2o	Forward only	Biosynthesis of steroids	1.14.13.70	OBFOOLOR	obtusifoliol,NADPH:oxygen oxidoreductase (14-methyl cleaving)	0	0	0	0	0	0	0	0	0	1	NaN	0	0	0	0	0	1	NaN	0	0	0	0	0	0	0	0	0	0	1	NaN	0	0	0	0	0	1	NaN	0	0
131	0		0	0	[c] : (2) frdp --> ppi + psqldp	Forward only	Biosynthesis of steroids	2.5.1.21	PSPPS	presqualene-diphosphate synthase	0	0	0	0	0	0	0	0	0	1	NaN	0	0	0	0	0	1	NaN	0	0	0	0	0	0	0	0	0	0	1	NaN	0	0	0	0	0	1	NaN	0	0
132	0		0	0	[c] : psqldp + nadph + h --> ppi + sql + nadp	Forward only	Biosynthesis of steroids	2.5.1.21	SS	squalene synthase	0	0	0	0	0	0	0	0	0	1	NaN	0	0	0	0	0	1	NaN	0	0	0	0	0	0	0	0	0	0	1	NaN	0	0	0	0	0	1	NaN	0	0
133	0		0	0	[h] : mpq --> dvite	Forward only	Biosynthesis of steroids		TCYD	tocopherol cyclase (delta)	0	0	0	0	0	0	0	0	0	1	NaN	0	0	0	0	0	1	NaN	0	0	0	0	0	0	0	0	0	0	1	NaN	0	0	0	0	0	1	NaN	0	0
134	0		0	0	[h] : dmpq --> yvite	Forward only	Biosynthesis of steroids		TCYG	tocopherol cyclase (gamma)	0	0	0	0	0	0	0	0	0	1	NaN	0	0	0	0	0	1	NaN	0	0	0	0	0	0	0	0	0	0	1	NaN	0	0	0	0	0	1	NaN	0	0
135	0		0	0	[h] : bvite + amet --> avite1 + ahcys + h	Forward only	Biosynthesis of steroids		TMTB	beta-tocopherol methyltransferase	0	0	0	0	0	0	0	0	0	1	NaN	0	0	0	0	0	1	NaN	0	0	0	0	0	0	0	0	0	0	1	NaN	0	0	0	0	0	1	NaN	0	0
136	0		0	0	[h] : dvite + amet --> bvite + ahcys + h	Forward only	Biosynthesis of steroids	2.1.1.95	TMTD	delta-tocopherol methyltransferase	0	0	0	0	0	0	0	0	0	1	NaN	0	0	0	0	0	1	NaN	0	0	0	0	0	0	0	0	0	0	1	NaN	0	0	0	0	0	1	NaN	0	0
137	0		0	0	[h] : amet + yvite --> ahcys + avite1 + h	Forward only	Biosynthesis of steroids	2.1.1.95	TMTG	gamma-tocopherol methyltransferase	0	0	0	0	0	0	0	0	0	1	NaN	0	0	0	0	0	1	NaN	0	0	0	0	0	0	0	0	0	0	1	NaN	0	0	0	0	0	1	NaN	0	0
138	0		0	0	[c] : 7dhchsterol + photon298 --> vitd3	Forward only	Biosynthesis of steroids		VITD3S	vitamin D3 synthesis (non-enzymatic, UV-light requiring)	0	0	0	0	0	0	0	0	0	1	NaN	0	0	0	0	0	1	NaN	0	0	0	0	0	0	0	0	0	0	1	NaN	0	0	0	0	0	1	NaN	0	0
139	0		0	0	[c] : zymst + nadph + h --> zymstnl + nadp	Forward only	Biosynthesis of steroids	1.3.1.72	ZYMSTR	zymosterol reductase	0	0	0	0	0	0	0	0	0	1	NaN	0	0	0	0	0	1	NaN	0	0	0	0	0	0	0	0	0	0	1	NaN	0	0	0	0	0	1	NaN	0	0
140	1		0	0	[h] : spp + hgentis + h --> msbq + ppi + co2	Forward only	Biosynthesis of steroids	2.5.1.117	HST	Homogentisate solanesyltransferase	0	0.000243003	1.06038e-06	0	0	0.000243003	1.02329e-06	0	0	0.32476	1.25963	0	0.000243003	1.13906e-06	0	0	7.76999e-06	0.910849	0	0	0.000443473	2.18245e-06	1.14199e-06	0	0.000443473	2.32074e-06	0	1.16337e-06	0.0782497	0.950593	0	0.000282307	1.45912e-06	0	0	3.60877e-87	1.41537e-05	0	0
141	1		0	0	[h] : msbq + amet --> pqa + ahcys + h	Forward only	Biosynthesis of steroids	2.1.1.295	MSBQMT	S-adenosyl-L-methionine:2-methyl-6-solanyl-1,4-benzoquinol C3-methyltransferase	0	0.000243003	1.06038e-06	0	0	0.000243003	1.02329e-06	0	0	0.32476	1.25963	0	0.000243003	1.13906e-06	0	0	7.76999e-06	0.910849	0	0	0.000443473	2.18245e-06	1.14199e-06	0	0.000443473	2.32074e-06	0	1.16337e-06	0.0782497	0.950593	0	0.000282307	1.45912e-06	0	0	3.60877e-87	1.41537e-05	0	0
142	0		0	0	[c] : 3oodcoa + nadph + h --> 3hodcoa + nadp	Forward only	Biosynthesis of unsaturated fatty acids	1.1.1.-;1.1.1.100	3OACOAR	3-oxoacyl-CoA reductase (18:0)	0	0.00427226	0.00345562	0.00345456	2.10735e-26	0.00427226	0.00349367	1	0.00349034	9.93203e-122	1.49184e-79	0	0.00427226	0.00338511	-1	0.00343578	2.59156e-206	3.32377e-115	1	2.37719e-27	0.00770338	0.00606332	0.00617319	0	0.00770338	0.0064127	1	0.00643367	0	0	2.28234e-28	0.00670882	0.00576962	-1	0.00584866	0	0	1	0
143	0		0	0	[c] : malcoa + pmtcoa --> 3oodcoa + coa + co2	Forward only	Biosynthesis of unsaturated fatty acids	2.3.1.-	3OACOAS	3-oxoacyl-CoA synthase (18:0)	0	0.00427226	0.00345562	0.00345456	2.13337e-26	0.00427226	0.00349367	1	0.00349034	9.93203e-122	1.49184e-79	0	0.00427226	0.00338511	-1	0.00343578	2.59156e-206	3.32377e-115	1	2.3774e-27	0.00770338	0.00606332	0.00617319	0	0.00770338	0.0064127	1	0.00643367	0	0	2.24871e-28	0.00670882	0.00576962	-1	0.00584866	0	0	1	0
144	1		0	0	[c] : stcoa + (2) focytb5 + o2 + (2) h --> ocdce9coa + (2) ficytb5 + (2) h2o	Forward only	Biosynthesis of unsaturated fatty acids	1.14.19.1	COA1819ZD9DS	stearoyl-CoA delta9-desaturase	0	0.00390361	0.00333794	0.00335665	0	0.00390361	0.00333546	0	0.00335203	1.06598e-42	0.365721	0	0.00390361	0.00320924	0	0.00329258	0	0	0	0	0.0070398	0.00583963	0.00601306	0	0.0070398	0.00599836	0	0.00603093	8.72500000000000e-321	9.59758e-228	0	0.00609546	0.00531798	0	0.00541002	0	0	0	0
145	0		0	0	[c] : 3hodcoa --> od2coa + h2o	Forward only	Biosynthesis of unsaturated fatty acids	4.2.1.-	ECOAH8	3-hydroxyacyl-CoA dehydratase (18:1(2E))	0	0.00427226	0.00345562	0.00345456	2.09576e-26	0.00427226	0.00349367	1	0.00349034	9.93203e-122	1.49184e-79	0	0.00427226	0.00338511	-1	0.00343578	2.59156e-206	3.32377e-115	1	2.38154e-27	0.00770338	0.00606332	0.00617319	0	0.00770338	0.0064127	1	0.00643367	0	0	2.28231e-28	0.00670882	0.00576962	-1	0.00584866	0	0	1	0
146	0		0	0	[c] : od2coa + nadph + h --> stcoa + nadp	Forward only	Biosynthesis of unsaturated fatty acids	1.3.1.-;1.3.1.38	ECOAR	trans-2-enoyl-CoA reductase (18:0) (NADPH)	0	0.00427226	0.00345562	0.00345456	2.10735e-26	0.00427226	0.00349367	1	0.00349034	9.93203e-122	1.49184e-79	0	0.00427226	0.00338511	-1	0.00343578	2.59156e-206	3.32377e-115	1	2.37719e-27	0.00770338	0.00606332	0.00617319	0	0.00770338	0.0064127	1	0.00643367	0	0	2.24869e-28	0.00670882	0.00576962	-1	0.00584866	0	0	1	0
147	0		0	0	[c] : pmtcoa + h2o --> coa + hdca + h	Forward only	Biosynthesis of unsaturated fatty acids	3.1.2.2	FACOAE160	palmitoyl-CoA hydrolase (16:0)	0	0.0194851	1.66149e-05	7.15858e-06	0	0.0194851	1.75273e-05	0	7.62983e-06	4.83763e-05	0.924155	0	0.0194851	2.31835e-05	0	9.87087e-06	1.61473e-53	1.0169e-05	0	0	0.0354856	3.94551e-05	1.67494e-05	0	0.0354856	3.85774e-05	0	1.86572e-05	1.45539e-07	1.27167	0	0.0529377	3.67738e-05	0	1.64199e-05	0.020477	0.47396	0	0
148	0		0	0	[c] : stcoa + h2o --> coa + ocdca + h	Forward only	Biosynthesis of unsaturated fatty acids	3.1.2.2	FACOAE180	stearoyl-CoA hydrolase	0	0.00399353	0.000117686	0.000105298	0	0.00399353	0.000158217	1	0.000144807	1.68698e-163	8.30651e-197	0	0.00399353	0.000175871	1	0.000168046	3.29667e-269	0	1	0	0.00720057	0.000223683	0.000200904	0	0.00720057	0.000414341	1	0.000425392	0	0	0	0.00655529	0.000451649	1	0.000475632	0	0	1	0
149	0		1	0	[c] : ocdce9coa + h2o --> coa + ocdce9a + h	Forward only	Biosynthesis of unsaturated fatty acids	3.1.2.2	FACOAE1819Z	fatty-acyl-CoA hydrolase (18:1(9Z))	0	0.0178517	3.19782e-06	1.34081e-06	0	0.0178517	4.31893e-06	1	2.08352e-06	4.58029e-142	0.000839762	0	0.0178517	5.39148e-06	1	1.76204e-06	2.66129e-50	8.7545e-05	1	0	0.0325457	1.00107e-05	3.73825e-06	0	0.0325457	7.91735e-06	0	3.21085e-06	2.06636e-16	0.0866945	0	0.0500362	1.41412e-05	0	4.29194e-06	4.08471e-12	0.0890053	0	0
150	1		0	0	[c] : lnlccoa + h2o --> coa + lnlc + h	Forward only	Biosynthesis of unsaturated fatty acids	3.1.2.2	FACOAE1829Z12Z	linoleoyl-CoA hydrolase (18:2(9Z,12Z))	0	0.0165242	3.73113e-06	0	0	0.0165242	1.62599e-06	0	0	7.14699e-26	9.10119e-05	0	0.0165242	4.91479e-06	0	1.65014e-06	4.75446e-271	0.669469	0	0	0.0301561	1.15752e-05	3.42708e-06	0	0.0301561	4.45508e-06	0	1.61985e-06	3.95000000000000e-322	0.00674059	0	0.0478275	1.56168e-05	0	5.00933e-06	1.77177e-98	0.237838	0	0
151	0		0	0	[c] : lnlncgcoa + h2o --> coa + lnlncg + h	Forward only	Biosynthesis of unsaturated fatty acids	3.1.2.2	FACOAE1836Z9Z12Z	gamma-Linolenoyl-CoA hydrolase (18:3(6Z,9Z,12Z))	0	0.0165242	6.92621e-06	1.71498e-06	0	0.0165242	3.88387e-06	0	1.75794e-06	2.65209e-55	0.0928818	0	0.0165242	5.02404e-06	0	1.68063e-06	1.20196e-06	0.325373	0	0	0.0301561	1.27833e-05	3.56986e-06	0	0.0301561	1.1355e-05	0	3.7597e-06	1.27587e-19	1.16297	0	0.0478275	2.86754e-05	0	6.01204e-06	8.52251e-124	0.00486439	0	0
152	0		0	0	[c] : lnlncacoa + h2o --> coa + lnlnca + h	Forward only	Biosynthesis of unsaturated fatty acids	3.1.2.2	FACOAE1839Z12Z15Z	alpha-Linolenoyl-CoA hydrolase (18:3(9Z,12Z,15Z))	0	0.0165242	4.84146e-06	1.6136e-06	0	0.0165242	4.82418e-06	0	1.78307e-06	5.98393e-20	1.49818	0	0.0165242	4.65157e-06	0	1.62047e-06	2.81185e-10	1.40331	0	0	0.0301561	1.22445e-05	2.93108e-06	0	0.0301561	1.11499e-05	0	3.48089e-06	5.98393e-20	1.25735	0	0.0478275	1.76288e-05	0	5.49045e-06	1.70014e-259	0.345615	0	0
153	0		0	0	[c] : lnlccoa + nadh + o2 + h --> lnlncgcoa + nad + (2) h2o	Forward only	Biosynthesis of unsaturated fatty acids	1.14.19.3	LNLCCOAOR	Linoleoyl-CoA, hydrogen-donor:oxygen oxidoreductase	0	0	0	0	0	0	0	0	0	1	NaN	0	0	0	0	0	1	NaN	0	0	0	0	0	0	0	0	0	0	1	NaN	0	0	0	0	0	1	NaN	0	0
154	0		0	0	[m] : 8aonn + amet + h <==> amob + dann	Reversible	Biotin metabolism	2.6.1.62	AMAOTr	adenosylmethionine-8-amino-7-oxononanoate transaminase	3.81231e-08	3.81231e-08	0	0	3.81231e-08	3.81231e-08	0	0	0	1	NaN	3.81231e-08	3.81231e-08	0	0	0	1	NaN	0	6.86216e-08	6.86216e-08	0	0	6.86216e-08	6.86216e-08	0	0	0	1	NaN	6.34279e-08	6.34279e-08	0	0	0	1	NaN	0	1.26016e-07
155	0		0	0	[m] : amet + malcoa --> ahcys + malcoame + h	Forward only	Biotin metabolism	2.1.1.197	MALCOAMT	Malonyl-CoA methyltransferase	3.81231e-08	3.81231e-08	0	0	3.81231e-08	3.81231e-08	0	0	0	1	NaN	3.81231e-08	3.81231e-08	0	0	0	1	NaN	0	6.86216e-08	6.86216e-08	0	0	6.86216e-08	6.86216e-08	0	0	0	1	NaN	6.34279e-08	6.34279e-08	0	0	0	1	NaN	0	1.26016e-07
156	0		0	0	[m] : malACP + malcoame --> co2 + coa + ogmeACP + h	Forward only	Biotin metabolism	2.3.1.179	OGMEACPS	3-Oxo-glutaryl-[ACP] methyl ester synthase	3.81231e-08	3.81231e-08	0	0	3.81231e-08	3.81231e-08	0	0	0	1	NaN	3.81231e-08	3.81231e-08	0	0	0	1	NaN	0	6.86216e-08	6.86216e-08	0	0	6.86216e-08	6.86216e-08	0	0	0	1	NaN	6.34279e-08	6.34279e-08	0	0	0	1	NaN	0	1.26016e-07
157	0		0	0	[m] : h + nadph + ogmeACP --> hgmeACP + nadp	Forward only	Biotin metabolism	1.1.1.100	OGMEACPR	3-Oxo-glutaryl-[ACP] methyl ester reductase	3.81231e-08	3.81231e-08	0	0	3.81231e-08	3.81231e-08	0	0	0	1	NaN	3.81231e-08	3.81231e-08	0	0	0	1	NaN	0	6.86216e-08	6.86216e-08	0	0	6.86216e-08	6.86216e-08	0	0	0	1	NaN	6.34279e-08	6.34279e-08	0	0	0	1	NaN	0	1.26016e-07
158	0		0	0	[m] : hgmeACP --> egmeACP + h2o	Forward only	Biotin metabolism	4.2.1.59	OGMEACPD	3-Oxo-glutaryl-[ACP] methyl ester dehydratase	3.81231e-08	3.81231e-08	0	0	3.81231e-08	3.81231e-08	0	0	0	1	NaN	3.81231e-08	3.81231e-08	0	0	0	1	NaN	0	6.86216e-08	6.86216e-08	0	0	6.86216e-08	6.86216e-08	0	0	0	1	NaN	6.34279e-08	6.34279e-08	0	0	0	1	NaN	0	1.26016e-07
159	0		0	0	[m] : egmeACP + h + nadph --> gmeACP + nadp	Forward only	Biotin metabolism	1.3.1.10	EGMEACPR	Enoylglutaryl-[ACP] methyl ester reductase	3.81231e-08	3.81231e-08	0	0	3.81231e-08	3.81231e-08	0	0	0	1	NaN	3.81231e-08	3.81231e-08	0	0	0	1	NaN	0	6.86216e-08	6.86216e-08	0	0	6.86216e-08	6.86216e-08	0	0	0	1	NaN	6.34279e-08	6.34279e-08	0	0	0	1	NaN	0	1.26016e-07
160	0		0	0	[m] : gmeACP + malACP --> ACP + co2 + opmeACP	Forward only	Biotin metabolism	2.3.1.41	OPMEACPS	3-Oxo-pimeloyl-[ACP] methyl ester synthase	3.81231e-08	3.81231e-08	0	0	3.81231e-08	3.81231e-08	0	0	0	1	NaN	3.81231e-08	3.81231e-08	0	0	0	1	NaN	0	6.86216e-08	6.86216e-08	0	0	6.86216e-08	6.86216e-08	0	0	0	1	NaN	6.34279e-08	6.34279e-08	0	0	0	1	NaN	0	1.26016e-07
161	0		0	0	[m] : h + nadph + opmeACP --> hpmeACP + nadp	Forward only	Biotin metabolism	1.1.1.100	OPMEACPR	3-Oxo-pimeloyl-[ACP] methyl ester reductase	3.81231e-08	3.81231e-08	0	0	3.81231e-08	3.81231e-08	0	0	0	1	NaN	3.81231e-08	3.81231e-08	0	0	0	1	NaN	0	6.86216e-08	6.86216e-08	0	0	6.86216e-08	6.86216e-08	0	0	0	1	NaN	6.34279e-08	6.34279e-08	0	0	0	1	NaN	0	1.26016e-07
162	0		0	0	[m] : hpmeACP --> epmeACP + h2o	Forward only	Biotin metabolism	4.2.1.59	OPMEACPD	3-Oxo-pimeloyl-[ACP] methyl ester dehydratase	3.81231e-08	3.81231e-08	0	0	3.81231e-08	3.81231e-08	0	0	0	1	NaN	3.81231e-08	3.81231e-08	0	0	0	1	NaN	0	6.86216e-08	6.86216e-08	0	0	6.86216e-08	6.86216e-08	0	0	0	1	NaN	6.34279e-08	6.34279e-08	0	0	0	1	NaN	0	1.26016e-07
163	0		0	0	[m] : epmeACP + h + nadph --> nadp + pmeACP	Forward only	Biotin metabolism	1.3.1.10	EPMEACPR	Enoylpimeloyl-[ACP] methyl ester reductase	3.81231e-08	3.81231e-08	0	0	3.81231e-08	3.81231e-08	0	0	0	1	NaN	3.81231e-08	3.81231e-08	0	0	0	1	NaN	0	6.86216e-08	6.86216e-08	0	0	6.86216e-08	6.86216e-08	0	0	0	1	NaN	6.34279e-08	6.34279e-08	0	0	0	1	NaN	0	1.26016e-07
164	0		0	0	[m] : h2o + pmeACP --> meoh + pimACP	Forward only	Biotin metabolism	3.1.1.85	PMEACPE	Pimeloyl-[ACP] methyl ester esterase	3.81231e-08	3.81231e-08	0	0	3.81231e-08	3.81231e-08	0	0	0	1	NaN	3.81231e-08	3.81231e-08	0	0	0	1	NaN	0	6.86216e-08	6.86216e-08	0	0	6.86216e-08	6.86216e-08	0	0	0	1	NaN	6.34279e-08	6.34279e-08	0	0	0	1	NaN	0	1.26016e-07
165	0		0	0	[m] : ala-L + pimACP --> 8aonn + ACP + co2	Forward only	Biotin metabolism	2.3.1.47	AOXSr2	8-amino-7-oxononanoate synthase	3.81231e-08	3.81231e-08	0	0	3.81231e-08	3.81231e-08	0	0	0	1	NaN	3.81231e-08	3.81231e-08	0	0	0	1	NaN	0	6.86216e-08	6.86216e-08	0	0	6.86216e-08	6.86216e-08	0	0	0	1	NaN	6.34279e-08	6.34279e-08	0	0	0	1	NaN	0	1.26016e-07
166	0		0	0	[m] : atp + co2 + dann --> adp + dtbt + (3) h + pi	Forward only	Biotin metabolism	6.3.3.3	DBTS	dethiobiotin synthase	3.81231e-08	3.81231e-08	0	0	3.81231e-08	3.81231e-08	0	0	0	1	NaN	3.81231e-08	3.81231e-08	0	0	0	1	NaN	0	6.86216e-08	6.86216e-08	0	0	6.86216e-08	6.86216e-08	0	0	0	1	NaN	6.34279e-08	6.34279e-08	0	0	0	1	NaN	0	1.26016e-07
167	0		0	0	[m] : s + amet + dtbt --> btn + dad-5 + h + met-L	Forward only	Biotin metabolism	2.8.1.6	BTS5	Biotin synthase	3.81231e-08	3.81231e-08	0	0	3.81231e-08	3.81231e-08	0	0	0	1	NaN	3.81231e-08	3.81231e-08	0	0	0	1	NaN	0	6.86216e-08	6.86216e-08	0	0	6.86216e-08	6.86216e-08	0	0	0	1	NaN	6.34279e-08	6.34279e-08	0	0	0	1	NaN	0	1.26016e-07
168	0		0	0	[h] : atp + btn + h --> ppi + btnamp	Forward only	Biotin metabolism	6.2.1.11;6.3.4.9;6.3.4.10;6.3.4.11;6.3.4.15	BTNL	biotin:CoA ligase (AMP-forming)	0	0	0	0	0	0	0	0	0	1	NaN	0	0	0	0	0	1	NaN	0	0	0	0	0	0	0	0	0	0	1	NaN	0	0	0	0	0	1	NaN	0	0
169	0		0	0	[h] : btnamp + apoCCP --> btnCCP + amp + h	Forward only	Biotin metabolism	6.2.1.11;6.3.4.9;6.3.4.10;6.3.4.11;6.3.4.15	BTNL2	biotin:CoA ligase (AMP-forming)	0	0	0	0	0	0	0	0	0	1	NaN	0	0	0	0	0	1	NaN	0	0	0	0	0	0	0	0	0	0	1	NaN	0	0	0	0	0	1	NaN	0	0
170	0		0	0	[m] : atp + btn + h --> ppi + btnamp	Forward only	Biotin metabolism	6.2.1.11;6.3.4.9;6.3.4.10;6.3.4.11;6.3.4.15	BTNLm	biotin:CoA ligase (AMP-forming)	0	0	0	0	0	0	0	0	0	1	NaN	0	0	0	0	0	1	NaN	0	0	0	0	0	0	0	0	0	0	1	NaN	0	0	0	0	0	1	NaN	0	0
171	0		0	0	[m] : btnamp + apoCCP --> btnCCP + amp + h	Forward only	Biotin metabolism	6.2.1.11;6.3.4.9;6.3.4.10;6.3.4.11;6.3.4.15	BTNLm2	biotin:CoA ligase (AMP-forming)	0	0	0	0	0	0	0	0	0	1	NaN	0	0	0	0	0	1	NaN	0	0	0	0	0	0	0	0	0	0	1	NaN	0	0	0	0	0	1	NaN	0	0
172	0		0	0	[c] : btcoa + ac <==> but + accoa	Reversible	Butanoate metabolism	2.8.3.8	BCACT	butanoyl-CoA:acetate CoA transferase	0.000481561	0.000481561	0.000481561	0.000481561	0.000481561	0.000481561	0.000481561	1	0.000481561	0	0	0.000481561	0.000481561	0.000481561	1	0.000481561	0	0	1	0.00086681	0.00086681	0.00086681	0.00086681	0.00086681	0.00086681	0.00086681	1	0.00086681	5.74459e-06	0.0132346	0.000801206	0.000801206	0.000801206	-1	0.000801206	0	0	1	0.0015918
173	0		0	0	[c] : btcoa + nad <==> b2coa + nadh + h	Reversible	Butanoate metabolism	1.3.99.2	BCOR	butanoyl-CoA:(acceptor) 2,3-oxidoreductase	-0.0405114	-0.00510235	0	0	-0.0405114	-0.00510235	0	0	0	1	NaN	-0.0405114	-0.00510235	0	0	0	1	NaN	0	-0.0737456	-0.00912529	0	0	-0.0737456	-0.00912529	0	0	0	1	NaN	-0.0213843	1.0094e-05	0	0	0	1	NaN	0	-0.134973
174	0		0	1	[c] : 3hbcoa <==> b2coa + h2o	Reversible	Butanoate metabolism	4.2.1.17;5.3.3.8	HBCHL	3-Hydroxybutanoyl-CoA hydro-lyase	0.00510235	0.0405114	0.00887393	0.00818043	0.00510235	0.0405114	0.00897839	0	0.00830477	3.04051e-17	0.0732106	0.00510235	0.0405114	0.00815826	0	0.00775961	0	2.1415e-73	0	0.00912529	0.0737456	0.0158518	0.0147153	0.00912529	0.0737456	0.0192463	1	0.0153054	8.03739e-270	1.07145e-167	-1.0094e-05	0.0213843	0.0122604	-1	0.012346	0	0	1	0.0167899
175	0		0	0	[m] : 3hbcoa <==> b2coa + h2o	Reversible	Butanoate metabolism	4.2.1.17;5.3.3.8	HBCHLm	3-Hydroxybutanoyl-CoA hydro-lyase, mitochondria	0	0	0	0	0	0	0	0	0	1	NaN	0	0	0	0	0	1	NaN	0	0	0	0	0	0	0	0	0	0	1	NaN	0	0	0	0	0	1	NaN	0	0
176	0		0	0	[c] : 3hbcoa-R <==> b2coa + h2o	Reversible	Butanoate metabolism	4.2.1.55	HBCHLR	(3R)-3-Hydroxybutanoyl-CoA hydro-lyase	0	0	0	0	0	0	0	0	0	1	NaN	0	0	0	0	0	1	NaN	0	0	0	0	0	0	0	0	0	0	1	NaN	0	0	0	0	0	1	NaN	0	0
177	0		0	0	[c] : aacoa + nadph + h <==> 3hbcoa + nadp	Reversible	Butanoate metabolism	1.1.1.157	HBCO_nadp	3-Hydroxybutanoyl-CoA:NADP+ oxidoreductase	0.00510235	1000	264.596	228.977	0.00510235	1000	266.56	0	228.739	0.0347845	0.956811	0.00510235	1000	286.741	0	253.328	4.20859e-10	3.7359e-14	0	0.00912529	1000	266.823	226.034	0.00912529	1000	269.953	0	223.058	0.00561398	0.640475	-1.0094e-05	1000	300.488	0	268.161	1.92972e-26	5.65619e-30	0	0.0167899
178	0		0	0	[m] : aacoa + nadph + h <==> 3hbcoa + nadp	Reversible	Butanoate metabolism	1.1.1.157	HBCO_nadp_m	3-Hydroxybutanoyl-CoA:NADP+ oxidoreductase, mitochondria	0	999.969	684.51	714.341	0	999.969	318.338	-1	291.267	0	0	0	999.969	335.672	-1	308.408	0	0	1	0	999.944	323.275	293.266	0	999.944	323.583	0	294.036	0.267496	1.43468	0	1000	356.362	0	336.113	4.32351e-17	3.79581e-26	0	0
179	0		0	0	[m] : bhb + nad <==> acac + nadh + h	Reversible	Butanoate metabolism	1.1.1.30	HBNOm	3-Hydroxybutanoate:NAD+ oxidoreductase, mitochondria	-0.00550807	0	0	0	-0.00550807	0	0	0	0	1	NaN	-0.00550807	0	0	0	0	1	NaN	0	-0.010052	0	0	0	-0.010052	0	0	0	0	1	NaN	-0.00503447	0	0	0	0	1	NaN	0	-0.0220608
180	0		0	0	[x] : bhb + nad <==> acac + nadh + h	Reversible	Butanoate metabolism	1.1.1.30	HBNOx	3-Hydroxybutanoate:NAD+ oxidoreductase, glyoxysome	-0.00550807	0	0	0	-0.00550807	0	0	0	0	1	NaN	-0.00550807	0	0	0	0	1	NaN	0	-0.010052	0	0	0	-0.010052	0	0	0	0	1	NaN	-0.00503447	0	0	0	0	1	NaN	0	-0.0220608
181	0		0	0	[h] : 2ahethmpp + pyr --> alac-S + thmpp	Forward only	Butanoate metabolism	2.2.1.6	APLh	2-Acetolactate pyruvate-lyase (carboxylating), chloroplast	0	0.0140672	0.000361688	0.000196229	0	0.0140672	0.000422845	1	0.000246096	2.15242e-36	1.69024e-07	0	0.0140672	0.000488965	1	0.000279415	6.3787e-85	2.41177e-27	1	0	0.0254585	0.000665706	0.000366124	0	0.0254585	0.000749326	1	0.000447925	1.66261e-36	0.000275159	0	0.0250388	0.00127245	1	0.000816105	0	5.1769e-143	1	0
182	1		0	0	[m] : 2ahethmpp + pyr --> alac-S + thmpp	Forward only	Butanoate metabolism	2.2.1.6	APLm	2-Acetolactate pyruvate-lyase (carboxylating), mitochondria	0	0.0168806	0.00238357	0.00208958	0	0.0168806	0.00241782	0	0.00212399	0.000888384	0.402683	0	0.0168806	0.00248827	0	0.00217135	0.00561398	8.29569e-05	0	0	0.0305501	0.00440635	0.00379919	0	0.0305501	0.00448972	0	0.00394842	0.00643594	0.190768	0	0.0250388	0.00402154	0	0.00354784	1.45742e-13	1.36112e-18	0	0
183	0		0	0	[c] : btal + coa + nad --> btcoa + nadh + h	Forward only	Butanoate metabolism	1.2.1.10	BNOR	butanal:NAD+ oxidoreductase (CoA-acylating)	0	0	0	0	0	0	0	0	0	1	NaN	0	0	0	0	0	1	NaN	0	0	0	0	0	0	0	0	0	0	1	NaN	0	0	0	0	0	1	NaN	0	0
184	0		0	0	[h] : btal + coa + nad --> btcoa + nadh + h	Forward only	Butanoate metabolism	1.2.1.10	BNORh	butanal:NAD+ oxidoreductase (CoA-acylating), chloroplast	0	0	0	0	0	0	0	0	0	1	NaN	0	0	0	0	0	1	NaN	0	0	0	0	0	0	0	0	0	0	1	NaN	0	0	0	0	0	1	NaN	0	0
185	0		0	0	[c] : btal + nadh + h --> 1btol + nad	Forward only	Butanoate metabolism	1.1.1.-	BTS	butanol synthase	0	0	0	0	0	0	0	0	0	1	NaN	0	0	0	0	0	1	NaN	0	0	0	0	0	0	0	0	0	0	1	NaN	0	0	0	0	0	1	NaN	0	0
186	0		0	0	[c] : btal + nadph + h --> 1btol + nadp	Forward only	Butanoate metabolism	1.1.1.-	BTS_nadph	butanol synthase (NADPH)	0	0	0	0	0	0	0	0	0	1	NaN	0	0	0	0	0	1	NaN	0	0	0	0	0	0	0	0	0	0	1	NaN	0	0	0	0	0	1	NaN	0	0
187	0		0	0	[c] : 3hbcoa + nad --> aacoa + nadh + h	Forward only	Butanoate metabolism	4.2.1.17;5.3.3.8	HBCO	3-Hydroxybutanoyl-CoA:NAD+ oxidoreductase	0	999.995	264.587	228.969	0	999.995	266.551	0	228.73	0.0347845	0.956811	0	999.995	286.733	0	253.32	4.20859e-10	3.7345e-14	0	0	999.991	266.807	226.012	0	999.991	269.934	0	223.044	0.00561398	0.641087	0	1000	300.476	0	268.149	1.92972e-26	5.58451e-30	0	0
188	0		0	0	[m] : 3hbcoa + nad --> aacoa + nadh + h	Forward only	Butanoate metabolism	4.2.1.17;5.3.3.8	HBCOm	3-Hydroxybutanoyl-CoA:NAD+ oxidoreductase, mitochondria	0	999.969	684.51	714.341	0	999.969	318.338	-1	291.267	0	0	0	999.969	335.672	-1	308.408	0	0	1	0	999.944	323.275	293.266	0	999.944	323.583	0	294.036	0.267496	1.43468	0	1000	356.362	0	336.113	4.32351e-17	3.79581e-26	0	0
189	0		0	0	[h] : sucsal + nad + h2o --> succ + nadh + (2) h	Forward only	Butanoate metabolism	1.2.1.24	SSNOh	succinate-semialdehyde:NAD+ oxidoreductase, chloroplast	0	0	0	0	0	0	0	0	0	1	NaN	0	0	0	0	0	1	NaN	0	0	0	0	0	0	0	0	0	0	1	NaN	0	0	0	0	0	1	NaN	0	0
190	1		0	0	[m] : sucsal + nad + h2o --> succ + nadh + (2) h	Forward only	Butanoate metabolism	1.2.1.24	SSNOm	succinate-semialdehyde:NAD+ oxidoreductase, mitochondria	0	0.0110161	2.38166e-05	9.26354e-06	0	0.0110161	4.00985e-05	0	1.72668e-05	5.65534e-281	1.6929e-06	0	0.0110161	2.85783e-05	0	1.01143e-05	6.21384e-11	0.25124	0	0	0.0201041	4.58344e-05	1.86893e-05	0	0.0201041	5.26672e-05	0	2.53085e-05	2.16184e-67	0.413696	0	0.0147161	3.49725e-05	0	1.38718e-05	1.26635e-63	0.0200825	0	0
191	0		0	0	[c] : (2) udpg + h2o --> (2) udp + callose + (2) h	Forward only	Callose biosynthesis	2.4.1.34	CALLOSES	Callose synthase	0	0.00137702	2.51044e-07	0	0	0.00137702	3.92617e-07	0	0	0.000201639	0.539523	0	0.00137702	2.9701e-07	0	0	0.987078	1.20568	0	0	0.00251301	8.30802e-07	0	0	0.00251301	6.0206e-07	0	0	0.0160123	0.856087	0	0.00154282	4.92382e-07	0	0	0.0181221	0.2556	0	0
192	0		0	0	[f] : (2) udpg + h2o --> (2) udp + callose + (2) h	Forward only	Callose biosynthesis	2.4.1.34	CALLOSESf	Callose synthase	0	0	0	0	0	0	0	0	0	1	NaN	0	0	0	0	0	1	NaN	0	0	0	0	0	0	0	0	0	0	1	NaN	0	0	0	0	0	1	NaN	0	0
193	0		0	1	[c] : akg + ala-L <==> glu-L + pyr	Reversible	Carbon fixation	2.6.1.2	ALAAT	alanine aminotransferase	-1000	1000	138.364	94.1566	-1000	1000	143.227	0	99.869	0.0865876	0.280036	-1000	1000	437.471	0	459.875	0	0	0	-1000	1000	145.593	95.9039	-1000	1000	26.2227	-1	0	0	0	-999.959	1000	53.5284	-1	0	0	2.7058e-243	1	-1000
194	0		0	0	[c] : h + hco3 <==> co2 + h2o	Reversible	Carbon fixation	4.2.1.1	HCO3E	carbonic anhydrase	-1000	-3.81319	0	0	-1000	-3.81319	0	0	0	1	NaN	-1000	-3.81319	0	0	0	1	NaN	0	-1000	-5.90229	0	0	-1000	-5.90229	0	0	0	1	NaN	-1000	-5.59291	0	0	0	1	NaN	0	-998.676
195	0		0	0	[m] : h + hco3 <==> co2 + h2o	Reversible	Carbon fixation	4.2.1.1	HCO3Em	carbonate dehydratase (HCO3 equilibration reaction), irreversible, mitochondrial	-0.0273238	995.514	685.238	714.823	-0.0273238	995.514	320.768	-1	296.006	0	0	-0.0273238	995.481	335.181	-1	307.417	0	0	1	-0.0495954	993.864	323.548	296.945	-0.0495954	993.864	321.389	0	290.212	0.12774	0.951248	-0.0353598	994.069	354.312	0	335.615	8.23455e-19	1.12131e-23	0	-0.0606636
196	0		0	0	[h] : dhap + e4p --> s17bp	Forward only	Carbon fixation	4.1.2.13	FBA3hi	Sedoheptulose 1,7-bisphosphate D-glyceraldehyde-3-phosphate-lyase	0.49316	2.76545	0.64834	0.639804	0.49316	2.76545	0.985852	1	0.961946	0	0	0.49316	0.708541	0.525482	-1	0.520279	0	0	1	0.891259	3.6581	0.996195	0.983131	0.891259	3.6581	1.8003	1	1.75645	0	0	0.822014	0.877593	0.830983	-1	0.82977	0	0	1	0.340267
197	0		0	0	[h] : 13dpg + h + nadph --> g3p + nadp + pi	Forward only	Carbon fixation	1.2.1.13	GAPDH_nadp_hi	glyceraldehyde-3-phosphate dehydrogenase (NADP+) (phosphorylating)	0	1000	575.919	579.145	0	1000	564.916	-1	564.034	9.48394e-06	0.00223164	0	1000	218.469	-1	176.88	0	0	1	0	1000	558.974	551.734	0	1000	210.294	-1	165.306	0	0	0	1000	518.534	-1	500.762	5.47563e-28	1.46517e-34	1	0
198	0		0	1	[h] : h + hco3 --> co2 + h2o	Forward only	Carbon fixation	4.2.1.1	HCO3Ehi	carbonate dehydratase (HCO3 equilibration reaction), irreversible, chloroplast	3.81121	17.1357	5.40613	5.18591	3.81121	17.1357	6.47663	0	6.37239	0	0	3.81121	6.28427	4.93764	0	4.94838	6.15525e-265	1.12499930000000e-317	0	5.89872	21.9437	8.01972	7.78167	5.89872	21.9437	9.9663	1	9.75056	0	0	5.58562	7.82235	6.75972	-1	6.74151	0	0	1	4.49601
199	0		0	0	[h] : h + nadph + oaa --> mal-L + nadp	Forward only	Carbon fixation	1.1.1.82	MDH_nadp_hi	malate dehydrogenase (NADP+)	0	1000	573.256	578.074	0	1000	557.306	-1	555.246	2.19775e-08	1.70313e-06	0	1000	548.71	-1	539.645	5.15253e-17	5.16405e-14	1	0	1000	557.515	547.783	0	1000	203.994	-1	160.173	0	0	0	1000	521.448	-1	508.555	2.1637e-23	1.11969e-27	1	0
200	1		0	0	[m] : mal-L + nad --> co2 + nadh + pyr	Forward only	Carbon fixation	1.1.1.39	MDHCm	malate dehydrogenase (decarboxylating)	0	0.0330484	0.000195074	8.41717e-05	0	0.0330484	0.000185025	0	8.58147e-05	0.834667	0.767616	0	0.0330484	8.68932e-05	0	3.61041e-05	4.92879e-292	1.88082e-34	0	0	0.0603123	0.000324812	0.000135902	0	0.0603123	0.000300093	0	0.000143865	3.65948e-05	0.486867	0	0.477539	0.00465309	0	0.00210671	0	5.19015e-118	0	0
201	1		0	0	[c] : co2 + h2o + pep --> h + oaa + pi	Forward only	Carbon fixation	4.1.1.31	PPC	phosphoenolpyruvate carboxylase	0	11.5743	0.194872	0.0874009	0	11.5743	0.190238	0	0.0902599	0.183603	1.07333	0	0.475542	0.00192785	0	0.000755813	0	1.64885e-239	0	0	14.2058	0.239887	0.121753	0	14.2058	0.238441	0	0.127244	0.0368199	1.40762	0	0.0956549	0.000189841	0	7.30247e-05	0	3.11544e-231	0	0
202	0		0	1	[h] : atp + pi + pyr --> amp + (2) h + pep + ppi	Forward only	Carbon fixation	2.7.9.1	PPDKh	pyruvate phosphate dikinase	0	0.00989072	0.00328938	0.00344547	0	0.00989072	0.00326069	0	0.00342872	0.051356	0.0799969	0	0.00989072	0.00265469	0	0.00278679	8.68452e-279	0	0	0	0.0179408	0.00525675	0.00553586	0	0.0179408	0.00593335	1	0.00627668	6.20081e-165	7.24893e-158	0	0.0122934	0.00127845	-1	0.000998134	0	0	1	0
203	0		0	0	[h] : atp + ru5p-D --> adp + h + rb15bp	Forward only	Carbon fixation	2.7.1.19	PRUK	phosphoribulokinase	0.682635	3.01479	0.871659	0.865167	0.682635	3.00952	1.20815	1	1.18359	0	0	0.682635	0.95369	0.727173	-1	0.720462	0	0	1	1.23318	4.10819	1.37223	1.35887	1.23318	4.09855	2.17773	1	2.13433	0	0	1.13762	1.22099	1.15081	-1	1.14894	0	0	1	0
204	0		0	0	[h] : co2 + h2o + rb15bp --> (2) 3pg + (2) h	Forward only	Carbon fixation	4.1.1.39	RBPCh	ribulose-bisphosphate carboxylase	0.682635	3.01479	0.871593	0.86501	0.682635	3.00952	1.20801	1	1.18352	0	0	0.682635	0.95369	0.727104	-1	0.720395	0	0	1	1.23318	4.10819	1.37212	1.35877	1.23318	4.09855	2.1775	1	2.13416	0	0	1.13762	1.22099	1.15074	-1	1.14887	0	0	1	0
205	0		0	0	[h] : h2o + s17bp --> pi + s7p	Forward only	Carbon fixation	3.1.3.37	SBP	sedoheptulose-bisphosphatase	0.49316	2.76545	0.64834	0.639804	0.49316	2.76545	0.985852	1	0.961946	0	0	0.49316	0.708541	0.525482	-1	0.520279	0	0	1	0.891259	3.6581	0.996195	0.983131	0.891259	3.6581	1.8003	1	1.75645	0	0	0.822014	0.877593	0.830983	-1	0.82977	0	0	1	0.340267
206	0		0	1	[c] : 13dpg + h + nadph --> g3p + nadp + pi	Forward only	Carbon fixation	1.2.1.13	GAPDH_nadp	glyceraldehyde-3-phosphate dehydrogenase (NADP+) (phosphorylating)	0	3.65695	0.0332554	0.0146683	0	3.65695	0.0359457	0	0.0173513	7.00526e-15	0.354175	0	0.713314	0.0167446	0	0.00769414	5.61807e-164	1.32124e-35	0	0	4.5108	0.0552942	0.0265062	0	4.5108	0.0475251	-1	0.0246651	0.000283516	0.0102554	0	0.477539	0.0149448	-1	0.00740097	0	1.06762e-88	1	0
207	0		0	0	[m] : akg + asp-L <==> glu-L + oaa	Reversible	Carbon fixation;Glutamate metabolism;Alanine and aspartate metabolism	2.6.1.1	ASPATm	aspartate aminotransferase, mitochondrial	-1000	1000	13.5933	0	-1000	1000	16.4088	0	0	0.557456	0.0470564	-1000	1000	101.906	0	40.7902	0	0	0	-1000	1000	16.6495	0	-1000	1000	15.7615	0	0	0.995899	0.92187	-1000	1000	30.4734	0	0	2.14466e-10	5.61387e-21	0	-1000
208	0		0	0	[h] : mal-L + nadp <==> co2 + nadph + pyr	Reversible	Carbon fixation;Pyruvate metabolism	1.1.1.40	MDHC_nadp_hr	malate dehydrogenase (oxaloacetate decarboxylating) (NADP+)	-16.4621	-4.32945	0	0	-16.4621	-4.33346	0	0	0	1	NaN	-5.61071	-4.56436	0	0	0	1	NaN	0	-20.7269	-5.84265	0	0	-20.7269	-5.84998	0	0	0	1	NaN	-6.69983	-6.06598	0	0	0	1	NaN	0	-34.8314
209	0		0	0	[u] : anxan + ascb-L <==> zaxan + dhdascb + h2o	Reversible	Carotenoid biosynthesis	1.10.99.3	ANXANASCOR	antheraxanthin:ascorbate oxidoreductase	-1.9221e-05	0.0165233	5.89776e-06	0	-1.9221e-05	0.0165233	2.7464e-06	0	0	0.000758289	0.160462	-1.9221e-05	0.0165233	1.38069e-05	0	0	1.06598e-42	0.0136946	0	-3.45977e-05	0.0301544	1.48729e-05	0	-3.45977e-05	0.0301544	7.74031e-06	0	0	0.82007	0.310165	-3.19792e-05	0.0604072	8.56326e-06	0	0	0.708503	0.251558	0	-4.98293e-07
210	0		0	0	[u] : caro + o2 + nadph + h <==> bcrptxan + h2o + nadp	Reversible	Carotenoid biosynthesis	1.14.13.-	BCAROH	beta-carotene hydroxylase	2.49873e-05	2.49873e-05	2.49873e-05	2.49873e-05	2.49873e-05	2.49873e-05	2.49873e-05	-1	2.49873e-05	0	0	2.49873e-05	2.49873e-05	2.49873e-05	-1	2.49873e-05	0	0	1	4.49771e-05	4.49771e-05	4.49771e-05	4.49771e-05	4.49771e-05	4.49771e-05	4.49771e-05	-1	4.49771e-05	0	0	4.1573e-05	4.1573e-05	4.1573e-05	-1	4.1573e-05	0	0	1	6.4778e-07
211	0		0	0	[u] : caro + fdxrd + o2 <==> echn + fdxox + h2o + (2) h	Reversible	Carotenoid biosynthesis		BCAROKT	beta-carotene ketolase	0	0	0	0	0	0	0	0	0	1	NaN	0	0	0	0	0	1	NaN	0	0	0	0	0	0	0	0	0	0	1	NaN	0	0	0	0	0	1	NaN	0	0
212	0		0	0	[u] : bcrptxan + o2 + nadph + h <==> zaxan + h2o + nadp	Reversible	Carotenoid biosynthesis	1.14.13.-	BCRPTXANH	beta-Cryptoxanthin hydroxylase	2.49873e-05	2.49873e-05	2.49873e-05	2.49873e-05	2.49873e-05	2.49873e-05	2.49873e-05	-1	2.49873e-05	0	0	2.49873e-05	2.49873e-05	2.49873e-05	-1	2.49873e-05	0	0	1	4.49771e-05	4.49771e-05	4.49771e-05	4.49771e-05	4.49771e-05	4.49771e-05	4.49771e-05	-1	4.49771e-05	0	0	4.1573e-05	4.1573e-05	4.1573e-05	-1	4.1573e-05	0	0	1	6.4778e-07
213	0		0	0	[h] : dcaro <==> acaro	Reversible	Carotenoid biosynthesis	1.14.-.-	LCYA	lycopene cyclase (alpha-carotene producing)	4.61303e-05	4.61303e-05	4.61303e-05	4.61303e-05	4.61303e-05	4.61303e-05	4.61303e-05	-1	4.61303e-05	0	0	4.61303e-05	4.61303e-05	4.61303e-05	-1	4.61303e-05	0	0	1	8.30346e-05	8.30346e-05	8.30346e-05	8.30346e-05	8.30346e-05	8.30346e-05	8.30346e-05	1	8.30346e-05	0	0	7.67501e-05	7.67501e-05	7.67501e-05	-1	7.67501e-05	0	0	1	1.1959e-06
214	0		0	0	[u] : gcaro <==> caro	Reversible	Carotenoid biosynthesis	1.14.-.-	LCYB	lycopene cyclase (beta-carotene producing)	5.19065e-05	5.19065e-05	5.19065e-05	5.19065e-05	5.19065e-05	5.19065e-05	5.19065e-05	1	5.19065e-05	2.12777e-60	2.30966e-51	5.19065e-05	5.19065e-05	5.19065e-05	-1	5.19065e-05	0	0	1	9.34317e-05	9.34317e-05	9.34317e-05	9.34317e-05	9.34317e-05	9.34317e-05	9.34317e-05	1	9.34317e-05	1.08717e-81	1.25679e-83	8.63603e-05	8.63603e-05	8.63603e-05	-1	8.63603e-05	0	0	1	1.37809e-06
215	0		0	0	[h] : lyc <==> dcaro	Reversible	Carotenoid biosynthesis	1.14.-.-	LCYD	lycopene cyclase (delta-carotene producing)	4.61303e-05	4.61303e-05	4.61303e-05	4.61303e-05	4.61303e-05	4.61303e-05	4.61303e-05	-1	4.61303e-05	0	0	4.61303e-05	4.61303e-05	4.61303e-05	-1	4.61303e-05	0	0	1	8.30346e-05	8.30346e-05	8.30346e-05	8.30346e-05	8.30346e-05	8.30346e-05	8.30346e-05	1	8.30346e-05	0	0	7.67501e-05	7.67501e-05	7.67501e-05	-1	7.67501e-05	0	0	1	1.1959e-06
216	0		0	0	[h] : dcaro <==> ecaro	Reversible	Carotenoid biosynthesis	1.14.-.-	LCYE	lycopene cyclase (epsilon-carotene producing)	0	0	0	0	0	0	0	0	0	1	NaN	0	0	0	0	0	1	NaN	0	0	0	0	0	0	0	0	0	0	1	NaN	0	0	0	0	0	1	NaN	0	0
217	0		0	0	[h] : lyc <==> gcaro	Reversible	Carotenoid biosynthesis	1.14.-.-	LCYG	lycopene cyclase (gamma-carotene producing)	5.19065e-05	5.19065e-05	5.19065e-05	5.19065e-05	5.19065e-05	5.19065e-05	5.19065e-05	1	5.19065e-05	2.00714e-31	5.07938e-21	5.19065e-05	5.19065e-05	5.19065e-05	-1	5.19065e-05	0	0	1	9.34317e-05	9.34317e-05	9.34317e-05	9.34317e-05	9.34317e-05	9.34317e-05	9.34317e-05	1	9.34317e-05	0	0	8.63603e-05	8.63603e-05	8.63603e-05	-1	8.63603e-05	0	0	1	1.37809e-06
218	0		0	0	[u] : lut + o2 + nadph + h <==> loroxan + h2o + nadp	Reversible	Carotenoid biosynthesis		LUTH	lutein hydroxylase	1.24936e-05	1.24936e-05	1.24936e-05	1.24936e-05	1.24936e-05	1.24936e-05	1.24936e-05	1	1.24936e-05	0	0	1.24936e-05	1.24936e-05	1.24936e-05	1	1.24936e-05	0	3.92819e-290	1	2.24885e-05	2.24885e-05	2.24885e-05	2.24885e-05	2.24885e-05	2.24885e-05	2.24885e-05	1	2.24885e-05	1.86796e-164	4.10178e-116	2.07865e-05	2.07865e-05	2.07865e-05	-1	2.07865e-05	0	0	1	3.2389e-07
219	0		0	0	[u] : vioxan <==> neoxan	Reversible	Carotenoid biosynthesis	5.3.99.9	NEOXANS	neoxanthin synthase	1.05715e-05	1.05715e-05	1.05715e-05	1.05715e-05	1.05715e-05	1.05715e-05	1.05715e-05	0	1.05715e-05	0	0	1.05715e-05	1.05715e-05	1.05715e-05	0	1.05715e-05	0.00561398	0.537528	0	1.90288e-05	1.90288e-05	1.90288e-05	1.90288e-05	1.90288e-05	1.90288e-05	1.90288e-05	1	1.90288e-05	0	0	1.75886e-05	1.75886e-05	1.75886e-05	-1	1.75886e-05	0	0	1	2.74061e-07
220	0		0	0	[h] : norsp + pqh2 + o2 <==> lyc + pq + (2) h2o	Reversible	Carotenoid biosynthesis	1.14.99.30	NOR	Neurosporene oxidoreductase	9.80368e-05	9.80368e-05	9.80368e-05	9.80368e-05	9.80368e-05	9.80368e-05	9.80368e-05	1	9.80368e-05	0.00841783	0.000242194	9.80368e-05	9.80368e-05	9.80368e-05	-1	9.80368e-05	0	0	1	0.000176466	0.000176466	0.000176466	0.000176466	0.000176466	0.000176466	0.000176466	-1	0.000176466	0	0	0.00016311	0.00016311	0.00016311	-1	0.00016311	0	0	1	2.57399e-06
221	0		0	1	[h] : phyto + pq <==> phytfl + pqh2	Reversible	Carotenoid biosynthesis	1.14.99.-	PDS1	phytoene desaturase (1)	9.80368e-05	9.80368e-05	9.80368e-05	9.80368e-05	9.80368e-05	9.80368e-05	9.80368e-05	0	9.80368e-05	0.267496	0.00725507	9.80368e-05	9.80368e-05	9.80368e-05	0	9.80368e-05	0	0	0	0.000176466	0.000176466	0.000176466	0.000176466	0.000176466	0.000176466	0.000176466	-1	0.000176466	0	0	0.00016311	0.00016311	0.00016311	-1	0.00016311	0	0	1	2.57399e-06
222	0		0	1	[h] : phytfl + pq <==> zcaro + pqh2	Reversible	Carotenoid biosynthesis	1.14.99.-	PDS2	phytoene desaturase (2)	9.80368e-05	9.80368e-05	9.80368e-05	9.80368e-05	9.80368e-05	9.80368e-05	9.80368e-05	0	9.80368e-05	0.493147	0.0933789	9.80368e-05	9.80368e-05	9.80368e-05	0	9.80368e-05	0	0	0	0.000176466	0.000176466	0.000176466	0.000176466	0.000176466	0.000176466	0.000176466	-1	0.000176466	0	0	0.00016311	0.00016311	0.00016311	-1	0.00016311	0	0	1	2.57399e-06
223	0		0	0	[u] : vioxan + ascb-L <==> anxan + dhdascb + h2o	Reversible	Carotenoid biosynthesis	1.10.99.3	VIOXANOR	violaxanthin:ascorbate oxidoreductase	-1.72989e-05	0.0165252	1.53663e-06	0	-1.72989e-05	0.0165252	6.35035e-06	0	0	6.6498e-14	0.000127784	-1.72989e-05	0.0165252	2.71328e-06	0	0	0.624209	0.216186	0	-3.1138e-05	0.0301579	3.11752e-06	0	-3.1138e-05	0.0301579	2.68567e-06	0	0	0.999999	1.19962	-2.87813e-05	0.0604104	3.63797e-05	0	0	4.49396e-144	1.04218e-09	0	-4.48463e-07
224	0		0	1	[h] : zcaro + pqh2 + o2 <==> norsp + pq + (2) h2o	Reversible	Carotenoid biosynthesis	1.14.99.30	ZDS	zeta-carotene desaturase	9.80368e-05	9.80368e-05	9.80368e-05	9.80368e-05	9.80368e-05	9.80368e-05	9.80368e-05	0	9.80368e-05	4.731e-12	0.155072	9.80368e-05	9.80368e-05	9.80368e-05	0	9.80368e-05	0	0	0	0.000176466	0.000176466	0.000176466	0.000176466	0.000176466	0.000176466	0.000176466	-1	0.000176466	0	0	0.00016311	0.00016311	0.00016311	-1	0.00016311	0	0	1	2.57399e-06
225	0		0	0	[h] : tczcar <==> dczcar	Reversible	Carotenoid biosynthesis	5.2.1.12	TCZCARI	9,15,9'-tricis-zeta-carotene cis-trans-isomerase	3.48638e-35	-5.13074e-22	0	0	-4.40009e-37	8.18233e-21	0	0	0	1	NaN	-2.46071e-30	2.76002e-21	0	0	0	1	NaN	0	-8.71595e-36	-6.84099e-22	0	0	0	-1.8221e-20	0	0	0	1	NaN	2.34671e-36	-1.07447e-21	0	0	0	1	NaN	0	0
226	0		0	0	[h] : tclyc <==> lyc	Reversible	Carotenoid biosynthesis	5.2.1.13	TCLYCI	7,9,7',9'-tetracis-lycopene cis-trans-isomerase	0	-5.13074e-22	0	0	0	8.18233e-21	0	0	0	1	NaN	0	2.76002e-21	0	0	0	1	NaN	0	0	-6.84099e-22	0	0	0	-1.8221e-20	0	0	0	1	NaN	0	-1.07447e-21	0	0	0	1	NaN	0	0
227	0		0	0	[u] : anxan + nadph + h + o2 --> vioxan + nadp + h2o	Forward only	Carotenoid biosynthesis	1.14.13.90	ANXANOR	antheraxanthin,NADH:oxygen oxidoreductase	0	0.0165425	4.06564e-06	1.52636e-06	0	0.0165425	1.27119e-05	1	4.47648e-06	0	4.70838e-13	0	0.0165425	6.3773e-06	1	2.34143e-06	8.61678e-155	0.00338238	1	0	0.030189	8.18949e-06	3.07266e-06	0	0.030189	8.00885e-06	0	3.50469e-06	1.2331e-21	1.38747	0	0.0604392	5.37588e-05	0	1.67328e-05	0	4.19523e-17	0	0
228	0		0	0	[u] : acaro + o2 + nadph + h --> zxan + h2o + nadp	Forward only	Carotenoid biosynthesis	1.14.13.-	CHYA1	alpha-carotene hydroxylase (zeinoxanthin forming)	0	3.65198e-05	1.14792e-05	1.0445e-05	0	3.65198e-05	1.18528e-05	1	1.08617e-05	0.0141253	0.00243383	0	3.65198e-05	1.24984e-05	1	1.15628e-05	3.04126e-12	8.73731e-20	1	0	6.57357e-05	2.11749e-05	1.91538e-05	0	6.57357e-05	2.11579e-05	0	1.90676e-05	0.140211	1.44334	0	6.07605e-05	2.1682e-05	0	2.04824e-05	3.65948e-05	0.0200825	0	0
229	0		0	0	[u] : acaro + o2 + nadph + h --> crpxan + h2o + nadp	Forward only	Carotenoid biosynthesis		CHYA2	alpha-carotene hydroxylase (alpha-cryptoxanthin forming)	0	3.65198e-05	2.50407e-05	2.60749e-05	0	3.65198e-05	2.46671e-05	-1	2.56581e-05	0.0141253	0.00243383	0	3.65198e-05	2.40215e-05	-1	2.4957e-05	3.04126e-12	8.73731e-20	1	0	6.57357e-05	4.45608e-05	4.65819e-05	0	6.57357e-05	4.45778e-05	0	4.66681e-05	0.140211	1.44334	0	6.07605e-05	3.90785e-05	0	4.02781e-05	4.58029e-142	1.8434e-166	0	0
230	0		0	0	[u] : crpxan + o2 + nadph + h --> lut + h2o + nadp	Forward only	Carotenoid biosynthesis		CXHY	cryptoxanthin hydroxylase	0	3.65198e-05	2.50407e-05	2.60749e-05	0	3.65198e-05	2.46671e-05	-1	2.56581e-05	0.0141253	0.00243383	0	3.65198e-05	2.40215e-05	-1	2.4957e-05	3.04126e-12	8.73731e-20	1	0	6.57357e-05	4.45608e-05	4.65819e-05	0	6.57357e-05	4.45778e-05	0	4.66681e-05	0.140211	1.44334	0	6.07605e-05	3.90785e-05	0	4.02781e-05	4.58029e-142	1.8434e-166	0	0
231	0		0	1	[h] : (2) ggdp --> (2) ppi + phyto + (2) h	Forward only	Carotenoid biosynthesis	2.5.1.32	PSY	phytoene synthase	9.80368e-05	9.80368e-05	9.80368e-05	9.80368e-05	9.80368e-05	9.80368e-05	9.80368e-05	0	9.80368e-05	0.524911	1.45159	9.80368e-05	9.80368e-05	9.80368e-05	0	9.80368e-05	0	0	0	0.000176466	0.000176466	0.000176466	0.000176466	0.000176466	0.000176466	0.000176466	1	0.000176466	0	0	0.00016311	0.00016311	0.00016311	-1	0.00016311	0	0	1	2.57399e-06
232	0		0	0	[u] : zaxan + nadph + h + o2 --> anxan + nadp + h2o	Forward only	Carotenoid biosynthesis	1.14.13.90	ZAXANOR	zeaxanthin,NADH:oxygen oxidoreductase	0	0.0165425	1.19553e-05	4.03709e-06	0	0.0165425	6.46914e-06	-1	2.2211e-06	2.86408e-223	0.00340736	0	0.0165425	2.36613e-05	1	8.93303e-06	4.53893e-213	0.000105759	1	0	0.030189	2.55432e-05	7.32413e-06	0	0.030189	1.83986e-05	0	7.62978e-06	1.24675e-13	0.314527	0	0.0604392	1.77826e-05	0	6.50683e-06	2.17968e-14	0.132345	0	0
233	0		0	0	[u] : zxan + o2 + nadph + h --> lut + h2o + nadp	Forward only	Carotenoid biosynthesis		ZHY	zeinoxanthin hydroxylase	0	3.65198e-05	1.14792e-05	1.0445e-05	0	3.65198e-05	1.18528e-05	1	1.08617e-05	0.0141253	0.00243383	0	3.65198e-05	1.24984e-05	1	1.15628e-05	3.04126e-12	8.73731e-20	1	0	6.57357e-05	2.11749e-05	1.91538e-05	0	6.57357e-05	2.11579e-05	0	1.90676e-05	0.140211	1.44334	0	6.07605e-05	2.1682e-05	0	2.04824e-05	3.65948e-05	0.0200825	0	0
234	0		0	0	[h] : phyto + pq --> dcphytfl + pqh2	Forward only	Carotenoid biosynthesis	1.3.5.5	PHYTOOR	15-cis-phytoene:plastoquinone oxidoreductase	3.92218e-35	0	0	0	0	8.18233e-21	0	0	0	1	NaN	0	2.76002e-21	0	0	0	1	NaN	0	0	0	0	0	0	0	0	0	0	1	NaN	2.17899e-36	0	0	0	0	1	NaN	0	0
235	0		0	0	[h] : dcphytfl + pq --> tczcar + pqh2	Forward only	Carotenoid biosynthesis	1.3.5.5	DCPHYTFLOR	15,9'-dicis-phytofluene:plastoquinone oxidoreductase	3.48638e-35	0	0	0	0	8.18233e-21	0	0	0	1	NaN	0	2.76002e-21	0	0	0	1	NaN	0	0	0	0	0	0	0	0	0	0	1	NaN	2.34671e-36	0	0	0	0	1	NaN	0	0
236	0		0	0	[h] : dczcar + (2) pq --> tclyc + (2) pqh2	Forward only	Carotenoid biosynthesis	1.3.5.6	DCZCAROR	9,9'-dicis-zeta-carotene:quinone oxidoreductase	0	0	0	0	0	8.18233e-21	0	0	0	1	NaN	0	2.76002e-21	0	0	0	1	NaN	0	0	0	0	0	0	0	0	0	0	1	NaN	0	0	0	0	0	1	NaN	0	0
237	1		0	0	[h] : ficytc <==> focytc	Reversible	Cofactor recycling		CY_focytc_h	ferrocytochrome c recycle, chloroplast	0	0.0165242	1.53014e-05	5.3979e-06	0	0.0165242	2.30775e-05	0	6.99975e-06	2.29419e-39	0.0586394	0	0.0165242	1.98592e-05	0	5.83732e-06	8.07648e-16	0.346541	0	0	0.0301561	3.11101e-05	1.07028e-05	0	0.0301561	3.86214e-05	0	1.33051e-05	2.22897e-29	0.424622	0	0.0260877	2.77271e-05	0	7.67919e-06	1.1984e-86	0.794673	0	0
238	1		0	0	[c] : ficytb5 <==> focytb5	Reversible	Cofactor recycling		CY_focytb5_c	ferrocytochrome b5 recycle, cytosol	0	0.00780722	0.00667588	0.0067133	0	0.00780722	0.00667091	0	0.00670407	1.06598e-42	0.365721	0	0.00780722	0.00641849	0	0.00658516	0	0	0	0	0.0140796	0.0116793	0.0120261	0	0.0140796	0.0119967	0	0.0120619	8.72500000000000e-321	9.59758e-228	0	0.0121909	0.010636	0	0.01082	0	0	0	0
239	0		1	0	[m] : etfox + fadh2 --> etfrd + fad	Forward only	Cofactor recycling		ETF	electron transfer flavoprotein	0	1000	417.452	408.818	0	1000	427.817	1	426.236	0.00276753	0.00474284	0	999.443	453.829	1	463.884	6.79326e-22	1.88691e-28	1	0	1000	431.438	435.165	0	1000	432.094	0	433.727	0.447251	1.37968	0	999.36	475.812	0	490.529	2.28726e-32	1.76765e-41	0	0
240	0		1	0	[m] : etfrd + q8 --> etfox + q8h2	Forward only	Cofactor recycling	1.5.5.1	ETFQO	Electron transfer flavoprotein-ubiquinone oxidoreductase	0	1000	417.452	408.818	0	1000	427.817	1	426.236	0.00276753	0.00474284	0	999.443	453.829	1	463.884	6.79326e-22	1.88691e-28	1	0	1000	431.438	435.165	0	1000	432.094	0	433.727	0.447251	1.37968	0	999.36	475.812	0	490.529	2.28726e-32	1.76765e-41	0	0
241	1		0	0	[m] : cys-L + akg <==> mercppyr + glu-L	Reversible	Cysteine and methionine metabolism	2.6.1.1	CYSTAm	L-Cysteine:2-oxoglutarate aminotransferase	3.81231e-08	1000	315.539	286.33	3.81231e-08	1000	319.361	0	289.374	0.100485	0.467156	3.81231e-08	1000	338.976	0	314.125	2.31708e-09	4.10403e-14	0	6.86216e-08	1000	324.827	298.735	6.86216e-08	1000	320.061	0	285.815	0.0150422	0.303307	6.34279e-08	1000	355.985	0	338.048	1.23118e-16	1.17425e-23	0	1.26016e-07
242	0		0	0	[m] : mercppyr + hso3 <==> tsul + pyr	Reversible	Cysteine and methionine metabolism	2.8.1.2	MERCPPYRST	3-Mercaptopyruvate:sulfite sulfurtransferase	3.81231e-08	0.0165243	3.43745e-05	1.14509e-05	3.81231e-08	0.0165243	4.69346e-05	0	1.62267e-05	1.61528e-64	0.0333571	3.81231e-08	0.0165243	3.85957e-05	0	1.12395e-05	0.000184985	0.698831	0	6.86216e-08	0.0301562	6.69276e-05	2.25709e-05	6.86216e-08	0.0301562	6.18876e-05	0	2.4288e-05	0.000549805	0.992721	6.34279e-08	0.0478275	0.000114066	0	3.69847e-05	3.42113e-128	3.7766e-05	0	1.26016e-07
243	0		0	0	[h] : 3snpyr + h2o --> hso3 + pyr	Forward only	Cysteine and methionine metabolism		3SPYRSPh	3-sulfinopyruvate hydrolase (spontaneous), chloroplast	0	0.0165242	4.69475e-05	1.75403e-05	0	0.0165242	4.95764e-05	0	2.2455e-05	2.15928e-35	1.07247	0	0.0165242	0.000163799	0	0.000113203	0	1.85501e-114	0	0	0.0301561	8.70679e-05	3.77189e-05	0	0.0301561	0.000105573	0	4.7421e-05	4.36628e-30	0.123138	0	0.0152315	0.000673482	0	0.000672749	0	0	0	0
244	0		0	0	[m] : 3snpyr + h2o --> hso3 + pyr	Forward only	Cysteine and methionine metabolism		3SPYRSPm	3-sulfinopyruvate hydrolase (spontaneous), mitochondria	0	0	0	0	0	0	0	0	0	1	NaN	0	0	0	0	0	1	NaN	0	0	0	0	0	0	0	0	0	0	1	NaN	0	0	0	0	0	1	NaN	0	0
245	0		0	0	[c] : acser + tsul --> scys-L + ac + h	Forward only	Cysteine and methionine metabolism	2.5.1.47;2.5.1.48	ACSERSULL	O3-Acetyl-L-serine acetate-lyase (adding hydrogen sulfide), cytosol	0	0	0	0	0	0	0	0	0	1	NaN	0	0	0	0	0	1	NaN	0	0	0	0	0	0	0	0	0	0	1	NaN	0	0	0	0	0	1	NaN	0	0
246	0		0	0	[h] : acser + tsul --> scys-L + ac + h	Forward only	Cysteine and methionine metabolism	2.5.1.47;2.5.1.48	ACSERSULLh	O3-Acetyl-L-serine acetate-lyase (adding hydrogen sulfide), chloroplast	0	0	0	0	0	0	0	0	0	1	NaN	0	0	0	0	0	1	NaN	0	0	0	0	0	0	0	0	0	0	1	NaN	0	0	0	0	0	1	NaN	0	0
247	0		0	0	[m] : acser + tsul --> scys-L + ac + h	Forward only	Cysteine and methionine metabolism	2.5.1.47;2.5.1.48	ACSERSULLm	O3-Acetyl-L-serine acetate-lyase (adding hydrogen sulfide), mitochondria	0	0	0	0	0	0	0	0	0	1	NaN	0	0	0	0	0	1	NaN	0	0	0	0	0	0	0	0	0	0	1	NaN	0	0	0	0	0	1	NaN	0	0
248	0		0	0	[h] : suchms + cys-L --> cyst-L + succ + h	Forward only	Cysteine and methionine metabolism	2.5.1.48	SHSL1h	O-Succinyl-L-homoserine succinate-lyase (adding cysteine)	0	0	0	0	0	0	0	0	0	1	NaN	0	0	0	0	0	1	NaN	0	0	0	0	0	0	0	0	0	0	1	NaN	0	0	0	0	0	1	NaN	0	0
249	0		0	0	[h] : suchms + h2s --> hcys-L + succ	Forward only	Cysteine and methionine metabolism	2.5.1.48;2.5.1.-	SHSL2h	O-succinyl-L-homoserine succinate-lyase (adding hydrogen sulfide)	0	0	0	0	0	0	0	0	0	1	NaN	0	0	0	0	0	1	NaN	0	0	0	0	0	0	0	0	0	0	1	NaN	0	0	0	0	0	1	NaN	0	0
250	0		0	0	[h] : suchms + h2o --> 2obut + succ + nh4 + h	Forward only	Cysteine and methionine metabolism	2.5.1.48	SHSL4h	O-Succinyl-L-homoserine succinate-lyase (deaminating;2-oxobutanoate-forming)	0	0	0	0	0	0	0	0	0	1	NaN	0	0	0	0	0	1	NaN	0	0	0	0	0	0	0	0	0	0	1	NaN	0	0	0	0	0	1	NaN	0	0
251	0		0	0	[m] : h2o + cys-D --> h + nh4 + pyr + h2s	Forward only	Cysteine and methionine metabolism	4.4.1.15	CSLm	D-cysteine sulfide-lyase (deaminating; pyruvate-forming), mitochondria	0	0	0	0	0	0	0	0	0	1	NaN	0	0	0	0	0	1	NaN	0	0	0	0	0	0	0	0	0	0	1	NaN	0	0	0	0	0	1	NaN	0	0
252	0		0	0	[h] : h2o + cys-D --> h + nh4 + pyr + h2s	Forward only	Cysteine and methionine metabolism	4.4.1.15	CSLh	D-cysteine sulfide-lyase (deaminating; pyruvate-forming), chloroplast	0	0	0	0	0	0	0	0	0	1	NaN	0	0	0	0	0	1	NaN	0	0	0	0	0	0	0	0	0	0	1	NaN	0	0	0	0	0	1	NaN	0	0
253	0		0	0	[h] : Lcyst + akg <==> 3spyr + glu-L	Reversible	Cysteine metabolism	2.6.1.1	AATC	aspartate aminotransferase, cysteate forming	0	0	0	0	0	0	0	0	0	1	NaN	0	0	0	0	0	1	NaN	0	0	0	0	0	0	0	0	0	0	1	NaN	0	0	0	0	0	1	NaN	0	0
254	0		0	0	[m] : Lcyst + akg <==> 3spyr + glu-L	Reversible	Cysteine metabolism	2.6.1.1	AATCm	aspartate aminotransferase, cysteate forming, mitochondria	0	0	0	0	0	0	0	0	0	1	NaN	0	0	0	0	0	1	NaN	0	0	0	0	0	0	0	0	0	0	1	NaN	0	0	0	0	0	1	NaN	0	0
255	0		0	0	[h] : 3sala + akg --> 3snpyr + glu-L	Forward only	Cysteine metabolism	2.6.1.1	AATG	aspartate aminotransferase, glutamate forming	0	0.0165242	4.69475e-05	1.75403e-05	0	0.0165242	4.95764e-05	0	2.2455e-05	2.15928e-35	1.07247	0	0.0165242	0.000163799	0	0.000113203	0	1.85501e-114	0	0	0.0301561	8.70679e-05	3.77189e-05	0	0.0301561	0.000105573	0	4.7421e-05	4.36628e-30	0.123138	0	0.0152315	0.000673482	0	0.000672749	0	0	0	0
256	0		0	0	[m] : 3sala + akg --> 3snpyr + glu-L	Forward only	Cysteine metabolism	2.6.1.1	AATGm	aspartate aminotransferase, glutamate forming, mitochondria	0	0	0	0	0	0	0	0	0	1	NaN	0	0	0	0	0	1	NaN	0	0	0	0	0	0	0	0	0	0	1	NaN	0	0	0	0	0	1	NaN	0	0
257	0		0	0	[h] : Lcystin + h2o --> pyr + nh4 + thcys	Forward only	Cysteine metabolism	4.4.1.8	CTINBL	cystathionine beta-lyase, cystine	0	0	0	0	0	0	0	0	0	1	NaN	0	0	0	0	0	1	NaN	0	0	0	0	0	0	0	0	0	0	1	NaN	0	0	0	0	0	1	NaN	0	0
258	1		0	0	[m] : mercppyr + glu-L --> cys-L + akg	Forward only	Cysteine metabolism	2.6.1.1	CYSATm	aspartate aminotransferase, cysteine forming	0	1000	315.539	286.33	0	1000	319.361	0	289.374	0.100485	0.467156	0	1000	338.976	0	314.125	2.31708e-09	4.10403e-14	0	0	1000	324.827	298.734	0	1000	320.061	0	285.815	0.0150422	0.303307	0	1000	355.984	0	338.048	1.23118e-16	1.17425e-23	0	0
259	0		0	0	[h] : mercppyr + glu-L --> cys-L + akg	Forward only	Cysteine metabolism	2.6.1.1	CYSAT	aspartate aminotransferase, cysteine forming, mitochondria	0	0	0	0	0	0	0	0	0	1	NaN	0	0	0	0	0	1	NaN	0	0	0	0	0	0	0	0	0	0	1	NaN	0	0	0	0	0	1	NaN	0	0
260	0		0	0	[h] : cys-L + o2 --> 3sala + h	Forward only	Cysteine metabolism	1.13.11.20	CYSDO	cysteine dioxygenase	0	0.0165242	4.69475e-05	1.75403e-05	0	0.0165242	4.95764e-05	0	2.2455e-05	2.15928e-35	1.07247	0	0.0165242	0.000163799	0	0.000113203	0	1.85501e-114	0	0	0.0301561	8.70679e-05	3.77189e-05	0	0.0301561	0.000105573	0	4.7421e-05	4.36628e-30	0.123138	0	0.0152315	0.000673482	0	0.000672749	0	0	0	0
261	0		0	0	[h] : acser + h2s --> cys-L + ac	Forward only	Cysteine metabolism	2.5.1.47	CYSS	cysteine synthase	0	0.0168218	9.15246e-06	4.86908e-06	0	0.0168218	1.27465e-05	1	6.28897e-06	1.96362e-50	4.17016e-06	0	0.0168218	5.30988e-06	-1	2.42483e-06	2.27542e-275	6.86969e-17	1	0	0.0306919	1.68036e-05	9.04327e-06	0	0.0306919	0.000218578	1	0.000195379	0	0	0	0.013719	2.08351e-06	-1	1.19567e-06	0	2.05884e-178	1	0
262	0		0	0	[h] : acser + tsul + trdrd --> cys-L + hso3 + trdox + ac + h	Forward only	Cysteine metabolism	2.5.1.47	CYSS_trdrd	cysteine synthase, thioredoxin	0	0.0165242	2.86459e-05	8.6515e-06	0	0.0165242	4.1508e-05	0	1.32094e-05	4.58409e-84	0.0225375	0	0.0165242	3.31711e-05	0	8.37022e-06	0.00011949	0.628321	0	0	0.0301561	5.30535e-05	1.61666e-05	0	0.0301561	5.06983e-05	0	1.80227e-05	2.27986e-05	1.28417	0	0.0478275	0.000101022	0	2.99587e-05	2.92152e-163	1.75097e-05	0	0
263	0		0	0	[h] : h2s + pyr + nh4 + h --> cys-L + h2o	Forward only	Cysteine metabolism	4.4.1.8	CYSTBL	cystathionine beta-lyase	0	0.0168218	0.000341075	0.000312059	0	0.0168218	0.000339823	0	0.000314474	1.74271e-11	1.32362	0	0.0168218	0.000461424	0	0.000410239	0	1.84405e-116	0	0	0.0306919	0.000619778	0.000568329	0	0.0306919	0.00043384	-1	0.000401451	0	2.45527e-99	0	0.0157267	0.00117933	1	0.00117588	0	0	1	0
264	0		0	1	[c] : atp + cys-L + trnacys --> amp + ppi + cystrna + h	Forward only	Cysteine metabolism	6.1.1.16	CYSTL	cysteine---tRNA ligase	0.000146088	0.0166703	0.00014988	0.000147722	0.000146088	0.0166703	0.000153217	0	0.000147973	1.9709e-33	0.17006	0.000146088	0.0166703	0.000150855	0	0.000147831	1.33767e-15	0.141224	0	0.000262959	0.0304191	0.00027041	0.000266166	0.000262959	0.0304191	0.000273483	1	0.000266764	4.03224e-49	0.000252382	0.000243057	0.0480705	0.000260688	-1	0.000248779	0	1.42287e-06	1	0.000771384
265	0		0	1	[c] : cystrna + h2o --> cys-L + trnacys	Forward only	Cysteine metabolism	3.1.1.29	CYSTAH	Cysteine-tRNA aminoacylhydrolase	0	0.0165242	3.68163e-06	1.6334e-06	0	0.0165242	7.04003e-06	0	1.88516e-06	1.9709e-33	0.165621	0	0.0165242	4.64407e-06	0	1.74331e-06	1.33767e-15	0.149209	0	0	0.0301561	7.409e-06	3.20737e-06	0	0.0301561	1.0469e-05	1	3.80573e-06	4.03224e-49	0.000272397	0	0.0478275	1.76004e-05	1	5.72237e-06	1.33756e-228	4.04002e-07	1	0
266	0		0	1	[h] : ser-L + accoa --> acser + coa	Forward only	Cysteine metabolism;Sulfur metabolism	2.3.1.30	SAT	serine O-acetyltransferase	0	0.0333461	7.54944e-05	2.92604e-05	0	0.0333461	9.52735e-05	0	4.14499e-05	4.84317e-88	0.0732106	0	0.0333461	5.83556e-05	0	2.19304e-05	5.62556e-57	0.063767	0	0	0.060848	9.83491e-05	4.34902e-05	0	0.060848	0.000341442	1	0.000265447	0	4.30338e-87	0	0.0486917	0.000136395	1	4.77709e-05	1.02907e-07	0.00565493	1	0
267	1		0	0	[m] : ser-L + accoa --> acser + coa	Forward only	Cysteine metabolism;Sulfur metabolism	2.3.1.30	SATm	serine O-acetyltransferase, mitochondria	0	0.0330484	1.83587e-05	4.09789e-06	0	0.0330484	2.19917e-05	0	7.14934e-06	9.04497e-190	0.878472	0	0.0330484	2.74138e-05	0	7.35478e-06	1.90519e-172	0.201602	0	0	0.0603123	7.66246e-05	2.42877e-05	0	0.0603123	5.71344e-05	0	1.94372e-05	2.10465e-25	0.212065	0	0.0478275	5.48713e-05	0	1.47871e-05	3.57704e-107	0.0904821	0	0
268	0		0	0	[h] : apotfen -->	Forward only	Demand		DM_apotfen_h	R_DM_apotfen_h	0	0	0	0	0	0	0	0	0	1	NaN	0	0	0	0	0	1	NaN	0	0	0	0	0	0	0	0	0	0	1	NaN	0	0	0	0	0	1	NaN	0	0
269	1		0	0	[c] : asnglcnacglcnacman-LPAREN-man-RPAREN-man -->	Forward only	Demand		DM_asnglcnacglcnacman(man)man_c	R_DM_asnglcnacglcnacman_LPAREN_man_RPAREN_man_c	0	0.000379867	2.73462e-06	1.07715e-06	0	0.000379867	2.74605e-06	0	1.17955e-06	9.69036e-07	1.48095	0	0.000379867	3.04145e-06	0	1.19284e-06	5.64443e-09	0.432222	0	0.00012311	0.000816355	0.000128532	0.000125198	0.00012311	0.000816355	0.000128604	0	0.000125605	1.79323e-32	1.37968	5.20522e-05	0.000586437	5.70283e-05	0	5.40687e-05	0	0	0	0.00263248
270	0		0	1	[m] : bhb -->	Forward only	Demand		DM_bhb_m	R_DM_bhb_m	0	0.00550807	3.59265e-05	1.37908e-05	0	0.00550807	4.00127e-05	0	1.6055e-05	1.71667e-18	0.35554	0	0.00550807	4.20019e-05	0	1.55833e-05	2.67203e-11	0.0697197	0	0	0.010052	2.94992e-05	1.09705e-05	0	0.010052	3.89249e-06	-1	1.48117e-06	0	2.08412e-35	0	0.00503447	3.89054e-05	1	1.52464e-05	2.35938e-81	0.000955102	1	0
271	0		0	1	[x] : bhb -->	Forward only	Demand		DM_bhb_x	R_DM_bhb_x	0	0.00550807	7.48785e-06	1.98769e-06	0	0.00550807	8.32679e-06	0	2.43623e-06	5.98393e-20	1.0091	0	0.00550807	6.57331e-06	0	1.924e-06	0.0034362	0.812124	0	0	0.010052	5.19404e-05	1.88036e-05	0	0.010052	7.53676e-05	1	3.54808e-05	4.25301e-260	1.16902e-06	0	0.00503447	6.38843e-06	-1	1.95083e-06	0	4.51859e-45	1	0
272	0		0	0	[c] : cat -->	Forward only	Demand		DM_cat_c	R_DM_cat_c	0	0	0	0	0	0	0	0	0	1	NaN	0	0	0	0	0	1	NaN	0	0	0	0	0	0	0	0	0	0	1	NaN	0	0	0	0	0	1	NaN	0	0
273	0		0	0	[c] : ficytb5 -->	Forward only	Demand		DM_ficytb5_c	R_DM_ficytb5_c	0	0	0	0	0	0	0	0	0	1	NaN	0	0	0	0	0	1	NaN	0	0	0	0	0	0	0	0	0	0	1	NaN	0	0	0	0	0	1	NaN	0	0
274	0		0	0	[m] : glu5sa -->	Forward only	Demand		DM_glu5sa_m	R_DM_glu5sa_m	0	0.00413106	9.32694e-07	0	0	0.00413106	9.52203e-07	0	0	0.974752	1.48095	0	0.00413106	1.12067e-06	0	0	0.000184985	1.00605	0	0	0.00753903	2.27353e-06	0	0	0.00753903	1.83667e-06	0	0	0.0141253	0.270862	0	0.00431526	8.37e-07	0	0	9.24665e-123	2.13316e-09	0	0
275	1		0	0	[c] : hcarn -->	Forward only	Demand		DM_hcarn_c	R_DM_hcarn_c	0	0.00122402	2.42931e-07	0	0	0.00122402	2.17337e-07	0	0	0.834667	1.30425	0	0.00122402	2.55349e-07	0	0	0.256978	1.393	0	0	0.00223379	4.83942e-07	0	0	0.00223379	3.7314e-07	0	0	0.246768	0.998481	0	0.0017287	1.87588e-07	0	0	0.0460384	0.116213	0	0
276	1		0	0	[h] : icit -->	Forward only	Demand		DM_icit_h	R_DM_icit_h	0	0.00367205	1.31228e-06	0	0	0.00367205	2.55286e-06	0	0	5.9636e-40	0.0933789	0	0.00367205	1.057e-06	0	0	1.84032e-06	0.961083	0	0	0.00670136	2.0135e-06	0	0	0.00670136	2.4682e-06	0	0	4.85876e-16	0.996628	0	0.00431526	1.78078e-06	0	0	3.32896e-24	1.11102	0	0
277	0		0	1	[c] : na1 -->	Forward only	Demand		DM_na1_c	R_DM_na1_c	0	4.88458	0.0526953	0.0359576	0	4.87632	0.0497112	0	0.0343019	0.0141253	0.117694	0	0.842268	0.159043	0	0.150228	0	0	0	0	6.29308	0.301133	0.281208	0	6.29308	0.0895085	-1	0.0641758	0	0	0	0.767486	0.0897177	-1	0.0676614	0	0	1	0
278	0		0	1	[h] : na1 -->	Forward only	Demand		DM_na1_h	R_DM_na1_h	0	4.88458	0.0948352	0.0716563	0	4.87632	0.091423	0	0.0691052	0.020477	0.273246	0	0.842268	0.061931	0	0.0487307	2.12409e-141	7.0125e-95	0	0	6.29308	0.145858	0.109127	0	6.29308	0.134523	-1	0.10469	0.0150422	0.000225458	0	0.767486	0.110591	-1	0.0891938	1.86359e-42	3.0923e-46	1	0
279	0		0	0	[m] : na1 -->	Forward only	Demand		DM_na1_m	R_DM_na1_m	0	4.88458	0.166242	0.154822	0	4.87632	0.171449	1	0.159967	5.02924e-07	0.0372102	0	0.842268	0.108304	-1	0.099653	0	8.92476e-274	1	0	6.29308	0.177462	0.145795	0	6.29308	0.394986	1	0.383294	0	0	0	0.767486	0.366313	1	0.373045	0	0	1	0
280	0		0	0	[x] : na1 -->	Forward only	Demand		DM_na1_x	R_DM_na1_x	0	7.00144	0.61987	0.429092	0	7.00144	0.663231	1	0.463492	8.24844e-15	0.000606177	0	1.57464	0.5631	-1	0.537916	1.39932e-167	1.90275e-11	1	0	8.62608	1.92464	1.75388	0	8.62608	0.837838	-1	0.58138	0	0	0	0.286965	0.0481352	-1	0.0369921	0	0	1	0
281	1		0	0	[h] : no -->	Forward only	Demand		DM_no_h	R_DM_no_h	0	0.0165242	1.53014e-05	5.3979e-06	0	0.0165242	2.30775e-05	0	6.99975e-06	2.29419e-39	0.0586394	0	0.0165242	1.98592e-05	0	5.83732e-06	8.07648e-16	0.346541	0	0	0.0301561	3.11101e-05	1.07028e-05	0	0.0301561	3.86214e-05	0	1.33051e-05	2.22897e-29	0.424622	0	0.0260877	2.77271e-05	0	7.67919e-06	1.1984e-86	0.794673	0	0
282	1		0	0	[u] : o2D -->	Forward only	Demand		DM_o2D_u	demand removing dummy o2 from system	3.0609	3.07742	3.07737	3.0774	3.0609	3.07742	3.07736	0	3.07739	3.21401e-64	0.0695959	3.0609	3.07742	3.07737	0	3.0774	0.091029	0.917106	0	4.37497	4.40513	4.40503	4.40509	4.37497	4.40513	4.40501	0	4.40508	2.94319e-57	0.171182	4.33339	4.40513	4.40459	0	4.4049	0	3.30227e-67	0	4.34998
283	0		0	0	[c] : photon298 -->	Forward only	Demand		DM_photon298_c	R_DM_photon298_c	0	0	0	0	0	0	0	0	0	1	NaN	0	0	0	0	0	1	NaN	0	0	0	0	0	0	0	0	0	0	1	NaN	0	0	0	0	0	1	NaN	0	0
284	0		0	0	[u] : photon437 -->	Forward only	Demand		DM_photon437_u	R_DM_photon437_u	0	0	0	0	0	0	0	0	0	1	NaN	0	0	0	0	0	1	NaN	0	0	0	0	0	0	0	0	0	0	1	NaN	0	0	0	0	0	1	NaN	0	0
285	0		0	0	[u] : photon438 -->	Forward only	Demand		DM_photon438_u	R_DM_photon438_u	0	0	0	0	0	0	0	0	0	1	NaN	0	0	0	0	0	1	NaN	0	0	0	0	0	0	0	0	0	0	1	NaN	0	0	0	0	0	1	NaN	0	0
286	0		0	0	[h] : photon450 -->	Forward only	Demand		DM_photon450_h	R_DM_photon450_h	0	0	0	0	0	0	0	0	0	1	NaN	0	0	0	0	0	1	NaN	0	0	0	0	0	0	0	0	0	0	1	NaN	0	0	0	0	0	1	NaN	0	0
287	0		0	0	[s] : photon490 -->	Forward only	Demand		DM_photon490_s	R_DM_photon490_s	0	0	0	0	0	0	0	0	0	1	NaN	0	0	0	0	0	1	NaN	0	0	0	0	0	0	0	0	0	0	1	NaN	0	0	0	0	0	1	NaN	0	0
288	0		0	0	[h] : photon646 -->	Forward only	Demand		DM_photon646_h	R_DM_photon646_h	4.25724	4.25724	4.25724	4.25724	4.25724	4.25724	4.25724	1	4.25724	0	3.86004e-51	4.25724	4.25724	4.25724	1	4.25724	0	4.01023e-288	1	6.09377	6.09377	6.09377	6.09377	6.09377	6.09377	6.09377	-1	6.09377	0	0	6.09384	6.09384	6.09384	1	6.09384	0	0	1	6.09329
289	1		0	0	[u] : photon673 -->	Forward only	Demand		DM_photon673_u	R_DM_photon673_u	0	0.0660969	0.000213777	7.70154e-05	0	0.0660969	0.000268419	0	0.000110335	3.21401e-64	0.0695959	0	0.0660969	0.000199847	0	7.66691e-05	0.091029	0.917106	0	0	0.120625	0.000397782	0.000142737	0	0.120625	0.000478254	0	0.000200688	2.94319e-57	0.171182	0	0.286965	0.00214165	0	0.000908421	0	3.30227e-67	0	0
290	0		0	1	[u] : photon680 -->	Forward only	Demand		DM_photon680_u	R_DM_photon680_u	0	1.90344	0.212892	0.147789	0	1.90344	0.212764	0	0.149587	0.0231008	1.48911	0	1.85502	0.0773239	0	0.0401128	0	0	0	0	2.75066	1.12798	1.0448	0	2.75066	0.288652	-1	0.201502	0	0	0	0.38262	0.00784993	-1	0.00368008	0	0	1	0
291	1		0	0	[m] : udg -->	Forward only	Demand		DM_udg_m	R_DM_udg_m	0	0.00660969	5.26868e-06	1.4298e-06	0	0.00660969	5.43221e-06	0	1.56272e-06	1.0695e-12	1.42992	0	0.00660969	5.14099e-06	0	1.40792e-06	4.6977e-11	1.42099	0	0	0.0120625	1.25911e-05	2.82124e-06	0	0.0120625	1.68632e-05	0	5.03666e-06	6.40518e-174	0.365437	0	0.00717412	2.34784e-06	0	0	0	7.70839e-07	0	0
292	0		0	0	[m] : urdglyc -->	Forward only	Demand		DM_urdglyc_m	R_DM_urdglyc_m	0	0.00660969	3.12298e-06	1.06602e-06	0	0.00660969	3.90927e-06	0	1.15085e-06	7.76999e-06	0.773844	0	0.00660969	4.84322e-06	0	1.16418e-06	1.46372e-16	0.152973	0	0	0.0120625	5.6118e-06	1.9222e-06	0	0.0120625	1.86953e-06	0	0	0	0.0304255	0	0.00717412	6.40036e-06	0	1.50368e-06	8.894e-100	0.965372	0	0
293	1		0	0	[h] : pqa -->	Forward only	Demand		DM_pqa_h	Plastoquinol A sink	0	0.000243003	1.06038e-06	0	0	0.000243003	1.02329e-06	0	0	0.32476	1.25963	0	0.000243003	1.13906e-06	0	0	7.76999e-06	0.910849	0	0	0.000443473	2.18245e-06	1.14199e-06	0	0.000443473	2.32074e-06	0	1.16337e-06	0.0782497	0.950593	0	0.000282307	1.45912e-06	0	0	3.60877e-87	1.41537e-05	0	0
294	0		0	0	[m] : amob -->	Forward only	Demand		DM_amob_m	S-Adenosyl-4-methylthio-2-oxobutanoate sink	3.81231e-08	3.81231e-08	0	0	3.81231e-08	3.81231e-08	0	0	0	1	NaN	3.81231e-08	3.81231e-08	0	0	0	1	NaN	0	6.86216e-08	6.86216e-08	0	0	6.86216e-08	6.86216e-08	0	0	0	1	NaN	6.34279e-08	6.34279e-08	0	0	0	1	NaN	0	1.26016e-07
295	0		0	0	[c] : 12dgr18111Z160 -->	Forward only	Demand		DM_12dgr18111Z160_c	R_DM_12dgr18111Z160_c	0	0.000489607	7.80294e-07	0	0	0.000489607	9.65859e-07	0	0	0.000260519	0.600431	0	0.000489607	8.0104e-07	0	0	0.00297575	1.38688	0	0	0.000893515	1.68631e-06	0	0	0.000893515	1.83902e-06	0	0	0.00152681	1.11073	0	0.000474191	8.16666e-07	0	0	2.20459e-83	0.000233296	0	0
296	1		0	0	[c] : 12dgr1819Z160 -->	Forward only	Demand		DM_12dgr1819Z160_c	R_DM_12dgr1819Z160_c	0	0.000533039	1.36885e-06	0	0	0.000533039	1.34436e-06	0	0	0.417968	1.42244	0	0.000533039	1.34105e-06	0	0	0.99914	1.37507	0	0	0.000972778	2.65781e-06	1.15701e-06	0	0.000972778	3.06245e-06	0	1.32143e-06	1.51009e-11	0.537531	0	0.000487621	1.52838e-06	0	0	2.89292e-111	1.87533e-05	0	0
297	1		0	0	[c] : dad-5 -->	Forward only	Demand		DM_dad_5_c	5'-Deoxyadenosine sink	4.28885e-06	0.00111735	6.43474e-06	4.81101e-06	4.28885e-06	0.00111735	6.08196e-06	0	4.83576e-06	2.24176e-19	0.618678	4.28885e-06	0.00111735	5.86854e-06	0	4.76058e-06	8.7001e-17	0.163606	0	7.71993e-06	0.00202337	1.11027e-05	8.69437e-06	7.71993e-06	0.00202337	1.15161e-05	0	8.89334e-06	5.15253e-17	0.948453	7.13564e-06	0.00175114	1.06968e-05	0	8.13453e-06	6.26838e-243	0.702125	0	1.41768e-05
298	0		0	0	[c] : callose -->	Forward only	Demand		DM_callose_c	callose demand	0	0.00137702	2.51044e-07	0	0	0.00137702	3.92617e-07	0	0	0.000201639	0.539523	0	0.00137702	2.9701e-07	0	0	0.987078	1.20568	0	0	0.00251301	8.30801e-07	0	0	0.00251301	6.0206e-07	0	0	0.0160123	0.856087	0	0.00154282	4.92382e-07	0	0	0.0181221	0.2556	0	0
299	0		0	0	[f] : callose -->	Forward only	Demand		DM_callose_f	callose demand	0	0	0	0	0	0	0	0	0	1	NaN	0	0	0	0	0	1	NaN	0	0	0	0	0	0	0	0	0	0	1	NaN	0	0	0	0	0	1	NaN	0	0
300	1		0	0	[c] : pcb -->	Forward only	Demand		DM_pcb_c	(2R,3Z)-phycocyanobilin demand	0	0.000393434	1.21906e-06	0	0	0.000393434	1.06155e-06	0	0	0.848796	0.734208	0	0.000393434	1.04113e-06	0	0	0.00736639	0.577257	0	0	0.000718003	1.96353e-06	0	0	0.000718003	2.23216e-06	0	0	9.42461e-11	0.747464	0	0.000499359	1.4404e-06	0	0	1.24218e-31	0.049959	0	0
301	0		0	0	[h] : fe2 -->	Forward only	Demand		DM_fe2_h	fe2 demand	0	0.0330484	4.01553e-05	1.13084e-05	0	0.0330484	4.70067e-05	0	1.63591e-05	1.55595e-82	0.726673	0	0.0330484	2.84328e-05	0	7.09784e-06	5.72827e-103	0.186672	0	0	0.0603123	8.42952e-05	2.66676e-05	0	0.0603123	9.72575e-05	0	3.22119e-05	9.55958e-16	0.712974	0	0.0956549	7.76922e-05	0	2.40174e-05	1.70807e-05	0.987062	0	0
302	0		0	0	[h] : starch300 -->	Forward only	Demand		DM_starch_h	Starch demand	0	9.18012e-06	1.62842e-09	0	0	9.18012e-06	2.07563e-09	0	0	1	1.28068	0	9.18012e-06	2.13853e-09	0	0	1	1.22337	0	0	1.67534e-05	5.36457e-09	0	0	1.67534e-05	3.29127e-09	0	0	1	0.958948	0	1.02855e-05	2.05046e-09	0	0	1	0.335586	0	0
303	0		0	0	[c] : tag16018111Z180 -->	Forward only	Demand		DM_tag_c	TAG demand	0	0.000349719	1.05098e-07	0	0	0.000349719	1.21452e-07	0	0	0.834667	1.24557	0	0.000349719	1.12886e-07	0	0	0.999996	1.38268	0	0	0.000638225	2.90395e-07	0	0	0.000638225	3.36535e-07	0	0	0.725142	1.1584	0	0.000324376	1.72624e-07	0	0	0.289462	0.244667	0	0
304	0		0	0	[c] : citalald + h2o + o2 --> citalppa + h2o2 + h	Forward only	Drug metabolism - cytochrome P450	1.2.3.1	CITALALDOR	citalopram aldehyde:oxygen oxidoreductase	0	0	0	0	0	0	0	0	0	1	NaN	0	0	0	0	0	1	NaN	0	0	0	0	0	0	0	0	0	0	1	NaN	0	0	0	0	0	1	NaN	0	0
305	0		0	0	[c] : cital + o2 --> dmcital + for + h	Forward only	Drug metabolism - cytochrome P450	1.14.14.1	CITALDM	citalopram demethylase	0	0	0	0	0	0	0	0	0	1	NaN	0	0	0	0	0	1	NaN	0	0	0	0	0	0	0	0	0	0	1	NaN	0	0	0	0	0	1	NaN	0	0
306	0		0	0	[c] : cital + o2 + nadh --> citalo + h2o + nad	Forward only	Drug metabolism - cytochrome P450	1.14.14.1	CITALMO	citalopram monooxygenase	0	0	0	0	0	0	0	0	0	1	NaN	0	0	0	0	0	1	NaN	0	0	0	0	0	0	0	0	0	0	1	NaN	0	0	0	0	0	1	NaN	0	0
307	0		0	0	[c] : cital + o2 + h2o --> citalald + dma + h2o2	Forward only	Drug metabolism - cytochrome P450	1.4.3.4	CITALOR	citalopram:oxygen oxidoreductase (deaminating)	0	0	0	0	0	0	0	0	0	1	NaN	0	0	0	0	0	1	NaN	0	0	0	0	0	0	0	0	0	0	1	NaN	0	0	0	0	0	1	NaN	0	0
308	0		0	0	[c] : ddmcital + h2o + o2 --> citalald + nh4 + h2o2	Forward only	Drug metabolism - cytochrome P450	1.4.3.4	DDMCITALOR	didemethylcitalopram:oxygen oxidoreductase (deaminating)	0	0	0	0	0	0	0	0	0	1	NaN	0	0	0	0	0	1	NaN	0	0	0	0	0	0	0	0	0	0	1	NaN	0	0	0	0	0	1	NaN	0	0
309	0		0	0	[c] : dmcital + o2 --> ddmcital + for + h	Forward only	Drug metabolism - cytochrome P450	1.14.14.1	DMCITALDM	demethylcitalopram demethylase	0	0	0	0	0	0	0	0	0	1	NaN	0	0	0	0	0	1	NaN	0	0	0	0	0	0	0	0	0	0	1	NaN	0	0	0	0	0	1	NaN	0	0
310	0		0	0	[c] : dmcital + o2 + h2o --> citalald + mma + h2o2	Forward only	Drug metabolism - cytochrome P450	1.4.3.4	DMCITALOR	demethylcitalopram:oxygen oxidoreductase (deaminating)	0	0	0	0	0	0	0	0	0	1	NaN	0	0	0	0	0	1	NaN	0	0	0	0	0	0	0	0	0	0	1	NaN	0	0	0	0	0	1	NaN	0	0
311	0		0	0	[e] : lido + h2o --> 26dmani + degly + h	Forward only	Drug metabolism - cytochrome P450	3.1.1.1	LIDOAMH	lidocaine amidohydrolase	0	0	0	0	0	0	0	0	0	1	NaN	0	0	0	0	0	1	NaN	0	0	0	0	0	0	0	0	0	0	1	NaN	0	0	0	0	0	1	NaN	0	0
312	0		0	0	[c] : lido + (2) o2 --> meglyxyl + (2) for + (2) h	Forward only	Drug metabolism - cytochrome P450	1.14.14.1	LIDODM	lidocaine demethylase	0	0	0	0	0	0	0	0	0	1	NaN	0	0	0	0	0	1	NaN	0	0	0	0	0	0	0	0	0	0	1	NaN	0	0	0	0	0	1	NaN	0	0
313	0		0	0	[c] : lido + nadph + o2 + h --> 3hlido + nadp + h2o	Forward only	Drug metabolism - cytochrome P450	1.14.14.1	LIDOMO	lidocaine monooxygenase	0	0	0	0	0	0	0	0	0	1	NaN	0	0	0	0	0	1	NaN	0	0	0	0	0	0	0	0	0	0	1	NaN	0	0	0	0	0	1	NaN	0	0
314	0		0	0	[e] : meglyxyl + h2o --> 26dmani + egly + h	Forward only	Drug metabolism - cytochrome P450	3.1.1.1	MEGLYXYLAMH	monoethylglycinexylidide amidohydrolase	0	0	0	0	0	0	0	0	0	1	NaN	0	0	0	0	0	1	NaN	0	0	0	0	0	0	0	0	0	0	1	NaN	0	0	0	0	0	1	NaN	0	0
315	0		0	0	[c] : cytP450o + nadph + h <==> cytP450r + nadp	Reversible	Drug metabolism - other enzymes	1.6.2.4	CYTP450R	cytochrome P-450 reductase, cytosol	0	0	0	0	0	0	0	0	0	1	NaN	0	0	0	0	0	1	NaN	0	0	0	0	0	0	0	0	0	0	1	NaN	0	0	0	0	0	1	NaN	0	0
316	0		0	0	[c] : 56dh5flura + h2o + h --> aflburppa	Forward only	Drug metabolism - other enzymes	3.5.2.2	56DH5FLURAAMH	5,6-dihydro-5-fluorouracil amidohydrolase	0	0	0	0	0	0	0	0	0	1	NaN	0	0	0	0	0	1	NaN	0	0	0	0	0	0	0	0	0	0	1	NaN	0	0	0	0	0	1	NaN	0	0
317	0		0	0	[c] : 5flura + nadph --> 56dh5flura + nadp	Forward only	Drug metabolism - other enzymes	1.3.1.2	5FLURAOR	5-fluorouracil:NADP oxidoreductase	0	0	0	0	0	0	0	0	0	1	NaN	0	0	0	0	0	1	NaN	0	0	0	0	0	0	0	0	0	0	1	NaN	0	0	0	0	0	1	NaN	0	0
318	0		0	0	[c] : 5flura + prpp --> 5flurimp + ppi + h	Forward only	Drug metabolism - other enzymes	2.4.2.10	5FLURAPRT	5-fluorouracil phosphoribosyltransferase	0	0	0	0	0	0	0	0	0	1	NaN	0	0	0	0	0	1	NaN	0	0	0	0	0	0	0	0	0	0	1	NaN	0	0	0	0	0	1	NaN	0	0
319	0		0	0	[c] : 6mpur + prpp --> 6tins5mp + ppi	Forward only	Drug metabolism - other enzymes	2.4.2.8	6MPURPRT	6-mercaptopurine phosphoribosyltransferase	0	0	0	0	0	0	0	0	0	1	NaN	0	0	0	0	0	1	NaN	0	0	0	0	0	0	0	0	0	0	1	NaN	0	0	0	0	0	1	NaN	0	0
320	0		0	0	[c] : 6tins5mp + nad + h2o --> 6txan5mp + nadh + h	Forward only	Drug metabolism - other enzymes	1.1.1.205	6TINS5MPOR	6-thioinosine 5'-monophosphate:NAD oxidoreductase	0	0	0	0	0	0	0	0	0	1	NaN	0	0	0	0	0	1	NaN	0	0	0	0	0	0	0	0	0	0	1	NaN	0	0	0	0	0	1	NaN	0	0
321	0		0	0	[c] : 6txan5mp + atp + gln-L + h2o --> 6tgsnmp + amp + ppi + glu-L + (2) h	Forward only	Drug metabolism - other enzymes	6.3.5.2	6TXAN5MPAML	6-thioxanthine 5'-monophosphate:L-glutamine amido-ligase	0	0	0	0	0	0	0	0	0	1	NaN	0	0	0	0	0	1	NaN	0	0	0	0	0	0	0	0	0	0	1	NaN	0	0	0	0	0	1	NaN	0	0
322	0		0	0	[c] : aflburppa + h2o + h --> aflbala + co2 + nh4	Forward only	Drug metabolism - other enzymes	3.5.1.6	AFLBURPPAAMH	alpha-fluoro-beta-ureidopropionic acid amidohydrolase	0	0	0	0	0	0	0	0	0	1	NaN	0	0	0	0	0	1	NaN	0	0	0	0	0	0	0	0	0	0	1	NaN	0	0	0	0	0	1	NaN	0	0
323	0		0	0	[c] : tega + cytP450r + o2 + h --> 5flura + sucald + cytP450o + h2o	Forward only	Drug metabolism - other enzymes	1.14.14.1	TEGAMO	tegafur monooxygenase	0	0	0	0	0	0	0	0	0	1	NaN	0	0	0	0	0	1	NaN	0	0	0	0	0	0	0	0	0	0	1	NaN	0	0	0	0	0	1	NaN	0	0
324	0		0	0	[c] : tgua + prpp --> 6tgsnmp + ppi	Forward only	Drug metabolism - other enzymes	2.4.2.8	TGUAPRT	thioguanine phosphoribosyltransferase	0	0	0	0	0	0	0	0	0	1	NaN	0	0	0	0	0	1	NaN	0	0	0	0	0	0	0	0	0	0	1	NaN	0	0	0	0	0	1	NaN	0	0
325	0		0	0	[e] : h <==>	Forward only	Exchange		EX_h_e	H+ exchange	0.00540407	7.16496	0.795489	0.599628	0.00540407	7.16496	0.837684	1	0.628274	6.27639e-10	0.00191044	0.00540407	1.79561	0.754243	-1	0.732605	1.63362e-196	6.45763e-06	1	0.00754805	8.9187	2.29992	2.13518	0.00754805	8.9187	1.20771	-1	0.945829	0	0	0.0328105	0.654241	0.3847	-1	0.37814	0	0	1	-0.328885
326	1	0	0	0	[e] : h2o <==>	Forward only	Exchange		EX_h2o_e	H2O exchange	-3.99532	-0.397285	0	0	-3.99532	-0.397285	0	0	0	1	NaN	-1.31516	-0.397285	0	0	0	1	NaN	0	-5.20621	-0.717366	0	0	-5.20621	-0.717366	0	0	0	1	NaN	-1.02309	-0.701208	0	0	0	1	NaN	0	-5.63837
327	0		0	0	[e] : pi <==>	Forward only	Exchange		EX_pi_e	Phosphate exchange	-0.0121506	-0.0108795	0	0	-0.0121506	-0.0108795	0	0	0	1	NaN	-0.0121506	-0.0108795	0	0	0	1	NaN	0	-0.0219028	-0.019583	0	0	-0.0219028	-0.019583	0	0	0	1	NaN	-0.0197791	-0.0181009	0	0	0	1	NaN	0	-0.0644006
328	0		0	0	[e] : nh4 <==>	Forward only	Exchange		EX_nh4_e	ammonia exchange	-0.146378	-0.126549	0	0	-0.146378	-0.126549	0	0	0	1	NaN	-0.146378	-0.126549	0	0	0	1	NaN	0	-0.264468	-0.228281	0	0	-0.264468	-0.228281	0	0	0	1	NaN	-0.242642	-0.210757	0	0	0	1	NaN	0	-0.266227
329	1		0	0	[e] : no3 <==>	Forward only	Exchange		EX_no3_e	nitrate exchange	0	0.0165242	3.2955e-05	1.30694e-05	0	0.0165242	4.20054e-05	0	1.80212e-05	5.77034e-60	0.0566062	0	0.0165242	2.3093e-05	0	7.10748e-06	1.3405e-221	0.0115813	0	0	0.0301561	7.53914e-05	2.75508e-05	0	0.0301561	5.96756e-05	0	2.34015e-05	1.0661e-13	0.0879801	0	0.031885	7.67701e-05	0	3.04594e-05	3.45958e-34	1.32881	0	0
330	0		0	0	[e] : so4 <==>	Forward only	Exchange		EX_so4_e	sulfate exchange	-0.0100145	-0.000572111	0	0	-0.0100145	-0.000572111	0	0	0	1	NaN	-0.0100145	-0.000572111	0	0	0	1	NaN	0	-0.0182619	-0.0010298	0	0	-0.0182619	-0.0010298	0	0	0	1	NaN	-0.0180612	-0.000951859	0	0	0	1	NaN	0	-0.0291031
331	0		0	0	[e] : fe2 <==>	Forward only	Exchange		EX_fe2_e	Fe2+ exchange	-0.0330484	0	0	0	-0.0330484	0	0	0	0	1	NaN	-0.0330484	0	0	0	0	1	NaN	0	-0.0603123	0	0	0	-0.0603123	0	0	0	0	1	NaN	-0.0956549	0	0	0	0	1	NaN	0	-0.110304
332	0		0	0	[e] : fe3 <==>	Forward only	Exchange		EX_fe3_e	Fe3+ exchange	0	0	0	0	0	0	0	0	0	1	NaN	0	0	0	0	0	1	NaN	0	0	0	0	0	0	0	0	0	0	1	NaN	0	0	0	0	0	1	NaN	0	0
333	0		0	0	[e] : mg2 <==>	Forward only	Exchange		EX_mg2_e	magnesium exchange	-0.000507619	-0.000507619	0	0	-0.000507619	-0.000507619	0	0	0	1	NaN	-0.000507619	-0.000507619	0	0	0	1	NaN	0	-0.000913714	-0.000913714	0	0	-0.000913714	-0.000913714	0	0	0	1	NaN	-0.00084456	-0.00084456	0	0	0	1	NaN	0	-0.00139773
334	0		0	0	[e] : na1 <==>	Forward only	Exchange		EX_na1_e	sodium exchange	-7.30924	-0.142855	0	0	-7.30924	-0.142855	0	0	0	1	NaN	-1.93361	-0.142855	0	0	0	1	NaN	0	-9.17922	-0.255453	0	0	-9.17922	-0.255453	0	0	0	1	NaN	-0.884051	-0.251514	0	0	0	1	NaN	0	-10
335	0		0	0	[e] : photonVis <==>	Forward only	Exchange		EX_photonVis_e	photon emission	-19.2838	-19.2838	0	0	-19.2838	-19.2838	0	0	0	1	NaN	-19.2838	-19.2838	0	0	0	1	NaN	0	-27.6035	-27.6035	0	0	-27.6035	-27.6035	0	0	0	1	NaN	-27.6035	-27.6035	0	0	0	1	NaN	0	-27.6035
336	0		0	0	[e] : o2 <==>	Forward only	Exchange		EX_o2_e	O2 exchange	-4.96599	-0.256802	0	0	-4.96599	-0.256802	0	0	0	1	NaN	-1.95825	-1.21785	0	0	0	1	NaN	0	-6.27044	-0.638611	0	0	-6.27044	-0.638611	0	0	0	1	NaN	-2.77894	-2.55723	0	0	0	1	NaN	0	-10
337	1	0	0	0	[e] : co2 <==>	Forward only	Exchange		EX_co2_e	CO2 exchange	-2	-0.730812	0	0	-2	-0.730812	0	0	0	1	NaN	-2	-1.28669	0	0	0	1	NaN	0	-2	-1.32014	0	0	-2	-1.32014	0	0	0	1	NaN	-2	-1.85652	0	0	0	1	NaN	0	-2
338	0		0	0	[e] : hco3 <==>	Forward only	Exchange		EX_hco3_e	HCO3 exchange	0	0	0	0	0	0	0	0	0	1	NaN	0	0	0	0	0	1	NaN	0	0	0	0	0	0	0	0	0	0	1	NaN	0	0	0	0	0	1	NaN	0	0
339	0		0	0	[e] : ac <==>	Forward only	Exchange		EX_ac_e	Acetate exchange	0	0.0110161	3.12155e-06	1.22113e-06	0	0.0110161	4.96495e-06	0	1.30181e-06	0.000506834	0.286624	0	0.0110161	4.25023e-06	0	1.14821e-06	4.0179e-05	0.432222	0	0	0.0201041	7.09735e-06	2.12669e-06	0	0.0201041	8.95082e-06	0	2.39671e-06	6.79275e-13	0.922026	0	0.0117128	4.65541e-06	0	1.4029e-06	9.71369e-131	0.259874	0	-2
340	0		0	0	[e] : rib-D <==>	Forward only	Exchange		EX_rib_D_e	D-ribose exchange	0	0.00254219	8.05764e-07	0	0	0.00254219	9.25138e-07	0	0	1.08197e-10	1.1839	0	0.00254219	9.99719e-07	0	0	0.32476	1.03329	0	0	0.0046394	1.84102e-06	0	0	0.0046394	1.91148e-06	0	0	5.74459e-06	1.43191	0	0.00350004	9.19114e-07	0	0	5.69893e-34	0.205751	0	0
341	1		0	0	[e] : no2 <==>	Forward only	Exchange		EX_no2_e	nitrite exchange	0	0.0165242	9.35086e-06	2.5963e-06	0	0.0165242	1.25993e-05	0	3.01379e-06	4.10514e-24	0.624846	0	0.0165242	1.01459e-05	0	2.68993e-06	1.07945e-06	1.23533	0	0	0.0301561	1.62298e-05	4.98209e-06	0	0.0301561	4.89035e-05	0	2.06723e-05	0	3.16803e-09	0	0.0260877	2.01482e-05	0	5.10077e-06	1.24321e-12	0.627021	0	0
342	1		0	0	[e] : his-L <==>	Forward only	Exchange		EX_his_L_e	histidine exchange	0	0.00173939	6.07675e-07	0	0	0.00173939	6.50505e-07	0	0	0.121852	1.40317	0	0.00173939	5.26461e-07	0	0	0.940392	1.2179	0	0	0.00317433	1.03847e-06	0	0	0.00317433	2.31723e-06	0	0	2.12757e-57	0.0290847	0	0.00277261	1.38672e-06	0	0	2.29747e-07	0.552662	0	0
343	0		1	0	[e] : urea <==>	Forward only	Exchange		EX_urea_e	urea exchange	0	0.00347878	1.98269e-05	5.70103e-06	0	0.00347878	1.66004e-06	-1	0	0	1.37125e-37	0	0.00347878	3.09743e-06	-1	0	0	5.41488e-30	1	0	0.00634866	4.62349e-06	1.2285e-06	0	0.00634866	6.52532e-06	0	1.67188e-06	9.1858e-52	0.392077	0	0.00705651	6.42266e-06	0	1.68833e-06	5.77034e-60	0.282087	0	0
344	0		0	0	[e] : ad <==>	Forward only	Exchange		EX_ad_e	acetamide exchange	0	0	0	0	0	0	0	0	0	1	NaN	0	0	0	0	0	1	NaN	0	0	0	0	0	0	0	0	0	0	1	NaN	0	0	0	0	0	1	NaN	0	0
345	1		0	0	[e] : gua <==>	Forward only	Exchange		EX_gua_e	guanine exchange	0	0.0023606	1.47225e-06	0	0	0.0023606	8.68257e-07	0	0	0.0260188	0.244832	0	0.0023606	8.9345e-07	0	0	1.42428e-10	0.308751	0	0	0.00430802	1.79429e-06	0	0	0.00430802	1.41997e-06	0	0	6.35557e-06	0.992186	0	0.00412899	1.37082e-06	0	0	0.278323	0.718734	0	0
346	0		0	0	[e] : ade <==>	Forward only	Exchange		EX_ade_e	adenine exchange	0	0.00254219	1.59302e-06	0	0	0.00254219	1.4094e-06	0	0	0.573971	1.1759	0	0.00254219	1.69001e-06	0	0	0.208933	1.33125	0	0	0.0046394	3.22655e-06	0	0	0.0046394	3.17019e-06	0	0	0.0116683	1.44884	0	0.00418927	3.20313e-06	0	0	3.65948e-05	1.46894	0	0
347	1		0	0	[e] : alltt <==>	Forward only	Exchange		EX_alltt_e	allantoate exchange	0	0.00275404	1.73062e-06	0	0	0.00275404	1.87684e-06	0	0	0.00177586	1.29704	0	0.00275404	1.49813e-06	0	0	0.00688685	1.07841	0	0	0.00502602	3.57336e-06	0	0	0.00502602	3.01163e-06	0	1.02686e-06	2.27986e-05	0.931503	0	0.00482294	4.35944e-06	0	1.0797e-06	9.19694e-13	0.627331	0	0
348	1		0	0	[e] : alltn <==>	Forward only	Exchange		EX_alltn_e	allantoin exchange	0	0.00275404	1.72331e-06	0	0	0.00275404	1.45231e-06	0	0	0.246768	1.09352	0	0.00275404	2.41948e-06	0	0	2.79928e-08	0.513543	0	0	0.00502602	3.80481e-06	0	0	0.00502602	3.42525e-06	0	0	0.000130509	1.19962	0	0.00482294	2.69328e-06	0	0	3.3317e-05	0.323044	0	0
349	0		0	0	[e] : hxan <==>	Forward only	Exchange		EX_hxan_e	hypoxanthine exchange	0	0.00275404	9.82535e-07	0	0	0.00275404	8.29356e-07	0	0	0.524911	1.16152	0	0.00275404	1.08628e-06	0	0	0.417968	1.23981	0	0	0.00502602	2.02007e-06	0	0	0.00502602	1.80375e-06	0	0	1.52428e-08	1.30056	0	0.00438114	1.31976e-06	0	0	1.27587e-19	0.390582	0	0
350	1		0	0	[e] : orn <==>	Forward only	Exchange		EX_orn_e	ornithine exchange	0	0.00367205	1.22726e-06	0	0	0.00367205	1.20261e-06	0	0	0.462298	1.48095	0	0.00367205	1.38776e-06	0	0	2.75826e-05	1.20649	0	0	0.00670136	2.68694e-06	0	0	0.00670136	3.45571e-06	0	0	1.38084e-09	0.826608	0	0.00401349	1.65014e-06	0	0	9.47078e-85	0.233647	0	0
351	0		0	0	[e] : gln-L <==>	Forward only	Exchange		EX_gln_L_e	L-glutamine exchange	0	0.00367205	1.39724e-06	0	0	0.00367205	2.14537e-06	0	0	7.31814e-18	0.334882	0	0.00367205	2.07409e-06	0	0	0.0160123	0.460954	0	0	0.00670136	3.91728e-06	0	0	0.00670136	3.88398e-06	0	0	2.26073e-12	1.47511	0	0.00425133	1.90693e-06	0	0	9.47078e-85	0.0415662	0	0
352	1		0	0	[e] : urate <==>	Forward only	Exchange		EX_urate_e	urate exchange	0	0.00275404	8.36243e-07	0	0	0.00275404	8.63127e-07	0	0	0.999952	1.48095	0	0.00275404	9.8915e-07	0	0	0.875483	1.16313	0	0	0.00502602	1.94285e-06	0	0	0.00502602	2.32759e-06	0	0	0.217948	0.996628	0	0.00466609	2.78652e-06	0	0	0.658001	0.268487	0	0
353	1		0	0	[e] : leu-L <==>	Forward only	Exchange		EX_leu_L_e	L-leucine exchange	0	0.00330484	2.70362e-06	0	0	0.00330484	1.88046e-06	0	0	1.308e-11	0.431663	0	0.00330484	1.75724e-06	0	0	1.07945e-06	0.189757	0	0	0.00603123	4.12861e-06	1.08734e-06	0	0.00603123	3.62679e-06	0	1.08087e-06	0.000184985	1.16471	0	0.00288407	1.41214e-06	0	0	1.38585e-238	0.00371847	0	0
354	1		0	0	[e] : arg-L <==>	Forward only	Exchange		EX_arg_L_e	arginine exchange	0	0.0030044	9.7862e-07	0	0	0.0030044	1.295e-06	0	0	3.81886e-06	0.909177	0	0.0030044	8.7465e-07	0	0	0.300914	1.2569	0	0	0.00548293	2.25257e-06	0	0	0.00548293	2.14819e-06	0	0	1.74271e-11	1.39897	0	0.00324254	1.42932e-06	0	0	1.40182e-29	0.375726	0	0
355	1		0	0	[e] : hso3 <==>	Forward only	Exchange		EX_so3_e	sulfite exchange	0	0.00472121	5.51876e-06	1.55978e-06	0	0.00472121	5.23634e-06	0	1.58889e-06	0.00257285	1.33593	0	0.00472121	5.21413e-06	0	1.50313e-06	3.4018e-09	1.26572	0	0	0.00861604	1.37182e-05	3.35783e-06	0	0.00861604	1.10497e-05	0	3.44355e-06	1.84032e-06	0.518686	0	0.00855467	1.29326e-05	0	3.48933e-06	4.01907e-21	1.13707	0	0
356	1		0	0	[e] : s <==>	Forward only	Exchange		EX_s_e	sulfur exchange	0	0.00472121	5.51876e-06	1.55978e-06	0	0.00472121	5.23634e-06	0	1.58889e-06	0.00257285	1.33593	0	0.00472121	5.21413e-06	0	1.50313e-06	3.4018e-09	1.26572	0	0	0.00861604	1.37182e-05	3.35783e-06	0	0.00861604	1.10497e-05	0	3.44355e-06	1.84032e-06	0.518686	0	0.00855467	1.29326e-05	0	3.48933e-06	4.01907e-21	1.13707	0	0
357	0		0	0	[e] : selt <==>	Forward only	Exchange		EX_selt_e	Selenite exchange	0	0	0	0	0	0	0	0	0	1	NaN	0	0	0	0	0	1	NaN	0	0	0	0	0	0	0	0	0	0	1	NaN	0	0	0	0	0	1	NaN	0	0
358	1		0	0	[e] : etoh <==>	Forward only	Exchange		EX_etoh_e	Ethanol exchange	0	0.0110161	6.07675e-06	1.08526e-06	0	0.0110161	6.18602e-06	0	1.38711e-06	2.30162e-20	1.48095	0	0.0110161	4.79963e-06	0	1.1313e-06	5.30504e-05	0.815284	0	0	0.0201041	7.7853e-06	2.19469e-06	0	0.0201041	0.000191232	0	7.97522e-05	0	4.52509e-77	0	0.00910999	3.99293e-06	0	1.06992e-06	8.41203688800000e-314	0.111417	0	0
359	0		0	1	[e] : for <==>	Forward only	Exchange		EX_for_e	Formate exchange	0	0.0330484	3.24426e-05	9.90014e-06	0	0.0330484	4.87542e-05	0	1.75666e-05	4.83086e-149	0.0256816	0	0.0330484	2.9957e-05	0	1.08979e-05	1.02907e-07	1.09687	0	0	0.0603123	5.24371e-05	1.74773e-05	0	0.0603123	0.000134238	1	5.54816e-05	0	5.797e-11	0	0.0302068	1.48275e-05	-1	3.58323e-06	0	5.04554e-07	1	0
360	0		0	0	[e] : h2 <==>	Forward only	Exchange		EX_h2_e	H2 exchange	0	0.0330484	4.79154e-05	1.39998e-05	0	0.0330484	3.44017e-05	0	1.11983e-05	3.00007e-39	0.163322	0	0.0330484	4.93316e-05	0	1.64383e-05	7.00526e-15	1.34896	0	0	0.0603123	7.142e-05	2.10898e-05	0	0.0603123	8.28833e-05	0	2.22023e-05	0.000888384	0.852082	0	0.0416327	7.81056e-05	0	2.65377e-05	9.45493e-24	0.852668	0	0
361	0		0	0	[e] : glyclt <==>	Forward only	Exchange		EX_glyclt_e	glycolate exchange	0	0.00660969	3.16626e-06	0	0	0.00660969	2.63287e-06	0	0	0.000184985	1.01576	0	0.00660969	2.49341e-06	0	0	5.67714e-14	0.881052	0	0	0.0120625	3.82308e-06	1.28376e-06	0	0.0120625	4.4794e-06	0	1.51677e-06	1.68535e-27	1.09203	0	0.00755171	2.80988e-06	0	0	6.33759e-208	0.614701	0	0
362	0		0	0	[e] : succ <==>	Forward only	Exchange		EX_succ_e	succinate exchange	0	0.00660969	5.07085e-06	1.4095e-06	0	0.00660969	7.37355e-06	0	1.66777e-06	2.15242e-36	0.274441	0	0.00660969	6.83751e-06	0	1.47705e-06	7.25318e-09	0.451422	0	0	0.0120625	1.12448e-05	2.78762e-06	0	0.0120625	1.57266e-05	0	4.51138e-06	1.24459e-94	0.214102	0	0.00735807	5.85696e-06	0	1.68798e-06	2.0238e-156	0.00719607	0	0
363	1		0	0	[e] : lac-D <==>	Forward only	Exchange		EX_lac_D_e	D-lactate exchange	0	0.00826211	4.95205e-06	1.26891e-06	0	0.00826211	6.44797e-06	0	1.5268e-06	2.23022e-21	0.686716	0	0.00826211	5.06827e-06	0	1.41542e-06	3.21772e-10	1.43365	0	0	0.0150781	9.46023e-06	2.42896e-06	0	0.0150781	1.04341e-05	0	3.22389e-06	1.1251e-46	1.19962	0	0.00735807	6.9362e-06	0	1.57176e-06	3.76959e-100	0.381571	0	0
364	0		0	0	[e] : 6mpur <==>	Forward only	Exchange		EX_6mpur_e	6-mercaptopurine exchange	0	0	0	0	0	0	0	0	0	1	NaN	0	0	0	0	0	1	NaN	0	0	0	0	0	0	0	0	0	0	1	NaN	0	0	0	0	0	1	NaN	0	0
365	0		0	0	[e] : tgua <==>	Forward only	Exchange		EX_tgua_e	thioguanine exchange	0	0	0	0	0	0	0	0	0	1	NaN	0	0	0	0	0	1	NaN	0	0	0	0	0	0	0	0	0	0	1	NaN	0	0	0	0	0	1	NaN	0	0
366	0		0	0	[e] : tega <==>	Forward only	Exchange		EX_tega_e	tegafur exchange	0	0	0	0	0	0	0	0	0	1	NaN	0	0	0	0	0	1	NaN	0	0	0	0	0	0	0	0	0	0	1	NaN	0	0	0	0	0	1	NaN	0	0
367	0		0	0	[e] : 5flura <==>	Forward only	Exchange		EX_5flura_e	fluorouracil exchange	0	0	0	0	0	0	0	0	0	1	NaN	0	0	0	0	0	1	NaN	0	0	0	0	0	0	0	0	0	0	1	NaN	0	0	0	0	0	1	NaN	0	0
368	0		0	0	[e] : cital <==>	Forward only	Exchange		EX_cital_e	citalopram exchange	0	0	0	0	0	0	0	0	0	1	NaN	0	0	0	0	0	1	NaN	0	0	0	0	0	0	0	0	0	0	1	NaN	0	0	0	0	0	1	NaN	0	0
369	0		0	0	[e] : lido <==>	Forward only	Exchange		EX_lido_e	lidocaine exchange	0	0	0	0	0	0	0	0	0	1	NaN	0	0	0	0	0	1	NaN	0	0	0	0	0	0	0	0	0	0	1	NaN	0	0	0	0	0	1	NaN	0	0
370	1		0	0	[e] : ascb-L <==>	Forward only	Exchange		EX_ascb_e	Ascorbate exchange	0	0.00275404	8.44635e-06	2.57813e-06	0	0.00275404	7.87463e-06	0	2.81355e-06	4.29873e-13	1.06974	0	0.00275404	8.30704e-06	0	2.46507e-06	0.000549805	1.38688	0	0	0.00502602	1.3905e-05	4.96581e-06	0	0.00502602	1.4219e-05	0	5.57943e-06	4.09836e-16	1.37968	0	0.00322432	1.06127e-05	0	3.79928e-06	3.60311e-36	0.0347212	0	0
371	0		0	0	[e] : xan <==>	Forward only	Exchange		EX_xan_e	Xanthine exchange	0	0.00275404	1.41416e-06	0	0	0.00275404	8.19279e-07	0	0	0.0034362	0.26875	0	0.00275404	1.2705e-06	0	0	0.000758289	1.20537	0	0	0.00502602	1.53709e-06	0	0	0.00502602	1.43715e-06	0	0	0.0245213	1.36003	0	0.00451913	2.44145e-06	0	0	9.48394e-06	0.166332	0	0
372	1		0	0	[e] : ura <==>	Forward only	Exchange		EX_ura_e	Uracil exchange	0	0.00660969	3.87756e-06	0	0	0.00660969	2.43416e-06	0	0	2.31708e-09	0.357974	0	0.00660969	2.80419e-06	0	0	1.56614e-20	0.635436	0	0	0.0120625	6.34209e-06	1.30168e-06	0	0.0120625	5.14363e-06	0	1.53114e-06	1.24321e-12	0.93525	0	0.0057393	3.13385e-06	0	0	3.81662e-183	0.0556434	0	0
373	0		0	0	[e] : meoh <==>	Forward only	Exchange		EX_meoh_e	Methanol exchange	3.81231e-08	3.81231e-08	0	0	3.81231e-08	3.81231e-08	0	0	0	1	NaN	3.81231e-08	3.81231e-08	0	0	0	1	NaN	0	6.86216e-08	6.86216e-08	0	0	6.86216e-08	6.86216e-08	0	0	0	1	NaN	6.34279e-08	6.34279e-08	0	0	0	1	NaN	0	1.26016e-07
374	1		0	0	[e] : ncam <==>	Forward only	Exchange		EX_ncam_e	Nicotinamide exchange	0	0.00254219	6.36299e-06	1.866e-06	0	0.00254219	5.70428e-06	0	1.9268e-06	5.47734e-12	0.872254	0	0.00254219	6.6513e-06	0	1.97246e-06	0.000596179	1.21217	0	0	0.0046394	1.13312e-05	3.48897e-06	0	0.0046394	1.14188e-05	0	4.29777e-06	5.93979e-21	1.45889	0	0.0031885	8.2498e-06	0	2.60499e-06	2.59243e-47	0.0372897	0	0
375	0		0	1	[e] : nmn <==>	Forward only	Exchange		EX_nmn_e	Nicotinamide mononucleotide exchange	0	0.00127109	6.80207e-07	0	0	0.00127109	1.19314e-06	0	0	6.11361e-18	0.110382	0	0.00127109	1.10536e-06	0	0	0.00369027	0.205363	0	0	0.0023197	2.64955e-06	0	0	0.0023197	1.45621e-06	-1	0	4.85876e-16	0.0488466	0	0.00167816	1.49088e-06	-1	0	9.4571e-38	0.0335269	1	0
376	0		0	0	[e] : thm <==>	Forward only	Exchange		EX_thm_e	Thiamine exchange	0	0	0	0	0	0	0	0	0	1	NaN	0	0	0	0	0	1	NaN	0	0	0	0	0	0	0	0	0	0	1	NaN	0	0	0	0	0	1	NaN	0	0
377	0		0	0	[e] : pheme <==>	Forward only	Exchange		EX_pheme_e	Heme exchange	0	0	0	0	0	0	0	0	0	1	NaN	0	0	0	0	0	1	NaN	0	0	0	0	0	0	0	0	0	0	1	NaN	0	0	0	0	0	1	NaN	0	0
378	0		0	0	[e] : biliverd <==>	Forward only	Exchange		EX_biliverd_e	Biliverdin exchange	0	0	0	0	0	0	0	0	0	1	NaN	0	0	0	0	0	1	NaN	0	0	0	0	0	0	0	0	0	0	1	NaN	0	0	0	0	0	1	NaN	0	0
379	0		0	1	[e] : co <==>	Forward only	Exchange		EX_co_e	Carbon monoxide exchange	0	1.26919	0.0511082	0.0284663	0	1.26919	0.0495355	0	0.0296181	0.000201639	0.641894	0.555874	1.26919	1.194	0	1.21879	0	0	0	0	0.679859	0.241164	0.227854	0	0.679859	0.0269741	-1	0.0170125	0	0	0.638638	0.78212	0.77074	1	0.774696	0	0	1	0
380	1		0	0	[h] : 3hdecACP <==> tdec2eACP + h2o	Reversible	Fatty acid biosynthesis	4.2.1.60;2.3.1.-	3HAD100	3-hydroxyacyl-[acyl-carrier-protein] dehydratase (n-C10:0)	-6.22301e-19	0.0023606	3.68984e-05	1.70204e-05	5.60688e-19	0.0023606	3.9741e-05	0	1.92284e-05	4.28089e-15	0.35554	-1.40916e-18	0.0023606	3.36849e-05	0	1.52964e-05	1.86879e-15	0.205574	0	-1.65111e-18	0.00430802	6.43855e-05	3.17482e-05	0	0.00430802	7.2286e-05	0	3.73584e-05	4.95775e-25	0.0698852	-2.55882e-19	0.0124361	0.000219956	0	0.000105761	0	8.1498e-92	0	-2.54749e-18
381	1		0	0	[h] : 3hddecACP <==> tddec2eACP + h2o	Reversible	Fatty acid biosynthesis	4.2.1.60;2.3.1.-	3HAD120	3-hydroxyacyl-[acyl-carrier-protein] dehydratase (n-C12:0)	-6.22301e-19	0.0023606	3.68984e-05	1.70204e-05	5.60688e-19	0.0023606	3.9741e-05	0	1.92284e-05	4.28089e-15	0.35554	-1.40916e-18	0.0023606	3.36849e-05	0	1.52964e-05	1.86879e-15	0.205574	0	-1.65111e-18	0.00430802	6.43855e-05	3.17482e-05	0	0.00430802	7.2286e-05	0	3.73584e-05	4.95775e-25	0.0698852	-2.55882e-19	0.0124361	0.000219956	0	0.000105761	0	8.1498e-92	0	-2.54749e-18
382	1		0	0	[h] : 3hmrsACP <==> tmrs2eACP + h2o	Reversible	Fatty acid biosynthesis	2.3.1.-	3HAD140	3-hydroxyacyl-[acyl-carrier-protein] dehydratase (n-C14:0)	-6.22301e-19	0.0023606	3.68984e-05	1.70204e-05	5.60688e-19	0.0023606	3.9741e-05	0	1.92284e-05	4.28089e-15	0.35554	-1.40916e-18	0.0023606	3.36849e-05	0	1.52964e-05	1.86879e-15	0.205574	0	-1.65111e-18	0.00430802	6.43855e-05	3.17482e-05	0	0.00430802	7.2286e-05	0	3.73584e-05	4.95775e-25	0.0698852	-2.55882e-19	0.0124361	0.000219956	0	0.000105761	0	8.1498e-92	0	-2.54749e-18
383	1		0	0	[h] : 3hpalmACP <==> tpalm2eACP + h2o	Reversible	Fatty acid biosynthesis	2.3.1.-	3HAD160	3-hydroxyacyl-[acyl-carrier-protein] dehydratase (n-C16:0)	-6.22301e-19	0.0023606	3.68984e-05	1.70204e-05	5.60688e-19	0.0023606	3.9741e-05	0	1.92284e-05	4.28089e-15	0.35554	-1.40916e-18	0.0023606	3.36849e-05	0	1.52964e-05	1.86879e-15	0.205574	0	-1.65111e-18	0.00430802	6.43855e-05	3.17482e-05	0	0.00430802	7.2286e-05	0	3.73584e-05	4.95775e-25	0.0698852	-2.55882e-19	0.0124361	0.000219956	0	0.000105761	0	8.1498e-92	0	-2.54749e-18
384	1		0	0	[h] : 3hbutACP <==> but2eACP + h2o	Reversible	Fatty acid biosynthesis	2.3.1.-	3HAD40	3-hydroxyacyl-[acyl-carrier-protein] dehydratase (n-C4:0)	0	0.0023606	3.68984e-05	1.70204e-05	0	0.0023606	3.9741e-05	0	1.92284e-05	4.28089e-15	0.35554	0	0.0023606	3.36849e-05	0	1.52964e-05	1.86879e-15	0.205574	0	0	0.00430802	6.43855e-05	3.17482e-05	-6.27684e-19	0.00430802	7.2286e-05	0	3.73584e-05	4.95775e-25	0.0698852	0	0.0124361	0.000219956	0	0.000105761	0	8.1498e-92	0	0
385	1		0	0	[h] : 3hhexACP <==> thex2eACP + h2o	Reversible	Fatty acid biosynthesis	2.3.1.-	3HAD60	3-hydroxyacyl-[acyl-carrier-protein] dehydratase (n-C6:0)	0	0.0023606	3.68984e-05	1.70204e-05	0	0.0023606	3.9741e-05	0	1.92284e-05	4.28089e-15	0.35554	0	0.0023606	3.36849e-05	0	1.52964e-05	1.86879e-15	0.205574	0	0	0.00430802	6.43855e-05	3.17482e-05	-6.27684e-19	0.00430802	7.2286e-05	0	3.73584e-05	4.95775e-25	0.0698852	0	0.0124361	0.000219956	0	0.000105761	0	8.1498e-92	0	0
386	1		0	0	[h] : 3hoctACP <==> toct2eACP + h2o	Reversible	Fatty acid biosynthesis	2.3.1.-;4.2.1.59	3HAD80	3-hydroxyacyl-[acyl-carrier-protein] dehydratase (n-C8:0)	-6.22301e-19	0.0023606	3.68984e-05	1.70204e-05	5.60688e-19	0.0023606	3.9741e-05	0	1.92284e-05	4.28089e-15	0.35554	-1.40916e-18	0.0023606	3.36849e-05	0	1.52964e-05	1.86879e-15	0.205574	0	-1.65111e-18	0.00430802	6.43855e-05	3.17482e-05	0	0.00430802	7.2286e-05	0	3.73584e-05	4.95775e-25	0.0698852	-2.55882e-19	0.0124361	0.000219956	0	0.000105761	0	8.1498e-92	0	-2.54749e-18
387	1		0	0	[h] : 3odecACP + nadph + h <==> 3hdecACP + nadp	Reversible	Fatty acid biosynthesis	1.1.1.100;2.3.1.-	3OAR100	3-oxoacyl-[acyl-carrier-protein] reductase (n-C10:0)	-6.22301e-19	0.0023606	3.68984e-05	1.70204e-05	5.60688e-19	0.0023606	3.9741e-05	0	1.92284e-05	4.28089e-15	0.35554	-1.40916e-18	0.0023606	3.36849e-05	0	1.52964e-05	1.86879e-15	0.205574	0	-1.65111e-18	0.00430802	6.43855e-05	3.17482e-05	0	0.00430802	7.2286e-05	0	3.73584e-05	4.95775e-25	0.0698852	-2.55882e-19	0.0124361	0.000219956	0	0.000105761	0	8.1498e-92	0	-2.54749e-18
388	1		0	0	[h] : 3oddecACP + nadph + h <==> 3hddecACP + nadp	Reversible	Fatty acid biosynthesis	1.1.1.100;2.3.1.-	3OAR120	3-oxoacyl-[acyl-carrier-protein] reductase (n-C12:0)	-6.22301e-19	0.0023606	3.68984e-05	1.70204e-05	5.60688e-19	0.0023606	3.9741e-05	0	1.92284e-05	4.28089e-15	0.35554	-1.40916e-18	0.0023606	3.36849e-05	0	1.52964e-05	1.86879e-15	0.205574	0	-1.65111e-18	0.00430802	6.43855e-05	3.17482e-05	0	0.00430802	7.2286e-05	0	3.73584e-05	4.95775e-25	0.0698852	-2.55882e-19	0.0124361	0.000219956	0	0.000105761	0	8.1498e-92	0	-2.54749e-18
389	1		0	0	[h] : 3omrsACP + nadph + h <==> 3hmrsACP + nadp	Reversible	Fatty acid biosynthesis	1.1.1.100;2.3.1.-	3OAR140	3-oxoacyl-[acyl-carrier-protein] reductase (n-C14:0)	-6.22301e-19	0.0023606	3.68984e-05	1.70204e-05	5.60688e-19	0.0023606	3.9741e-05	0	1.92284e-05	4.28089e-15	0.35554	-1.40916e-18	0.0023606	3.36849e-05	0	1.52964e-05	1.86879e-15	0.205574	0	-1.65111e-18	0.00430802	6.43855e-05	3.17482e-05	0	0.00430802	7.2286e-05	0	3.73584e-05	4.95775e-25	0.0698852	-2.55882e-19	0.0124361	0.000219956	0	0.000105761	0	8.1498e-92	0	-2.54749e-18
390	1		0	0	[h] : 3opalmACP + nadph + h <==> 3hpalmACP + nadp	Reversible	Fatty acid biosynthesis	1.1.1.100;2.3.1.-	3OAR160	3-oxoacyl-[acyl-carrier-protein] reductase (n-C16:0)	-6.22301e-19	0.0023606	3.68984e-05	1.70204e-05	5.60688e-19	0.0023606	3.9741e-05	0	1.92284e-05	4.28089e-15	0.35554	-1.40916e-18	0.0023606	3.36849e-05	0	1.52964e-05	1.86879e-15	0.205574	0	-1.65111e-18	0.00430802	6.43855e-05	3.17482e-05	0	0.00430802	7.2286e-05	0	3.73584e-05	4.95775e-25	0.0698852	-2.55882e-19	0.0124361	0.000219956	0	0.000105761	0	8.1498e-92	0	-2.54749e-18
391	1		0	0	[h] : actACP + nadph + h <==> 3hbutACP + nadp	Reversible	Fatty acid biosynthesis	1.1.1.100;2.3.1.-	3OAR40	3-oxoacyl-[acyl-carrier-protein] reductase (n-C4:0)	0	0.0023606	3.68984e-05	1.70204e-05	0	0.0023606	3.9741e-05	0	1.92284e-05	4.28089e-15	0.35554	0	0.0023606	3.36849e-05	0	1.52964e-05	1.86879e-15	0.205574	0	0	0.00430802	6.43855e-05	3.17482e-05	-6.27684e-19	0.00430802	7.2286e-05	0	3.73584e-05	4.95775e-25	0.0698852	0	0.0124361	0.000219956	0	0.000105761	0	8.1498e-92	0	0
392	1		0	0	[h] : 3ohexACP + nadph + h <==> 3hhexACP + nadp	Reversible	Fatty acid biosynthesis	1.1.1.100;2.3.1.-	3OAR60	3-oxoacyl-[acyl-carrier-protein] reductase (n-C6:0)	0	0.0023606	3.68984e-05	1.70204e-05	0	0.0023606	3.9741e-05	0	1.92284e-05	4.28089e-15	0.35554	0	0.0023606	3.36849e-05	0	1.52964e-05	1.86879e-15	0.205574	0	0	0.00430802	6.43855e-05	3.17482e-05	-6.27684e-19	0.00430802	7.2286e-05	0	3.73584e-05	4.95775e-25	0.0698852	0	0.0124361	0.000219956	0	0.000105761	0	8.1498e-92	0	0
393	1		0	0	[h] : 3ooctACP + nadph + h <==> 3hoctACP + nadp	Reversible	Fatty acid biosynthesis	1.1.1.100;2.3.1.-	3OAR80	3-oxoacyl-[acyl-carrier-protein] reductase (n-C8:0)	-6.22301e-19	0.0023606	3.68984e-05	1.70204e-05	5.60688e-19	0.0023606	3.9741e-05	0	1.92284e-05	4.28089e-15	0.35554	-1.40916e-18	0.0023606	3.36849e-05	0	1.52964e-05	1.86879e-15	0.205574	0	-1.65111e-18	0.00430802	6.43855e-05	3.17482e-05	0	0.00430802	7.2286e-05	0	3.73584e-05	4.95775e-25	0.0698852	-2.55882e-19	0.0124361	0.000219956	0	0.000105761	0	8.1498e-92	0	-2.54749e-18
394	0		0	1	[h] : accoa + cbtnCCP + h <==> malcoa + btnCCP	Reversible	Fatty acid biosynthesis	6.4.1.2	ACCOAC	acetyl-CoA carboxylase (biotin-dependent)	2.71496e-27	0.0179898	0.00120529	0.00113092	1.3103e-26	0.0179898	0.0011527	0	0.00108098	9.45493e-24	0.000850049	-1.65568e-26	0.0179898	0.00119147	0	0.00107774	5.75792e-16	0.637807	0	3.5606e-27	0.0327941	0.00225612	0.00203501	0	0.0327941	0.00195797	-1	0.0018108	4.82708e-117	7.63315e-33	-9.79166e-29	0.0931557	0.00279832	1	0.00210169	8.15111e-08	4.8815e-23	1	-8.69288e-33
395	0		0	1	[h] : malcoa + ACP <==> coa + malACP	Reversible	Fatty acid biosynthesis	2.3.1.39;2.3.1.-	MCOATA	malonyl-CoA:[acyl-carrier-protein] S-malonyltransferase	0.00109687	0.0179898	0.0016419	0.00150933	0.00109687	0.0179898	0.00162403	0	0.00148758	2.49491e-22	0.453911	0.00109687	0.0179898	0.00168995	0	0.00155755	1.89679e-74	0.000883966	0	0.00197437	0.0327941	0.00309813	0.00287344	0.00197437	0.0327941	0.00280475	-1	0.00256588	7.71634e-297	1.34021e-33	0.00182494	0.0931557	0.00381976	1	0.00300102	1.74622e-70	7.79206e-39	1	0.00362571
396	0		0	0	[m] : accoa + cbtnCCP + h <==> malcoa + btnCCP	Reversible	Fatty acid biosynthesis	6.4.1.2	ACCOACm	acetyl-CoA carboxylase (biotin-dependent)	1.14369e-07	1.14369e-07	0	0	1.14369e-07	1.14369e-07	0	0	0	1	NaN	1.14369e-07	1.14369e-07	0	0	0	1	NaN	0	2.05865e-07	2.05865e-07	0	0	2.05865e-07	2.05865e-07	0	0	0	1	NaN	1.90284e-07	1.90284e-07	0	0	0	1	NaN	0	3.78047e-07
397	0		0	0	[m] : malcoa + ACP <==> coa + malACP	Reversible	Fatty acid biosynthesis	2.3.1.39;2.3.1.-	MCOATAm	malonyl-CoA:[acyl-carrier-protein] S-malonyltransferase	7.62462e-08	7.62462e-08	0	0	7.62462e-08	7.62462e-08	0	0	0	1	NaN	7.62462e-08	7.62462e-08	0	0	0	1	NaN	0	1.37243e-07	1.37243e-07	0	0	1.37243e-07	1.37243e-07	0	0	0	1	NaN	1.26856e-07	1.26856e-07	0	0	0	1	NaN	0	2.52031e-07
398	0		0	0	[h] : 3hoctaACP --> toctd2eACP + h2o	Forward only	Fatty acid biosynthesis	2.3.1.-	3HAD180	3-hydroxyacyl-[acyl-carrier-protein] dehydratase (n-C18:0)	0	0.00399353	0.000285493	0.000286539	0	0.00399353	0.00024746	-1	0.000250605	6.18268e-122	9.40331e-78	0	0.00399353	0.000355984	1	0.000305728	8.89974e-206	2.52597e-114	1	0	0.00720057	0.000670623	0.000560756	0	0.00720057	0.000321695	-1	0.000299635	0	0	0	0.0065817	0.000453713	-1	0.00037352	0	4.05904e-235	1	0
399	1		0	0	[h] : 3hcvac11eACP --> h2o + t3c11vaceACP	Forward only	Fatty acid biosynthesis	2.3.1.-	3HAD181	3-hydroxyacyl-[acyl-carrier-protein] dehydratase ((11Z)-n-C18:1)	0.00109687	0.00158648	0.00109812	0.00109727	0.00109687	0.00158648	0.00109838	0	0.00109739	6.50018e-45	0.342311	0.00109687	0.00158648	0.00109817	0	0.00109733	1.24321e-12	1.23533	0	0.00197437	0.00286789	0.00197681	0.00197525	0.00197437	0.00286789	0.00197706	0	0.00197541	1.05649e-19	0.892685	0.00182494	0.00229913	0.00182635	0	0.00182544	0	0	0	0.00362571
400	0		0	0	[h] : 3ooctdACP + nadph + h --> 3hoctaACP + nadp	Forward only	Fatty acid biosynthesis	1.1.1.100;2.3.1.-	3OAR180	3-oxoacyl-[acyl-carrier-protein] reductase (n-C18:0)	0	0.00399353	0.000285493	0.000286539	0	0.00399353	0.00024746	-1	0.000250605	6.18268e-122	9.40331e-78	0	0.00399353	0.000355984	1	0.000305728	8.89974e-206	2.52597e-114	1	0	0.00720057	0.000670623	0.000560756	0	0.00720057	0.000321695	-1	0.000299635	0	0	0	0.0065817	0.000453713	-1	0.00037352	0	4.05904e-235	1	0
401	1		0	0	[h] : 3ocvac11eACP + nadph --> 3hcvac11eACP + nadp	Forward only	Fatty acid biosynthesis	1.1.1.100;2.3.1.-	3OAR181	3-oxoacyl-[acyl-carrier-protein] reductase ((11Z)-n-C18:1)	0.00109687	0.00158648	0.00109812	0.00109727	0.00109687	0.00158648	0.00109838	0	0.00109739	6.50018e-45	0.342311	0.00109687	0.00158648	0.00109817	0	0.00109733	1.24321e-12	1.23533	0	0.00197437	0.00286789	0.00197681	0.00197525	0.00197437	0.00286789	0.00197706	0	0.00197541	1.05649e-19	0.892685	0.00182494	0.00229913	0.00182635	0	0.00182544	0	0	0	0.00362571
402	1		0	0	[h] : ocACP + malACP --> 3odecACP + co2 + ACP	Forward only	Fatty acid biosynthesis	2.3.1.180;2.3.1.41;2.3.1.-	3OAS100	3-oxoacyl-[acyl-carrier-protein] synthase (n-C10:0)	0	0.0023606	3.68984e-05	1.70204e-05	5.60688e-19	0.0023606	3.9741e-05	0	1.92284e-05	4.28089e-15	0.35554	0	0.0023606	3.36849e-05	0	1.52964e-05	1.86879e-15	0.205574	0	0	0.00430802	6.43855e-05	3.17482e-05	0	0.00430802	7.2286e-05	0	3.73584e-05	4.95775e-25	0.0698852	0	0.0124361	0.000219956	0	0.000105761	0	8.1498e-92	0	0
403	1		0	0	[h] : dcaACP + malACP --> 3oddecACP + co2 + ACP	Forward only	Fatty acid biosynthesis	2.3.1.180;2.3.1.41;2.3.1.-	3OAS120	3-oxoacyl-[acyl-carrier-protein] synthase (n-C12:0)	0	0.0023606	3.68984e-05	1.70204e-05	5.60688e-19	0.0023606	3.9741e-05	0	1.92284e-05	4.28089e-15	0.35554	0	0.0023606	3.36849e-05	0	1.52964e-05	1.86879e-15	0.205574	0	0	0.00430802	6.43855e-05	3.17482e-05	0	0.00430802	7.2286e-05	0	3.73584e-05	4.95775e-25	0.0698852	0	0.0124361	0.000219956	0	0.000105761	0	8.1498e-92	0	0
404	1		0	0	[h] : ddcaACP + malACP --> 3omrsACP + co2 + ACP	Forward only	Fatty acid biosynthesis	2.3.1.180;2.3.1.41;2.3.1.-	3OAS140	3-oxoacyl-[acyl-carrier-protein] synthase (n-C14:0)	0	0.0023606	3.68984e-05	1.70204e-05	5.60688e-19	0.0023606	3.9741e-05	0	1.92284e-05	4.28089e-15	0.35554	0	0.0023606	3.36849e-05	0	1.52964e-05	1.86879e-15	0.205574	0	0	0.00430802	6.43855e-05	3.17482e-05	0	0.00430802	7.2286e-05	0	3.73584e-05	4.95775e-25	0.0698852	0	0.0124361	0.000219956	0	0.000105761	0	8.1498e-92	0	0
405	1		0	0	[h] : myrsACP + malACP --> 3opalmACP + co2 + ACP	Forward only	Fatty acid biosynthesis	2.3.1.180;2.3.1.41;2.3.1.-	3OAS160	3-oxoacyl-[acyl-carrier-protein] synthase (n-C16:0)	0	0.0023606	3.68984e-05	1.70204e-05	5.60688e-19	0.0023606	3.9741e-05	0	1.92284e-05	4.28089e-15	0.35554	0	0.0023606	3.36849e-05	0	1.52964e-05	1.86879e-15	0.205574	0	0	0.00430802	6.43855e-05	3.17482e-05	0	0.00430802	7.2286e-05	0	3.73584e-05	4.95775e-25	0.0698852	0	0.0124361	0.000219956	0	0.000105761	0	8.1498e-92	0	0
406	0		0	0	[h] : palmACP + malACP --> 3ooctdACP + ACP + co2	Forward only	Fatty acid biosynthesis	2.3.1.-;2.3.1.41	3OAS180	3-oxoacyl-[acyl-carrier-protein] synthase (n-C18:0)	0	0.00399353	0.000285493	0.000286539	0	0.00399353	0.00024746	-1	0.000250605	6.18268e-122	9.40331e-78	0	0.00399353	0.000355984	1	0.000305728	8.89974e-206	2.52597e-114	1	0	0.00720057	0.000670623	0.000560756	0	0.00720057	0.000321695	-1	0.000299635	0	0	0	0.0065817	0.000453713	-1	0.00037352	0	4.05904e-235	1	0
407	1		0	0	[h] : hdeACP + malACP + h --> 3ocvac11eACP + ACP + co2	Forward only	Fatty acid biosynthesis	2.3.1.-;2.3.1.41	3OAS181	3-oxoacyl-[acyl-carrier-protein] synthase ((11Z)-n-C18:1)	0.00109687	0.00158648	0.00109812	0.00109727	0.00109687	0.00158648	0.00109838	0	0.00109739	6.50018e-45	0.342311	0.00109687	0.00158648	0.00109817	0	0.00109733	1.24321e-12	1.23533	0	0.00197437	0.00286789	0.00197681	0.00197525	0.00197437	0.00286789	0.00197706	0	0.00197541	1.05649e-19	0.892685	0.00182494	0.00229913	0.00182635	0	0.00182544	0	0	0	0.00362571
408	1		0	0	[h] : butACP + malACP --> 3ohexACP + co2 + ACP	Forward only	Fatty acid biosynthesis	2.3.1.180;2.3.1.41;2.3.1.-	3OAS60	3-oxoacyl-[acyl-carrier-protein] synthase (n-C6:0)	0	0.0023606	3.68984e-05	1.70204e-05	0	0.0023606	3.9741e-05	0	1.92284e-05	4.28089e-15	0.35554	0	0.0023606	3.36849e-05	0	1.52964e-05	1.86879e-15	0.205574	0	0	0.00430802	6.43855e-05	3.17482e-05	0	0.00430802	7.2286e-05	0	3.73584e-05	4.95775e-25	0.0698852	0	0.0124361	0.000219956	0	0.000105761	0	8.1498e-92	0	0
409	1		0	0	[h] : hexACP + malACP --> 3ooctACP + co2 + ACP	Forward only	Fatty acid biosynthesis	2.3.1.180;2.3.1.41;2.3.1.-	3OAS80	3-oxoacyl-[acyl-carrier-protein] synthase (n-C8:0)	0	0.0023606	3.68984e-05	1.70204e-05	5.60688e-19	0.0023606	3.9741e-05	0	1.92284e-05	4.28089e-15	0.35554	0	0.0023606	3.36849e-05	0	1.52964e-05	1.86879e-15	0.205574	0	0	0.00430802	6.43855e-05	3.17482e-05	0	0.00430802	7.2286e-05	0	3.73584e-05	4.95775e-25	0.0698852	0	0.0124361	0.000219956	0	0.000105761	0	8.1498e-92	0	0
410	1		0	0	[h] : accoa + ACP --> coa + acACP	Forward only	Fatty acid biosynthesis	2.3.1.180;2.3.1.-	ACOATA	beta-ketoacyl-acyl-carrier-protein synthase III	0	0.0023606	3.68984e-05	1.70204e-05	0	0.0023606	3.9741e-05	0	1.92284e-05	4.28089e-15	0.35554	0	0.0023606	3.36849e-05	0	1.52964e-05	1.86879e-15	0.205574	0	0	0.00430802	6.43855e-05	3.17482e-05	0	0.00430802	7.2286e-05	0	3.73584e-05	4.95775e-25	0.0698852	0	0.0124361	0.000219956	0	0.000105761	0	8.1498e-92	0	0
411	1		0	0	[h] : palmACP + fdxox + o2 + (4) nadph --> hdeACP + fdxrd + (2) h2o + (4) nadp	Forward only	Fatty acid biosynthesis	1.14.19.2	ACP1619ZD9DS	acyl-[acyl-carrier-protein] delta9-desaturase ((9Z)-n-C16:1)	0.00111214	0.00160175	0.00111339	0.00111254	0.00111214	0.00160175	0.00111365	0	0.00111266	6.50018e-45	0.342311	0.00111214	0.00160175	0.00111344	0	0.0011126	1.24321e-12	1.23533	0	0.00200186	0.00289537	0.0020043	0.00200274	0.00200186	0.00289537	0.00200455	0	0.0020029	1.05649e-19	0.892685	0.00185035	0.00232454	0.00185176	0	0.00185085	0	0	0	0.00367619
412	1		0	0	[h] : ocdcaACP + fdxox + o2 + (4) nadph --> octe9ACP + fdxrd + (2) h2o + (4) nadp	Forward only	Fatty acid biosynthesis	1.14.19.2	ACP1819ZD9DS	stearoyl-[acyl-carrier-protein] delta9-desaturase ((9Z)-n-C18:1)	0	0.00362487	3.43259e-05	1.49375e-05	0	0.00362487	3.67843e-05	0	1.94867e-05	6.37195e-44	0.38978	0	0.00362487	0.000162949	0	7.89968e-05	0	0	0	0	0.00653699	0.000230244	5.5699e-05	0	0.00653699	7.19248e-05	0	3.79887e-05	8.72500000000000e-321	1.44706e-225	0	0.00597138	0.000291723	0	0.000199046	0	2.24133e-26	0	0
413	0		0	1	[h] : atp + btnCCP + hco3 --> adp + pi + cbtnCCP + h	Forward only	Fatty acid biosynthesis	6.3.4.14	BTNC	biotin carboxylase	0	0.0179898	0.00120529	0.00113092	0	0.0179898	0.0011527	0	0.00108098	9.45493e-24	0.000850049	0	0.0179898	0.00119147	0	0.00107774	5.75792e-16	0.637807	0	0	0.0327941	0.00225612	0.00203501	0	0.0327941	0.00195797	-1	0.0018108	4.82708e-117	7.63315e-33	0	0.0931557	0.00279832	1	0.00210169	8.15111e-08	4.8815e-23	1	0
414	0		0	0	[h] : tdec2eACP + nadh + h --> dcaACP + nad	Forward only	Fatty acid biosynthesis	1.3.1.9;2.3.1.-	EAR100x	enoyl-[acyl-carrier-protein] reductase (NADH) (n-C10:0)	0	0.0023606	4.73508e-06	2.07253e-06	0	0.0023606	7.19417e-06	0	3.31056e-06	9.71369e-131	5.21362e-07	0	0.0023606	3.79955e-06	0	1.3287e-06	3.2136e-99	0.0869741	0	0	0.00430802	1.20078e-05	5.65183e-06	0	0.00430802	6.05039e-05	1	2.9163e-05	0	8.19106e-89	0	0.0124361	3.44945e-05	1	1.43927e-05	0	1.47799e-27	1	0
415	0		0	1	[h] : tdec2eACP + nadph + h --> dcaACP + nadp	Forward only	Fatty acid biosynthesis	1.3.1.10;2.3.1.-	EAR100y	enoyl-[acyl-carrier-protein] reductase (NADPH) (n-C10:0)	0	0.0023606	3.20508e-05	1.38751e-05	0	0.0023606	3.24901e-05	0	1.41074e-05	0.00257285	1.35468	0	0.0023606	2.96666e-05	0	1.291e-05	3.81886e-06	0.429694	0	0	0.00430802	5.23549e-05	2.33137e-05	0	0.00430802	1.17561e-05	-1	5.35649e-06	0	1.12216e-63	0	0.0124361	0.000185455	1	8.24888e-05	0	1.71667e-72	1	0
416	0		0	0	[h] : tddec2eACP + nadh + h --> ddcaACP + nad	Forward only	Fatty acid biosynthesis	1.3.1.9;2.3.1.-	EAR120x	enoyl-[acyl-carrier-protein] reductase (NADH) (n-C12:0)	0	0.0023606	5.57118e-06	2.4388e-06	0	0.0023606	6.74075e-06	1	3.21693e-06	6.37195e-44	0.0489871	0	0.0023606	3.43803e-06	-1	1.11927e-06	8.1784e-254	9.95381e-06	1	0	0.00430802	1.55376e-05	7.09521e-06	0	0.00430802	6.39337e-05	1	3.11274e-05	0	1.51478e-80	0	0.0124361	3.71539e-05	1	1.52285e-05	1.7359e-289	2.02087e-21	1	0
417	0		0	1	[h] : tddec2eACP + nadph + h --> ddcaACP + nadp	Forward only	Fatty acid biosynthesis	1.3.1.10;2.3.1.-	EAR120y	enoyl-[acyl-carrier-protein] reductase (NADPH) (n-C12:0)	0	0.0023606	3.12345e-05	1.33675e-05	0	0.0023606	3.29406e-05	0	1.45479e-05	2.31708e-09	0.758116	0	0.0023606	2.99882e-05	0	1.31835e-05	0.278323	0.89222	0	0	0.00430802	4.88324e-05	2.17094e-05	0	0.00430802	8.30475e-06	-1	3.94338e-06	0	1.94574e-70	0	0.0124361	0.000182798	1	8.15448e-05	0	2.03692e-74	1	0
418	0		0	1	[h] : tmrs2eACP + nadh + h --> myrsACP + nad	Forward only	Fatty acid biosynthesis	1.3.1.9;2.3.1.-	EAR140x	enoyl-[acyl-carrier-protein] reductase (NADH) (n-C14:0)	0	0.0023606	5.11212e-06	2.07469e-06	0	0.0023606	6.16102e-06	0	2.84912e-06	4.03224e-49	0.0738292	0	0.0023606	3.09544e-06	0	0	8.01419e-274	8.4437e-05	0	0	0.00430802	8.87759e-06	3.82866e-06	0	0.00430802	6.11531e-05	1	2.94358e-05	0	5.87082e-104	0	0.0124361	3.35578e-05	1	1.33936e-05	0	7.0849e-30	1	0
419	0		0	1	[h] : tmrs2eACP + nadph + h --> myrsACP + nadp	Forward only	Fatty acid biosynthesis	1.3.1.10;2.3.1.-	EAR140y	enoyl-[acyl-carrier-protein] reductase (NADPH) (n-C14:0)	0	0.0023606	3.16641e-05	1.37473e-05	0	0.0023606	3.35047e-05	0	1.46953e-05	1.83006e-07	0.700564	0	0.0023606	3.03402e-05	0	1.34558e-05	0.493147	0.845826	0	0	0.00430802	5.54569e-05	2.56873e-05	0	0.00430802	1.11034e-05	-1	5.17824e-06	0	7.9591e-75	0	0.0124361	0.000186393	1	8.37978e-05	0	1.27519e-70	1	0
420	0		0	1	[h] : tpalm2eACP + nadh + h --> palmACP + nad	Forward only	Fatty acid biosynthesis	1.3.1.9;2.3.1.-	EAR160x	enoyl-[acyl-carrier-protein] reductase (NADH) (n-C16:0)	0	0.0023606	5.01334e-06	2.25571e-06	0	0.0023606	7.15351e-06	0	3.29477e-06	9.47078e-85	5.86449e-05	0	0.0023606	5.6699e-06	0	2.13356e-06	1.29711e-07	0.44	0	0	0.00430802	1.08674e-05	4.93155e-06	0	0.00430802	6.2974e-05	1	3.08372e-05	0	1.075e-100	0	0.0124361	3.6613e-05	1	1.44233e-05	0	1.81767e-32	1	0
421	0		0	1	[h] : tpalm2eACP + nadph + h --> palmACP + nadp	Forward only	Fatty acid biosynthesis	1.3.1.10;2.3.1.-	EAR160y	enoyl-[acyl-carrier-protein] reductase (NADPH) (n-C16:0)	0	0.0023606	3.17862e-05	1.36597e-05	0	0.0023606	3.25338e-05	0	1.41778e-05	0.000646205	1.20291	0	0.0023606	2.78768e-05	0	1.19071e-05	3.62985e-15	0.077431	0	0	0.00430802	5.34865e-05	2.4381e-05	0	0.00430802	9.26538e-06	-1	4.02972e-06	0	1.11622e-76	0	0.0124361	0.000183338	1	8.35049e-05	0	4.19563e-70	1	0
422	0		0	0	[h] : toctd2eACP + nadh + h --> ocdcaACP + nad	Forward only	Fatty acid biosynthesis	1.3.1.9;2.3.1.-;1.3.1.-	EAR180x	enoyl-[acyl-carrier-protein] reductase (NADH) (n-C18:0)	0	0.00399353	0.000285493	0.000286539	0	0.00399353	0.00024746	-1	0.000250605	6.18268e-122	9.40331e-78	0	0.00399353	0.000355984	1	0.000305728	8.89974e-206	2.52597e-114	1	0	0.00720057	0.000670623	0.000560756	0	0.00720057	0.000321695	-1	0.000299635	0	0	0	0.0065817	0.000453713	-1	0.00037352	0	4.05904e-235	1	0
423	0		1	0	[h] : t3c11vaceACP + nadh + h --> octeACP + nad	Forward only	Fatty acid biosynthesis	1.3.1.9;2.3.1.-;1.3.1.-	EAR181x	enoyl-[acyl-carrier-protein] reductase (NADH) ((11Z)-n-C18:1)	0	0.00158648	0.000409495	0.000388063	0	0.00158648	0.000427798	1	0.000415573	5.72881e-08	3.65866e-07	0	0.00158648	0.000433009	1	0.000420455	3.21772e-10	2.67324e-11	1	0	0.00286789	0.000754439	0.00073159	0	0.00286789	0.0014528	0	0.00153713	0	0	0	0.00229913	0.000758663	0	0.000752849	0.020477	0.800749	0	0
424	0		0	0	[h] : t3c11vaceACP + nadph + h --> octeACP + nadp	Forward only	Fatty acid biosynthesis	1.3.1.10;2.3.1.-	EAR181y	enoyl-[acyl-carrier-protein] reductase (NADPH) ((11Z)-n-C18:1)	0	0.00158648	0.000688627	0.000710183	0	0.00158648	0.000670582	-1	0.00068335	7.25004e-08	5.96028e-07	0	0.00158648	0.000665161	-1	0.000677775	2.81185e-10	3.20267e-11	1	0	0.00286789	0.00122237	0.00124489	0	0.00286789	0.000524256	-1	0.000439128	0	0	0	0.00229913	0.00106769	-1	0.00107381	2.49411e-90	2.14651e-136	1	0
425	0		1	0	[h] : but2eACP + nadh + h --> butACP + nad	Forward only	Fatty acid biosynthesis	1.3.1.9;2.3.1.-	EAR40x	enoyl-[acyl-carrier-protein] reductase (NADH) (n-C4:0)	0	0.0023606	5.29356e-06	2.25777e-06	0	0.0023606	7.65201e-06	1	3.66616e-06	2.71736e-140	3.09282e-05	0	0.0023606	3.5668e-06	-1	1.35075e-06	7.14718e-138	0.000641101	1	0	0.00430802	5.61624e-05	2.64436e-05	0	0.00430802	6.29659e-05	0	3.03773e-05	1.04733e-17	0.129367	0	0.0124361	3.2188e-05	0	1.24845e-05	0	4.21917e-15	0	0
426	1		0	0	[h] : but2eACP + nadph + h --> butACP + nadp	Forward only	Fatty acid biosynthesis	1.3.1.10	EAR40y	enoyl-[acyl-carrier-protein] reductase (NADPH) (n-C4:0)	0	0.0023606	3.15121e-05	1.34738e-05	0	0.0023606	3.20371e-05	0	1.39641e-05	0.000888384	1.30202	0	0.0023606	2.98944e-05	0	1.29354e-05	0.000155503	0.715074	0	0	0.00430802	8.13974e-06	2.91152e-06	0	0.00430802	9.27233e-06	0	4.31542e-06	1.504e-69	0.49919	0	0.0124361	0.000187762	0	8.5045e-05	0	4.87493e-141	0	0
427	0		0	1	[h] : thex2eACP + nadh + h --> hexACP + nad	Forward only	Fatty acid biosynthesis	1.3.1.9;2.3.1.-	EAR60x	enoyl-[acyl-carrier-protein] reductase (NADH) (n-C6:0)	0	0.0023606	5.84562e-06	2.55214e-06	0	0.0023606	6.1151e-06	0	2.88602e-06	3.52529e-12	1.06974	0	0.0023606	4.17781e-06	0	1.4698e-06	1.691e-149	0.00213889	0	0	0.00430802	1.16371e-05	5.11148e-06	0	0.00430802	6.33325e-05	1	3.0824e-05	0	6.13522e-99	0	0.0124361	3.17652e-05	1	1.20583e-05	0	2.57473e-21	1	0
428	0		0	1	[h] : thex2eACP + nadph + h --> hexACP + nadp	Forward only	Fatty acid biosynthesis	1.3.1.10;2.3.1.-	EAR60y	enoyl-[acyl-carrier-protein] reductase (NADPH) (n-C6:0)	0	0.0023606	3.09677e-05	1.30853e-05	0	0.0023606	3.35604e-05	0	1.48067e-05	2.60659e-15	0.407653	0	0.0023606	2.93005e-05	0	1.27545e-05	0.00369027	0.688033	0	0	0.00430802	5.2727e-05	2.40275e-05	0	0.00430802	8.90952e-06	-1	3.85971e-06	0	7.43289e-76	0	0.0124361	0.000188181	1	8.60124e-05	0	1.61328e-76	1	0
429	0		0	1	[h] : toct2eACP + nadh + h --> ocACP + nad	Forward only	Fatty acid biosynthesis	1.3.1.9;2.3.1.-	EAR80x	enoyl-[acyl-carrier-protein] reductase (NADH) (n-C8:0)	0	0.0023606	6.57742e-06	2.94066e-06	0	0.0023606	7.43685e-06	0	3.40216e-06	4.84481e-14	0.300152	0	0.0023606	4.40247e-06	0	1.53693e-06	4.80349e-206	0.000104175	0	0	0.00430802	1.00572e-05	4.64754e-06	0	0.00430802	6.35744e-05	1	3.08928e-05	0	1.00639e-105	0	0.0124361	3.14706e-05	1	1.19352e-05	0	3.99222e-24	1	0
430	0		0	1	[h] : toct2eACP + nadph + h --> ocACP + nadp	Forward only	Fatty acid biosynthesis	1.3.1.10;2.3.1.-	EAR80y	enoyl-[acyl-carrier-protein] reductase (NADPH) (n-C8:0)	0	0.0023606	3.02549e-05	1.28048e-05	0	0.0023606	3.22495e-05	0	1.40161e-05	3.54578e-11	0.639053	0	0.0023606	2.90865e-05	0	1.25058e-05	0.32476	0.917106	0	0	0.00430802	5.4294e-05	2.47862e-05	0	0.00430802	8.67382e-06	-1	4.09258e-06	0	4.38873e-82	0	0.0124361	0.000188474	1	8.61255e-05	0	1.12254e-73	1	0
431	0		0	0	[h] : dcaACP + h2o --> ACP + dca + h	Forward only	Fatty acid biosynthesis	3.1.2.14	FA100ACPHi	fatty-acyl-ACP hydrolase (n-C10:0)	0	0	0	0	0	0	0	0	0	1	NaN	0	0	0	0	0	1	NaN	0	0	0	0	0	0	0	0	0	0	1	NaN	0	0	0	0	0	1	NaN	0	0
432	0		0	0	[h] : ddcaACP + h2o --> ACP + ddca + h	Forward only	Fatty acid biosynthesis	3.1.2.14	FA120ACPHi	fatty-acyl-ACP hydrolase (n-C12:0)	0	0	0	0	0	0	0	0	0	1	NaN	0	0	0	0	0	1	NaN	0	0	0	0	0	0	0	0	0	0	1	NaN	0	0	0	0	0	1	NaN	0	0
433	0	0	0	0	[h] : myrsACP + h2o --> ACP + ttdca + h	Forward only	Fatty acid biosynthesis	3.1.2.14	FA140ACPHi	fatty-acyl-ACP hydrolase (n-C14:0)	0	3.32341	0.00170089	0.000577726	0	3.32341	0.00924884	1	0.00322583	0	2.21985e-20	0	0.237771	0.000268527	-1	6.85049e-05	0	2.44586e-05	1	0	3.99696	0.00503529	0.00141396	0	3.99696	0.0133912	1	0.005565	0	4.11625e-13	0	0.0478275	3.97945e-05	-1	1.06581e-05	0	6.79472e-15	1	0
434	1		0	0	[h] : palmACP + h2o --> ACP + hdca + h	Forward only	Fatty acid biosynthesis	3.1.2.14;2.3.1.-	FA160ACPHi	fatty-acyl-ACP hydrolase (n-C16:0)	0	3.32341	0.00250028	0.000647736	0	3.32341	0.00374401	0	0.00118543	1.05234e-159	0.067394	0	0.237771	0.00012538	0	3.13135e-05	0	7.80556e-11	0	0	3.99696	0.00171633	0.00053349	0	3.99696	0.00210525	0	0.000494751	1.15558e-07	0.950593	0	0.0478275	7.68731e-05	0	3.14996e-05	0	1.08888e-07	0	0
435	0		0	0	[h] : hdeACP + h2o --> ACP + hdcea + h	Forward only	Fatty acid biosynthesis	3.1.2.14	FA161ACPHi	fatty-acyl-ACP hydrolase ((9Z)-n-C16:1)	0	3.32341	0.00217575	0.000697287	0	3.32341	0.00246059	0	0.000835835	1.20127e-33	1.00537	0	0.237771	0.000167542	0	3.17968e-05	0	5.3745e-12	0	0	3.99696	0.00263796	0.000637548	0	3.99696	0.00237921	0	0.000790854	1.43712e-47	1.15213	0	0.0478275	2.39959e-05	0	5.3379e-06	0	4.37001e-12	0	0
436	0		0	0	[h] : ocdcaACP + h2o --> ACP + ocdca + h	Forward only	Fatty acid biosynthesis	3.1.2.14;2.3.1.-	FA180ACPHi	fatty-acyl-ACP hydrolase (n-C18:0)	0	3.32344	0.00266931	0.00109152	0	3.32344	0.00260542	0	0.000943961	6.23508e-24	1.42992	0	0.238078	0.000316015	0	0.00023844	0	3.95892e-12	0	0	3.99702	0.00301456	0.00137023	0	3.99702	0.00291726	0	0.000995979	1.19703e-101	1.37968	0	0.0481341	0.000183396	0	0.000149149	0	2.14984e-19	0	0
437	1		0	0	[h] : octe9ACP + h2o --> ACP + ocdce9a + h	Forward only	Fatty acid biosynthesis	3.1.2.14	FA1819ZACPH	oleoyl-[acyl-carrier-protein] hydrolase ((9Z)-n-C18:1)	0	3.32341	0.00370798	0.000680013	0	3.32341	0.00310451	0	0.00075493	1.7227e-08	0.75562	0	0.237771	0.000127619	0	3.80098e-05	0	6.79786e-12	0	0	3.99696	0.0022678	0.000654189	0	3.99696	0.00218088	0	0.000767517	3.45558e-16	1.38747	0	0.0478275	4.5327e-05	0	1.40087e-05	0	1.49306e-07	0	0
438	0		0	0	[h] : octeACP + h2o --> ACP + ocdcea + h	Forward only	Fatty acid biosynthesis	3.1.2.14	FA181ACPHi	oleoyl-[acyl-carrier-protein] hydrolase ((11Z)-n-C18:1)	0.00102231	3.32443	0.00537995	0.00224339	0.00102231	3.32443	0.00366674	-1	0.0018029	9.69339e-76	0.0202499	0.00102231	0.238794	0.00120259	-1	0.00105996	0	1.04663e-16	1	0.00184016	3.9988	0.00434061	0.0027551	0.00184016	3.9988	0.00474662	0	0.00265443	8.04042e-60	0.955222	0.00170089	0.0495284	0.00172541	0	0.00170693	0	1.51927e-12	0	0.00337925
439	0		0	0	[h] : ocACP + h2o --> ACP + octa + h	Forward only	Fatty acid biosynthesis	3.1.2.14	FA80ACPHi	fatty-acyl-ACP hydrolase (n-C8:0)	0	0	0	0	0	0	0	0	0	1	NaN	0	0	0	0	0	1	NaN	0	0	0	0	0	0	0	0	0	0	1	NaN	0	0	0	0	0	1	NaN	0	0
440	1		0	0	[h] : acACP + malACP --> actACP + co2 + ACP	Forward only	Fatty acid biosynthesis	2.3.1.180;2.3.1.41;2.3.1.-	KAS14	beta-ketoacyl-ACP synthase	0	0.0023606	3.68984e-05	1.70204e-05	0	0.0023606	3.9741e-05	0	1.92284e-05	4.28089e-15	0.35554	0	0.0023606	3.36849e-05	0	1.52964e-05	1.86879e-15	0.205574	0	0	0.00430802	6.43855e-05	3.17482e-05	0	0.00430802	7.2286e-05	0	3.73584e-05	4.95775e-25	0.0698852	0	0.0124361	0.000219956	0	0.000105761	0	8.1498e-92	0	0
441	0		0	0	[m] : atp + btnCCP + hco3 --> adp + pi + cbtnCCP + h	Forward only	Fatty acid biosynthesis	6.3.4.14	BTNCm	biotin carboxylase	1.14369e-07	1.14369e-07	0	0	1.14369e-07	1.14369e-07	0	0	0	1	NaN	1.14369e-07	1.14369e-07	0	0	0	1	NaN	0	2.05865e-07	2.05865e-07	0	0	2.05865e-07	2.05865e-07	0	0	0	1	NaN	1.90284e-07	1.90284e-07	0	0	0	1	NaN	0	3.78047e-07
442	0		0	0	[m] : 3hhcoa <==> hx2coa + h2o	Reversible	Fatty acid elongation in mitochondria	4.2.1.17	ECOAH2m	enoyl-CoA hydratase (C6:0)	0.00462078	0.0400298	0.00850693	0.00779215	0.00462078	0.0400298	0.00862444	1	0.00793371	3.04051e-17	0.0372102	0.00462078	0.0400298	0.00770958	-1	0.00730291	0	1.85291e-89	1	0.00825848	0.0728788	0.0152191	0.0140411	0.00825848	0.0728788	0.01863	1	0.0150314	4.54921e-267	8.63587e-169	-1.80991e-26	0.0211809	0.0115566	-1	0.0115886	0	0	1	0.0151981
443	0		0	0	[m] : 3hocoa <==> oc2coa + h2o	Reversible	Fatty acid elongation in mitochondria	4.2.1.17	ECOAH3m	enoyl-CoA hydratase (C8:0)	0.00462078	0.0400298	0.00850693	0.00779215	0.00462078	0.0400298	0.00862444	1	0.00793371	3.04051e-17	0.0372102	0.00462078	0.0400298	0.00770958	-1	0.00730291	0	1.85291e-89	1	0.00825848	0.0728788	0.0152191	0.0140411	0.00825848	0.0728788	0.01863	1	0.0150314	4.54921e-267	8.63587e-169	-1.80991e-26	0.0211809	0.0115566	-1	0.0115886	0	0	1	0.0151981
444	0		0	0	[m] : 3hdcoa <==> dc2coa + h2o	Reversible	Fatty acid elongation in mitochondria	4.2.1.17	ECOAH4m	enoyl-CoA hydratase (C10:0)	0.00462078	0.0400298	0.00850693	0.00779215	0.00462078	0.0400298	0.00862444	1	0.00793371	3.04051e-17	0.0372102	0.00462078	0.0400298	0.00770958	-1	0.00730291	0	1.85291e-89	1	0.00825848	0.0728788	0.0152191	0.0140411	0.00825848	0.0728788	0.01863	1	0.0150314	4.54921e-267	8.63587e-169	-1.80991e-26	0.0211809	0.0115566	-1	0.0115886	0	0	1	0.0151981
445	0		0	0	[m] : 3hddcoa <==> dd2coa + h2o	Reversible	Fatty acid elongation in mitochondria	4.2.1.17	ECOAH5m	enoyl-CoA hydratase (C12:0)	0.00462078	0.0400298	0.00850693	0.00779215	0.00462078	0.0400298	0.00862444	1	0.00793371	3.04051e-17	0.0372102	0.00462078	0.0400298	0.00770958	-1	0.00730291	0	1.85291e-89	1	0.00825848	0.0728788	0.0152191	0.0140411	0.00825848	0.0728788	0.01863	1	0.0150314	4.54921e-267	8.63587e-169	-1.80991e-26	0.0211809	0.0115566	-1	0.0115886	0	0	1	0.0151981
446	0		0	0	[m] : 3htdcoa <==> td2coa + h2o	Reversible	Fatty acid elongation in mitochondria	4.2.1.17	ECOAH6m	enoyl-CoA hydratase (C14:0)	0.00462078	0.0400298	0.00850693	0.00779215	0.00462078	0.0400298	0.00862444	1	0.00793371	3.04051e-17	0.0372102	0.00462078	0.0400298	0.00770958	-1	0.00730291	0	1.85291e-89	1	0.00825848	0.0728788	0.0152191	0.0140411	0.00825848	0.0728788	0.01863	1	0.0150314	4.54921e-267	8.63587e-169	-1.80874e-26	0.0211809	0.0115566	-1	0.0115886	0	0	1	0.0151981
447	0		0	0	[m] : 3hhdcoa <==> hdd2coa + h2o	Reversible	Fatty acid elongation in mitochondria	4.2.1.17	ECOAH7m	enoyl-CoA hydratase (C16:0)	0.00462078	0.0400298	0.00850693	0.00779215	0.00462078	0.0400298	0.00862444	1	0.00793371	3.04051e-17	0.0372102	0.00462078	0.0400298	0.00770958	-1	0.00730291	0	1.85291e-89	1	0.00825848	0.0728788	0.0152191	0.0140411	0.00825848	0.0728788	0.01863	1	0.0150314	4.54921e-267	8.63587e-169	-1.8071e-26	0.0211809	0.0115566	-1	0.0115886	0	0	1	0.0151981
448	0		0	0	[m] : 3ohcoa + nadh + h <==> 3hhcoa + nad	Reversible	Fatty acid elongation in mitochondria	1.1.1.35	HACD2m	3-hydroxyacyl-CoA dehydrogenase (C6:0)	0.00462078	0.0400298	0.00850693	0.00779215	0.00462078	0.0400298	0.00862444	1	0.00793371	3.04051e-17	0.0372102	0.00462078	0.0400298	0.00770958	-1	0.00730291	0	1.85291e-89	1	0.00825848	0.0728788	0.0152191	0.0140411	0.00825848	0.0728788	0.01863	1	0.0150314	4.54921e-267	8.63587e-169	-1.80936e-26	0.0211809	0.0115566	-1	0.0115886	0	0	1	0.0151981
449	0		0	0	[m] : 3oocoa + nadh + h <==> 3hocoa + nad	Reversible	Fatty acid elongation in mitochondria	1.1.1.35	HACD3m	3-hydroxyacyl-CoA dehydrogenase (C8:0)	0.00462078	0.0400298	0.00850693	0.00779215	0.00462078	0.0400298	0.00862444	1	0.00793371	3.04051e-17	0.0372102	0.00462078	0.0400298	0.00770958	-1	0.00730291	0	1.85291e-89	1	0.00825848	0.0728788	0.0152191	0.0140411	0.00825848	0.0728788	0.01863	1	0.0150314	4.54921e-267	8.63587e-169	-1.80858e-26	0.0211809	0.0115566	-1	0.0115886	0	0	1	0.0151981
450	0		0	0	[m] : 3odcoa + nadh + h <==> 3hdcoa + nad	Reversible	Fatty acid elongation in mitochondria	1.1.1.35	HACD4m	3-hydroxyacyl-CoA dehydrogenase (C10:0)	0.00462078	0.0400298	0.00850693	0.00779215	0.00462078	0.0400298	0.00862444	1	0.00793371	3.04051e-17	0.0372102	0.00462078	0.0400298	0.00770958	-1	0.00730291	0	1.85291e-89	1	0.00825848	0.0728788	0.0152191	0.0140411	0.00825848	0.0728788	0.01863	1	0.0150314	4.54921e-267	8.63587e-169	-1.80936e-26	0.0211809	0.0115566	-1	0.0115886	0	0	1	0.0151981
451	0		0	0	[m] : 3oddcoa + nadh + h <==> 3hddcoa + nad	Reversible	Fatty acid elongation in mitochondria	1.1.1.35	HACD5m	3-hydroxyacyl-CoA dehydrogenase (C12:0)	0.00462078	0.0400298	0.00850693	0.00779215	0.00462078	0.0400298	0.00862444	1	0.00793371	3.04051e-17	0.0372102	0.00462078	0.0400298	0.00770958	-1	0.00730291	0	1.85291e-89	1	0.00825848	0.0728788	0.0152191	0.0140411	0.00825848	0.0728788	0.01863	1	0.0150314	4.54921e-267	8.63587e-169	-1.80858e-26	0.0211809	0.0115566	-1	0.0115886	0	0	1	0.0151981
452	0		0	0	[m] : 3otdcoa + nadh + h <==> 3htdcoa + nad	Reversible	Fatty acid elongation in mitochondria	1.1.1.35	HACD6m	3-hydroxyacyl-CoA dehydrogenase (C14:0)	0.00462078	0.0400298	0.00850693	0.00779215	0.00462078	0.0400298	0.00862444	1	0.00793371	3.04051e-17	0.0372102	0.00462078	0.0400298	0.00770958	-1	0.00730291	0	1.85291e-89	1	0.00825848	0.0728788	0.0152191	0.0140411	0.00825848	0.0728788	0.01863	1	0.0150314	4.54921e-267	8.63587e-169	-1.80858e-26	0.0211809	0.0115566	-1	0.0115886	0	0	1	0.0151981
453	0		0	0	[m] : 3ohdcoa + nadh + h <==> 3hhdcoa + nad	Reversible	Fatty acid elongation in mitochondria	1.1.1.35	HACD7m	3-hydroxyacyl-CoA dehydrogenase (C16:0)	0.00462078	0.0400298	0.00850693	0.00779215	0.00462078	0.0400298	0.00862444	1	0.00793371	3.04051e-17	0.0372102	0.00462078	0.0400298	0.00770958	-1	0.00730291	0	1.85291e-89	1	0.00825848	0.0728788	0.0152191	0.0140411	0.00825848	0.0728788	0.01863	1	0.0150314	4.54921e-267	8.63587e-169	-1.8078e-26	0.0211809	0.0115566	-1	0.0115886	0	0	1	0.0151981
454	0		0	0	[m] : accoa + btcoa --> coa + 3ohcoa	Forward only	Fatty acid elongation in mitochondria	2.3.1.16	ACACT2m	acetyl-CoA C-acyltransferase (C6:0)	0.00462078	0.0400298	0.00850693	0.00779215	0.00462078	0.0400298	0.00862444	1	0.00793371	3.04051e-17	0.0372102	0.00462078	0.0400298	0.00770958	-1	0.00730291	0	1.85291e-89	1	0.00825848	0.0728788	0.0152191	0.0140411	0.00825848	0.0728788	0.01863	1	0.0150314	4.54921e-267	8.63587e-169	0	0.0211809	0.0115566	-1	0.0115886	0	0	1	0.0151981
455	0		0	0	[m] : hxcoa + accoa --> coa + 3oocoa	Forward only	Fatty acid elongation in mitochondria	2.3.1.16	ACACT3m	acetyl-CoA C-acyltransferase (C8:0)	0.00462078	0.0400298	0.00850693	0.00779215	0.00462078	0.0400298	0.00862444	1	0.00793371	3.04051e-17	0.0372102	0.00462078	0.0400298	0.00770958	-1	0.00730291	0	1.85291e-89	1	0.00825848	0.0728788	0.0152191	0.0140411	0.00825848	0.0728788	0.01863	1	0.0150314	4.54921e-267	8.63587e-169	0	0.0211809	0.0115566	-1	0.0115886	0	0	1	0.0151981
456	0		0	0	[m] : occoa + accoa --> coa + 3odcoa	Forward only	Fatty acid elongation in mitochondria	2.3.1.16	ACACT4m	acetyl-CoA C-acyltransferase (C10:0)	0.00462078	0.0400298	0.00850693	0.00779215	0.00462078	0.0400298	0.00862444	1	0.00793371	3.04051e-17	0.0372102	0.00462078	0.0400298	0.00770958	-1	0.00730291	0	1.85291e-89	1	0.00825848	0.0728788	0.0152191	0.0140411	0.00825848	0.0728788	0.01863	1	0.0150314	4.54921e-267	8.63587e-169	0	0.0211809	0.0115566	-1	0.0115886	0	0	1	0.0151981
457	0		0	0	[m] : dcacoa + accoa --> coa + 3oddcoa	Forward only	Fatty acid elongation in mitochondria	2.3.1.16	ACACT5m	acetyl-CoA C-acyltransferase (C12:0)	0.00462078	0.0400298	0.00850693	0.00779215	0.00462078	0.0400298	0.00862444	1	0.00793371	3.04051e-17	0.0372102	0.00462078	0.0400298	0.00770958	-1	0.00730291	0	1.85291e-89	1	0.00825848	0.0728788	0.0152191	0.0140411	0.00825848	0.0728788	0.01863	1	0.0150314	4.54921e-267	8.63587e-169	0	0.0211809	0.0115566	-1	0.0115886	0	0	1	0.0151981
458	0		0	0	[m] : ddcacoa + accoa --> coa + 3otdcoa	Forward only	Fatty acid elongation in mitochondria	2.3.1.16	ACACT6m	acetyl-CoA C-acyltransferase (C14:0)	0.00462078	0.0400298	0.00850693	0.00779215	0.00462078	0.0400298	0.00862444	1	0.00793371	3.04051e-17	0.0372102	0.00462078	0.0400298	0.00770958	-1	0.00730291	0	1.85291e-89	1	0.00825848	0.0728788	0.0152191	0.0140411	0.00825848	0.0728788	0.01863	1	0.0150314	4.54921e-267	8.63587e-169	0	0.0211809	0.0115566	-1	0.0115886	0	0	1	0.0151981
459	0		0	0	[m] : tdcoa + accoa --> coa + 3ohdcoa	Forward only	Fatty acid elongation in mitochondria	2.3.1.16	ACACT7m	acetyl-CoA C-acyltransferase (C16:0)	0.00462078	0.0400298	0.00850693	0.00779215	0.00462078	0.0400298	0.00862444	1	0.00793371	3.04051e-17	0.0372102	0.00462078	0.0400298	0.00770958	-1	0.00730291	0	1.85291e-89	1	0.00825848	0.0728788	0.0152191	0.0140411	0.00825848	0.0728788	0.01863	1	0.0150314	4.54921e-267	8.63587e-169	0	0.0211809	0.0115566	-1	0.0115886	0	0	1	0.0151981
460	0		0	0	[m] : hx2coa + nadph + h --> hxcoa + nadp	Forward only	Fatty acid elongation in mitochondria	1.3.1.38	ACOAR2m	trans-2-enoyl-CoA reductase (NADPH) (C6:0)	0.00462078	0.0400298	0.00850693	0.00779215	0.00462078	0.0400298	0.00862444	1	0.00793371	3.04051e-17	0.0372102	0.00462078	0.0400298	0.00770958	-1	0.00730291	0	1.85291e-89	1	0.00825848	0.0728788	0.0152191	0.0140411	0.00825848	0.0728788	0.01863	1	0.0150314	4.54921e-267	8.63587e-169	0	0.0211809	0.0115566	-1	0.0115886	0	0	1	0.0151981
461	0		0	0	[m] : oc2coa + nadph + h --> occoa + nadp	Forward only	Fatty acid elongation in mitochondria	1.3.1.38	ACOAR3m	trans-2-enoyl-CoA reductase (NADPH) (C8:0)	0.00462078	0.0400298	0.00850693	0.00779215	0.00462078	0.0400298	0.00862444	1	0.00793371	3.04051e-17	0.0372102	0.00462078	0.0400298	0.00770958	-1	0.00730291	0	1.85291e-89	1	0.00825848	0.0728788	0.0152191	0.0140411	0.00825848	0.0728788	0.01863	1	0.0150314	4.54921e-267	8.63587e-169	0	0.0211809	0.0115566	-1	0.0115886	0	0	1	0.0151981
462	0		0	0	[m] : dc2coa + nadph + h --> dcacoa + nadp	Forward only	Fatty acid elongation in mitochondria	1.3.1.38	ACOAR4m	trans-2-enoyl-CoA reductase (NADPH) (C10:0)	0.00462078	0.0400298	0.00850693	0.00779215	0.00462078	0.0400298	0.00862444	1	0.00793371	3.04051e-17	0.0372102	0.00462078	0.0400298	0.00770958	-1	0.00730291	0	1.85291e-89	1	0.00825848	0.0728788	0.0152191	0.0140411	0.00825848	0.0728788	0.01863	1	0.0150314	4.54921e-267	8.63587e-169	0	0.0211809	0.0115566	-1	0.0115886	0	0	1	0.0151981
463	0		0	0	[m] : dd2coa + nadph + h --> ddcacoa + nadp	Forward only	Fatty acid elongation in mitochondria	1.3.1.38	ACOAR5m	trans-2-enoyl-CoA reductase (NADPH) (C12:0)	0.00462078	0.0400298	0.00850693	0.00779215	0.00462078	0.0400298	0.00862444	1	0.00793371	3.04051e-17	0.0372102	0.00462078	0.0400298	0.00770958	-1	0.00730291	0	1.85291e-89	1	0.00825848	0.0728788	0.0152191	0.0140411	0.00825848	0.0728788	0.01863	1	0.0150314	4.54921e-267	8.63587e-169	0	0.0211809	0.0115566	-1	0.0115886	0	0	1	0.0151981
464	0		0	0	[m] : td2coa + nadph + h --> tdcoa + nadp	Forward only	Fatty acid elongation in mitochondria	1.3.1.38	ACOAR6m	trans-2-enoyl-CoA reductase (NADPH) (C14:0)	0.00462078	0.0400298	0.00850693	0.00779215	0.00462078	0.0400298	0.00862444	1	0.00793371	3.04051e-17	0.0372102	0.00462078	0.0400298	0.00770958	-1	0.00730291	0	1.85291e-89	1	0.00825848	0.0728788	0.0152191	0.0140411	0.00825848	0.0728788	0.01863	1	0.0150314	4.54921e-267	8.63587e-169	0	0.0211809	0.0115566	-1	0.0115886	0	0	1	0.0151981
465	0		0	0	[m] : hdd2coa + nadph + h --> pmtcoa + nadp	Forward only	Fatty acid elongation in mitochondria	1.3.1.38	ACOAR7m	trans-2-enoyl-CoA reductase (NADPH) (C16:0)	0.00462078	0.0400298	0.00850693	0.00779215	0.00462078	0.0400298	0.00862444	1	0.00793371	3.04051e-17	0.0372102	0.00462078	0.0400298	0.00770958	-1	0.00730291	0	1.85291e-89	1	0.00825848	0.0728788	0.0152191	0.0140411	0.00825848	0.0728788	0.01863	1	0.0150314	4.54921e-267	8.63587e-169	0	0.0211809	0.0115566	-1	0.0115886	0	0	1	0.0151981
466	0		0	1	[x] : coa + aacoa <==> (2) accoa	Reversible	Fatty acid metabolism	2.3.1.9	ACACT1	Acetyl-CoA:acetyl-CoA C-acetyltransferase	0	0.0330484	0.00144178	0.000744726	0	0.0330484	0.00154858	0	0.000864989	3.04051e-17	0.0640536	0	0.0330484	0.000722858	0	0.000316902	0	1.98174e-74	0	4.02151e-27	0.0603123	0.00247174	0.00132299	1.07131e-23	0.0603123	0.00587289	1	0.00197904	3.29667e-269	7.68055e-169	0	0.00896765	5.68942e-05	-1	2.35411e-05	0	0	1	0
467	0		0	0	[x] : coa + 3ohcoa <==> accoa + btcoa	Reversible	Fatty acid metabolism	2.3.1.9;2.3.1.16	ACACT2	butanoyl-CoA:acetyl-CoA C-butanoyltransferase	0	0.0330484	0.00155634	0.000838265	0	0.0330484	0.00167619	1	0.000980749	7.3091e-17	0.0335365	0	0.0330484	0.000755734	-1	0.00034112	0	1.28863e-90	1	2.17739e-27	0.0603123	0.00270582	0.00151447	-2.51405e-24	0.0603123	0.00612332	1	0.00249839	2.25302e-267	6.01176e-170	0	0.00956549	0.000154353	-1	7.14225e-05	0	0	1	0
468	0		0	0	[x] : coa + 3oocoa <==> hxcoa + accoa	Reversible	Fatty acid metabolism	2.3.1.16	ACACT3	Hexanoyl-CoA:acetyl-CoA C-acyltransferase	0	0.0330484	0.00155634	0.000838265	0	0.0330484	0.00167619	1	0.000980749	7.3091e-17	0.0335365	0	0.0330484	0.000755734	-1	0.00034112	0	1.28863e-90	1	2.24381e-27	0.0603123	0.00270582	0.00151447	-2.51101e-24	0.0603123	0.00612332	1	0.00249839	2.25302e-267	6.01176e-170	0	0.00956549	0.000154353	-1	7.14225e-05	0	0	1	0
469	0		0	0	[x] : coa + 3odcoa <==> occoa + accoa	Reversible	Fatty acid metabolism	2.3.1.16	ACACT4	Octanoyl-CoA:acetyl-CoA C-acyltransferase	0	0.0330484	0.00155634	0.000838265	0	0.0330484	0.00167619	1	0.000980749	7.3091e-17	0.0335365	0	0.0330484	0.000755734	-1	0.00034112	0	1.28863e-90	1	2.30791e-27	0.0603123	0.00270582	0.00151447	-2.5028e-24	0.0603123	0.00612332	1	0.00249839	2.25302e-267	6.01176e-170	0	0.00956549	0.000154353	-1	7.14225e-05	0	0	1	0
470	0		0	0	[x] : coa + 3oddcoa <==> dcacoa + accoa	Reversible	Fatty acid metabolism	2.3.1.16	ACACT5	Decanoyl-CoA:acetyl-CoA C-acyltransferase	0	0.0330484	0.00155634	0.000838265	0	0.0330484	0.00167619	1	0.000980749	7.3091e-17	0.0335365	0	0.0330484	0.000755734	-1	0.00034112	0	1.28863e-90	1	2.33997e-27	0.0603123	0.00270582	0.00151447	-2.4946e-24	0.0603123	0.00612332	1	0.00249839	2.25302e-267	6.01176e-170	0	0.00956549	0.000154353	-1	7.14225e-05	0	0	1	0
471	0		0	0	[x] : coa + 3otdcoa <==> ddcacoa + accoa	Reversible	Fatty acid metabolism	2.3.1.16	ACACT6	Lauroyl-CoA:acetyl-CoA C-acyltransferase	0	0.0330484	0.00155634	0.000838265	0	0.0330484	0.00167619	1	0.000980749	7.3091e-17	0.0335365	0	0.0330484	0.000755734	-1	0.00034112	0	1.28863e-90	1	2.43613e-27	0.0603123	0.00270582	0.00151447	-2.47819e-24	0.0603123	0.00612332	1	0.00249839	2.25302e-267	6.01176e-170	0	0.00956549	0.000154353	-1	7.14225e-05	0	0	1	0
472	0		0	0	[x] : coa + 3ohdcoa <==> tdcoa + accoa	Reversible	Fatty acid metabolism	2.3.1.16	ACACT7	myristoyl-CoA:acetylCoA C-myristoyltransferase	0	0.0330484	0.00155634	0.000838265	0	0.0330484	0.00167619	1	0.000980749	7.3091e-17	0.0335365	0	0.0330484	0.000755734	-1	0.00034112	0	1.28863e-90	1	2.43613e-27	0.0603123	0.00270582	0.00151447	-2.47819e-24	0.0603123	0.00612332	1	0.00249839	2.25302e-267	6.01176e-170	0	0.00956549	0.000154353	-1	7.14225e-05	0	0	1	0
473	0		0	0	[h] : cytP450o + nadph + h <==> cytP450r + nadp	Reversible	Fatty acid metabolism	1.6.2.4	CYTP450Rh	cytochrome P-450 reductase, chloroplast	0	0	0	0	0	0	0	0	0	1	NaN	0	0	0	0	0	1	NaN	0	0	0	0	0	0	0	0	0	0	1	NaN	0	0	0	0	0	1	NaN	0	0
474	0		0	1	[x] : b2coa + h2o <==> 3hbcoa	Reversible	Fatty acid metabolism	4.2.1.17	ECOAH1	(S)-3-Hydroxybutanoyl-CoA hydro-lyase	0	0.0330484	0.00144178	0.000744726	0	0.0330484	0.00154858	0	0.000864989	3.04051e-17	0.0640536	0	0.0330484	0.000722858	0	0.000316902	0	1.98174e-74	0	4.03315e-27	0.0603123	0.00247174	0.00132299	1.07098e-23	0.0603123	0.00587289	1	0.00197904	3.29667e-269	7.68055e-169	0	0.00896765	5.68942e-05	-1	2.35411e-05	0	0	1	0
475	0		0	0	[x] : hx2coa + h2o <==> 3hhcoa	Reversible	Fatty acid metabolism	4.2.1.17	ECOAH2	(S)-Hydroxyhexanoyl-CoA hydro-lyase	0	0.0330484	0.00155634	0.000838265	0	0.0330484	0.00167619	1	0.000980749	7.3091e-17	0.0335365	0	0.0330484	0.000755734	-1	0.00034112	0	1.28863e-90	1	2.19532e-27	0.0603123	0.00270582	0.00151447	-2.50922e-24	0.0603123	0.00612332	1	0.00249839	2.25302e-267	6.01176e-170	0	0.00956549	0.000154353	-1	7.14225e-05	0	0	1	0
476	0		0	0	[x] : oc2coa + h2o <==> 3hocoa	Reversible	Fatty acid metabolism	4.2.1.17	ECOAH3	(S)-Hydroxyoctanoyl-CoA hydro-lyase	0	0.0330484	0.00155634	0.000838265	0	0.0330484	0.00167619	1	0.000980749	7.3091e-17	0.0335365	0	0.0330484	0.000755734	-1	0.00034112	0	1.28863e-90	1	2.28808e-27	0.0603123	0.00270582	0.00151447	-2.50131e-24	0.0603123	0.00612332	1	0.00249839	2.25302e-267	6.01176e-170	0	0.00956549	0.000154353	-1	7.14225e-05	0	0	1	0
477	0		0	0	[x] : dc2coa + h2o <==> 3hdcoa	Reversible	Fatty acid metabolism	4.2.1.17	ECOAH4	(S)-Hydroxydecanoyl-CoA hydro-lyase	0	0.0330484	0.00155634	0.000838265	0	0.0330484	0.00167619	1	0.000980749	7.3091e-17	0.0335365	0	0.0330484	0.000755734	-1	0.00034112	0	1.28863e-90	1	2.34992e-27	0.0603123	0.00270582	0.00151447	-2.49339e-24	0.0603123	0.00612332	1	0.00249839	2.25302e-267	6.01176e-170	0	0.00956549	0.000154353	-1	7.14225e-05	0	0	1	0
478	0		0	0	[x] : dd2coa + h2o <==> 3hddcoa	Reversible	Fatty acid metabolism	4.2.1.17	ECOAH5	(S)-3-Hydroxydodecanoyl-CoA hydro-lyase	0	0.0330484	0.00155634	0.000838265	0	0.0330484	0.00167619	1	0.000980749	7.3091e-17	0.0335365	0	0.0330484	0.000755734	-1	0.00034112	0	1.28863e-90	1	2.38084e-27	0.0603123	0.00270582	0.00151447	-2.48548e-24	0.0603123	0.00612332	1	0.00249839	2.25302e-267	6.01176e-170	0	0.00956549	0.000154353	-1	7.14225e-05	0	0	1	0
479	0		0	0	[x] : td2coa + h2o <==> 3htdcoa	Reversible	Fatty acid metabolism	4.2.1.17	ECOAH6	(S)-3-Hydroxytetradecanoyl-CoA hydro-lyase	0	0.0330484	0.00155634	0.000838265	0	0.0330484	0.00167619	1	0.000980749	7.3091e-17	0.0335365	0	0.0330484	0.000755734	-1	0.00034112	0	1.28863e-90	1	2.44268e-27	0.0603123	0.00270582	0.00151447	-2.47756e-24	0.0603123	0.00612332	1	0.00249839	2.25302e-267	6.01176e-170	0	0.00956549	0.000154353	-1	7.14225e-05	0	0	1	0
480	0		0	0	[x] : hdd2coa + h2o <==> 3hhdcoa	Reversible	Fatty acid metabolism	4.2.1.17	ECOAH7	(S)-3-Hydroxyhexadecanoyl-CoA hydro-lyase	0	0.0330484	0.00155634	0.000838265	0	0.0330484	0.00167619	1	0.000980749	7.3091e-17	0.0335365	0	0.0330484	0.000755734	-1	0.00034112	0	1.28863e-90	1	2.44112e-27	0.0603123	0.00270582	0.00151447	-2.47253e-24	0.0603123	0.00612332	1	0.00249839	2.25302e-267	6.01176e-170	0	0.00956549	0.000154353	-1	7.14225e-05	0	0	1	0
481	0		0	1	[x] : 3hbcoa + nad <==> aacoa + nadh + h	Reversible	Fatty acid metabolism	1.1.1.35	HACD1	(S)-3-Hydroxybutanoyl-CoA:NAD oxidoreductase	0	0.0330484	0.00144178	0.000744726	0	0.0330484	0.00154858	0	0.000864989	3.04051e-17	0.0640536	0	0.0330484	0.000722858	0	0.000316902	0	1.98174e-74	0	4.02963e-27	0.0603123	0.00247174	0.00132299	1.0713e-23	0.0603123	0.00587289	1	0.00197904	3.29667e-269	7.68055e-169	0	0.00896765	5.68942e-05	-1	2.35411e-05	0	0	1	0
482	0		0	0	[x] : 3hhcoa + nad <==> 3ohcoa + nadh + h	Reversible	Fatty acid metabolism	1.1.1.35	HACD2	(S)-hydroxyhexanoyl-CoA:NAD oxidoreductase	0	0.0330484	0.00155634	0.000838265	0	0.0330484	0.00167619	1	0.000980749	7.3091e-17	0.0335365	0	0.0330484	0.000755734	-1	0.00034112	0	1.28863e-90	1	2.20478e-27	0.0603123	0.00270582	0.00151447	-2.51974e-24	0.0603123	0.00612332	1	0.00249839	2.25302e-267	6.01176e-170	0	0.00956549	0.000154353	-1	7.14225e-05	0	0	1	0
483	0		0	0	[x] : 3hocoa + nad <==> 3oocoa + nadh + h	Reversible	Fatty acid metabolism	1.1.1.35	HACD3	(S)-hydroxyoctanoyl-CoA:NAD oxidoreductase	0	0.0330484	0.00155634	0.000838265	0	0.0330484	0.00167619	1	0.000980749	7.3091e-17	0.0335365	0	0.0330484	0.000755734	-1	0.00034112	0	1.28863e-90	1	2.28352e-27	0.0603123	0.00270582	0.00151447	-2.50966e-24	0.0603123	0.00612332	1	0.00249839	2.25302e-267	6.01176e-170	0	0.00956549	0.000154353	-1	7.14225e-05	0	0	1	0
484	0		0	0	[x] : 3hdcoa + nad <==> 3odcoa + nadh + h	Reversible	Fatty acid metabolism	1.1.1.35	HACD4	(S)-hydroxydecanoyl-CoA:NAD oxidoreductase	0	0.0330484	0.00155634	0.000838265	0	0.0330484	0.00167619	1	0.000980749	7.3091e-17	0.0335365	0	0.0330484	0.000755734	-1	0.00034112	0	1.28863e-90	1	2.36226e-27	0.0603123	0.00270582	0.00151447	-2.49959e-24	0.0603123	0.00612332	1	0.00249839	2.25302e-267	6.01176e-170	0	0.00956549	0.000154353	-1	7.14225e-05	0	0	1	0
485	0		0	0	[x] : 3hddcoa + nad <==> 3oddcoa + nadh + h	Reversible	Fatty acid metabolism	1.1.1.35	HACD5	(S)-3-hydroxydodecanoyl-CoA:NAD oxidoreductase	0	0.0330484	0.00155634	0.000838265	0	0.0330484	0.00167619	1	0.000980749	7.3091e-17	0.0335365	0	0.0330484	0.000755734	-1	0.00034112	0	1.28863e-90	1	2.40163e-27	0.0603123	0.00270582	0.00151447	-2.48951e-24	0.0603123	0.00612332	1	0.00249839	2.25302e-267	6.01176e-170	0	0.00956549	0.000154353	-1	7.14225e-05	0	0	1	0
486	0		0	0	[x] : 3htdcoa + nad <==> 3otdcoa + nadh + h	Reversible	Fatty acid metabolism	1.1.1.35	HACD6	(S)-3-Hydroxytetradecanoyl-CoA:NAD oxidoreductase	0	0.0330484	0.00155634	0.000838265	0	0.0330484	0.00167619	1	0.000980749	7.3091e-17	0.0335365	0	0.0330484	0.000755734	-1	0.00034112	0	1.28863e-90	1	2.441e-27	0.0603123	0.00270582	0.00151447	-2.47943e-24	0.0603123	0.00612332	1	0.00249839	2.25302e-267	6.01176e-170	0	0.00956549	0.000154353	-1	7.14225e-05	0	0	1	0
487	0		0	0	[x] : 3hhdcoa + nad <==> 3ohdcoa + nadh + h	Reversible	Fatty acid metabolism	1.1.1.35	HACD7	(S)-3-Hydroxyhexadecanoyl-CoA:NAD oxidoreductase	0	0.0330484	0.00155634	0.000838265	0	0.0330484	0.00167619	1	0.000980749	7.3091e-17	0.0335365	0	0.0330484	0.000755734	-1	0.00034112	0	1.28863e-90	1	2.44834e-27	0.0603123	0.00270582	0.00151447	-2.47628e-24	0.0603123	0.00612332	1	0.00249839	2.25302e-267	6.01176e-170	0	0.00956549	0.000154353	-1	7.14225e-05	0	0	1	0
488	1		0	0	[h] : atp + ocdce9a + ACP --> amp + ppi + octe9ACP + h	Forward only	Fatty acid metabolism	6.2.1.20	AACP1819ZS	long-chain-fatty-acid-[acyl-carrier-protein] ligase (18:1(9Z))	0	3.32473	0.00500116	0.00196683	0	3.32473	0.00439524	0	0.00204861	8.15111e-08	0.75273	0	0.239099	0.00129214	0	0.00131687	0	1.09978e-12	0	0	3.99935	0.00442705	0.00288733	0	3.99935	0.00449848	0	0.0030917	1.40097e-55	1.40907	0	0.0500362	0.0019623	0	0.00203384	0	4.73974e-09	0	0
489	0	0	0	0	[h] : atp + ttdca + ACP --> amp + ppi + myrsACP + h	Forward only	Fatty acid metabolism	6.2.1.20	AACPS1	long-chain-fatty-acid-[acyl-carrier-protein] ligase (14:0)	0	3.32341	0.00170089	0.000577726	6.3542e-25	3.32341	0.00924884	1	0.00322583	0	2.21985e-20	0	0.237771	0.000268527	-1	6.85049e-05	0	2.44586e-05	1	0	3.99696	0.00503529	0.00141396	0	3.99696	0.0133912	1	0.005565	0	4.11625e-13	5.45866e-27	0.0478275	3.97945e-05	-1	1.06581e-05	0	6.79472e-15	1	0
490	1		0	0	[h] : atp + hdca + ACP --> amp + ppi + palmACP + h	Forward only	Fatty acid metabolism	6.2.1.20	AACPS3	long-chain-fatty-acid-[acyl-carrier-protein] ligase (16:0)	0.000231573	3.32603	0.0053423	0.00350188	0.000231573	3.32603	0.00654541	0	0.00400621	2.22209e-131	0.0800435	0.000231573	0.240671	0.00304115	0	0.00292611	0	3.11176e-10	0	0.000357899	4.00168	0.00699093	0.00585326	0.000357899	4.00168	0.00702326	0	0.00543499	1.20356e-193	1.45889	0	0.0529377	0.00462482	0	0.0045732	0	7.46499e-15	0	0.000689561
491	0		0	0	[h] : atp + hdcea + ACP --> amp + ppi + hdeACP + h	Forward only	Fatty acid metabolism	6.2.1.20	AACPS4	long-chain-fatty-acid-[acyl-carrier-protein] ligase (16:1(9Z))	0	3.32341	0.00217575	0.000697287	0	3.32341	0.00246059	0	0.000835835	1.20127e-33	1.00537	0	0.237771	0.000167542	0	3.17968e-05	0	5.3745e-12	0	0	3.99696	0.00263796	0.000637548	0	3.99696	0.00237921	0	0.000790854	1.43712e-47	1.15213	0	0.0478275	2.39959e-05	0	5.3379e-06	0	4.37001e-12	0	0
492	0		0	0	[h] : atp + ocdcea + ACP --> amp + ppi + octeACP + h	Forward only	Fatty acid metabolism	6.2.1.20	AACPS5	long-chain-fatty-acid-[acyl-carrier-protein] ligase (18:1(11Z))	0	3.32341	0.00435639	0.00122009	0	3.32341	0.00264292	-1	0.000778935	2.04366e-75	0.0202499	0	0.237771	0.000178977	-1	3.64378e-05	0	1.04663e-16	1	0	3.99696	0.002498	0.000911656	0	3.99696	0.00290377	0	0.000808355	8.04042e-60	0.955222	0	0.0478275	2.30872e-05	0	5.23222e-06	0	2.37739e-11	0	0
493	0		0	0	[h] : atp + ocdca + ACP --> amp + ppi + ocdcaACP + h	Forward only	Fatty acid metabolism	6.2.1.20	AACPS6	long-chain-fatty-acid-[acyl-carrier-protein] ligase (18:0)	0	3.32341	0.00241816	0.000838142	0	3.32341	0.00239475	0	0.000730012	1.94798e-12	1.48095	0	0.237771	0.000123027	0	2.57675e-05	0	1.3777e-11	0	0	3.99696	0.00257423	0.000918186	0	3.99696	0.00266749	0	0.000738364	6.13585e-25	1.38117	0	0.0478275	2.13792e-05	0	5.87342e-06	0	5.3257e-16	0	0
494	0		0	0	[x] : dcacoa + fad --> dc2coa + fadh2	Forward only	Fatty acid metabolism	1.3.99.-;1.3.3.6	ACOA100OR	Decanoyl-CoA:(acceptor) 2,3-oxidoreductase	0	0.0330484	0.00155634	0.000838265	0	0.0330484	0.00167619	1	0.000980749	7.3091e-17	0.0335365	0	0.0330484	0.000755734	-1	0.00034112	0	1.28863e-90	1	0	0.0603123	0.00270582	0.00151447	0	0.0603123	0.00612332	1	0.00249839	2.25302e-267	6.01176e-170	0	0.00956549	0.000154353	-1	7.14225e-05	0	0	1	0
495	0		0	0	[x] : ddcacoa + fad --> dd2coa + fadh2	Forward only	Fatty acid metabolism	1.3.99.-;1.3.3.6	ACOA120OR	Lauroyl-CoA:(acceptor) 2,3-oxidoreductase	0	0.0330484	0.00155634	0.000838265	0	0.0330484	0.00167619	1	0.000980749	7.3091e-17	0.0335365	0	0.0330484	0.000755734	-1	0.00034112	0	1.28863e-90	1	0	0.0603123	0.00270582	0.00151447	0	0.0603123	0.00612332	1	0.00249839	2.25302e-267	6.01176e-170	0	0.00956549	0.000154353	-1	7.14225e-05	0	0	1	0
496	0		0	0	[x] : tdcoa + fad --> td2coa + fadh2	Forward only	Fatty acid metabolism	1.3.99.-;1.3.3.6	ACOA140OR	Tetradecanoyl-CoA:(acceptor) 2,3-oxidoreductase	0	0.0330484	0.00155634	0.000838265	0	0.0330484	0.00167619	1	0.000980749	7.3091e-17	0.0335365	0	0.0330484	0.000755734	-1	0.00034112	0	1.28863e-90	1	0	0.0603123	0.00270582	0.00151447	0	0.0603123	0.00612332	1	0.00249839	2.25302e-267	6.01176e-170	0	0.00956549	0.000154353	-1	7.14225e-05	0	0	1	0
497	0		0	0	[x] : pmtcoa + fad --> hdd2coa + fadh2	Forward only	Fatty acid metabolism	1.3.99.-;1.3.3.6	ACOA160OR	Palmitoyl-CoA:oxygen 2-oxidoreductase	0	0.0330484	0.00155634	0.000838265	0	0.0330484	0.00167619	1	0.000980749	7.3091e-17	0.0335365	0	0.0330484	0.000755734	-1	0.00034112	0	1.28863e-90	1	0	0.0603123	0.00270582	0.00151447	0	0.0603123	0.00612332	1	0.00249839	2.25302e-267	6.01176e-170	0	0.00956549	0.000154353	-1	7.14225e-05	0	0	1	0
498	0		0	1	[x] : btcoa + fad --> fadh2 + b2coa	Forward only	Fatty acid metabolism	1.3.99.-;1.3.99.2;1.3.3.6	ACOA40OR	Butanoyl-CoA:oxygen 2-oxidoreductase	0	0.0330484	0.00144178	0.000744726	0	0.0330484	0.00154858	0	0.000864989	3.04051e-17	0.0640536	0	0.0330484	0.000722858	0	0.000316902	0	1.98174e-74	0	0	0.0603123	0.00247174	0.00132299	0	0.0603123	0.00587289	1	0.00197904	3.29667e-269	7.68055e-169	0	0.00896765	5.68942e-05	-1	2.35411e-05	0	0	1	0
499	0		0	0	[x] : hxcoa + fad --> hx2coa + fadh2	Forward only	Fatty acid metabolism	1.3.99.-;1.3.99.2;1.3.3.6	ACOA60OR	Hexanoyl-CoA:(acceptor) 2,3-oxidoreductase	0	0.0330484	0.00155634	0.000838265	0	0.0330484	0.00167619	1	0.000980749	7.3091e-17	0.0335365	0	0.0330484	0.000755734	-1	0.00034112	0	1.28863e-90	1	0	0.0603123	0.00270582	0.00151447	0	0.0603123	0.00612332	1	0.00249839	2.25302e-267	6.01176e-170	0	0.00956549	0.000154353	-1	7.14225e-05	0	0	1	0
500	0		0	0	[x] : occoa + fad --> oc2coa + fadh2	Forward only	Fatty acid metabolism	1.3.99.-;1.3.3.6	ACOA80OR	Octanoyl-CoA:oxygen 2-oxidoreductase	0	0.0330484	0.00155634	0.000838265	0	0.0330484	0.00167619	1	0.000980749	7.3091e-17	0.0335365	0	0.0330484	0.000755734	-1	0.00034112	0	1.28863e-90	1	0	0.0603123	0.00270582	0.00151447	0	0.0603123	0.00612332	1	0.00249839	2.25302e-267	6.01176e-170	0	0.00956549	0.000154353	-1	7.14225e-05	0	0	1	0
501	1		0	0	[c] : atp + ca + coa --> amp + cacoa + ppi + h	Forward only	Fatty acid metabolism	6.2.1.3	CACOAL	Coniferonic acid:CoA ligase (AMP-forming)	0.00025989	0.0167841	0.000338007	0.000292075	0.00025989	0.0167841	0.000337875	0	0.000293104	1.27507e-05	1.4933	0.00025989	0.0167841	0.000336733	0	0.000290803	0.00177586	1.36944	0	0.000467802	0.0306239	0.00060645	0.0005279	0.000467802	0.0306239	0.000619039	0	0.000538217	2.10465e-25	0.769667	0.000432396	0.0482599	0.00066392	0	0.000530471	1.92795e-55	0.00250008	0	0.000859065
502	1		0	0	[c] : atp + hdca + coa --> amp + pmtcoa + ppi	Forward only	Fatty acid metabolism	6.2.1.3	FACOAL160	Palmitate:CoA ligase (AMP-forming)	0	0.0165242	0.000106456	3.7633e-05	0	0.0165242	0.000114797	0	4.31196e-05	1.67782e-12	0.782965	0	0.0165242	0.00012087	0	4.00903e-05	0.0034362	0.314624	0	0	0.0301561	0.000223485	7.56159e-05	0	0.0301561	0.000206862	0	8.59034e-05	3.07658e-15	0.77532	0	0.0478275	0.00043932	0	0.000189855	0	7.7939e-20	0	0
503	0		0	0	[h] : ddca + cytP450r + o2 --> cytP450o + whddca + h2o	Forward only	Fatty acid metabolism	1.14.19.1	FAH120	fatty acid omega-hydroxylase (12:0)	0	0	0	0	0	0	0	0	0	1	NaN	0	0	0	0	0	1	NaN	0	0	0	0	0	0	0	0	0	0	1	NaN	0	0	0	0	0	1	NaN	0	0
504	0		0	0	[h] : ttdca + cytP450r + o2 --> cytP450o + whttdca + h2o	Forward only	Fatty acid metabolism	1.14.19.1	FAH140	fatty acid omega-hydroxylase (14:0)	0	0	0	0	0	0	0	0	0	1	NaN	0	0	0	0	0	1	NaN	0	0	0	0	0	0	0	0	0	0	1	NaN	0	0	0	0	0	1	NaN	0	0
505	0		0	0	[h] : hdca + cytP450r + o2 --> cytP450o + whhdca + h2o	Forward only	Fatty acid metabolism	1.14.19.1	FAH160	fatty acid omega-hydroxylase (16:0)	0	0	0	0	0	0	0	0	0	1	NaN	0	0	0	0	0	1	NaN	0	0	0	0	0	0	0	0	0	0	1	NaN	0	0	0	0	0	1	NaN	0	0
506	0		0	0	[h] : ocdce9a + cytP450r + o2 --> cytP450o + whodce9a + h2o	Forward only	Fatty acid metabolism	1.14.19.1	FAH1819Z	fatty acid omega-hydroxylase (18:1(9Z))	0	0	0	0	0	0	0	0	0	1	NaN	0	0	0	0	0	1	NaN	0	0	0	0	0	0	0	0	0	0	1	NaN	0	0	0	0	0	1	NaN	0	0
507	0		0	0	[h] : lnlc + cytP450r + o2 --> cytP450o + whlnlc + h2o	Forward only	Fatty acid metabolism	1.14.19.1	FAH1829Z12Z	fatty acid omega-hydroxylase (18:2(9Z,12Z))	0	0	0	0	0	0	0	0	0	1	NaN	0	0	0	0	0	1	NaN	0	0	0	0	0	0	0	0	0	0	1	NaN	0	0	0	0	0	1	NaN	0	0
508	1		0	0	[c] : atp + lnlc + coa --> amp + lnlccoa + ppi	Forward only	Fatty acid metabolism	6.2.1.3	LNLCCOAL	Linoleic acid:CoA ligase (AMP-forming)	0	0.0165242	3.25243e-05	1.08599e-05	0	0.0165242	3.08497e-05	0	1.13085e-05	1.33784e-06	1.21192	0	0.0165242	3.32801e-05	0	1.03242e-05	0.00297575	1.37213	0	0	0.0301561	6.21431e-05	2.12639e-05	0	0.0301561	5.66224e-05	0	2.08377e-05	0.00643594	0.989526	0	0.0478275	8.36623e-05	0	3.04752e-05	2.95109e-118	0.0713045	0	0
509	0		0	0	[c] : atp + lnlnca + coa --> amp + lnlncacoa + ppi	Forward only	Fatty acid metabolism	6.2.1.3	LNLNCACOAL	alpha-Linolenic acid:CoA ligase (AMP-forming)	0	0.0165242	4.84146e-06	1.6136e-06	0	0.0165242	4.82418e-06	0	1.78307e-06	5.98393e-20	1.49818	0	0.0165242	4.65157e-06	0	1.62047e-06	2.81185e-10	1.40331	0	0	0.0301561	1.22445e-05	2.93108e-06	0	0.0301561	1.11499e-05	0	3.48089e-06	5.98393e-20	1.25735	0	0.0478275	1.76288e-05	0	5.49045e-06	1.70014e-259	0.345615	0	0
510	0		0	0	[c] : atp + lnlncg + coa --> amp + lnlncgcoa + ppi	Forward only	Fatty acid metabolism	6.2.1.3	LNLNCGCOAL	gamma-Linolenic acid:CoA ligase (AMP-forming)	0	0.0165242	6.92621e-06	1.71498e-06	0	0.0165242	3.88387e-06	0	1.75794e-06	2.65209e-55	0.0928818	0	0.0165242	5.02404e-06	0	1.68063e-06	1.20196e-06	0.325373	0	0	0.0301561	1.27833e-05	3.56987e-06	0	0.0301561	1.1355e-05	0	3.7597e-06	1.27587e-19	1.16297	0	0.0478275	2.86754e-05	0	6.01204e-06	8.52251e-124	0.00486439	0	0
511	1		0	0	[c] : atp + pa + coa --> amp + pacoa + ppi	Forward only	Fatty acid metabolism	6.2.1.3	PACOAL	Pinolenic acid:CoA ligase (AMP-forming)	0.000259332	0.0167836	0.000345112	0.000294364	0.000259332	0.0167836	0.000335071	0	0.000295611	0.0192675	0.402683	0.000259332	0.0167836	0.000349474	0	0.000296265	0.00164696	1.00603	0	0.000466797	0.0306229	0.000612579	0.000532275	0.000466797	0.0306229	0.000639868	0	0.000550065	8.10831e-59	0.136597	0.000431467	0.0482589	0.000690434	0	0.000543965	2.09679e-34	2.98451e-05	0	0.000857219
512	0		0	0	[c] : dhnpt <==> gcald + 2ahhmp	Reversible	Folate biosynthesis	4.1.2.25	DHNPAr	2-Amino-4-hydroxy-6-(D-erythro-1,2,3-trihydroxypropyl)-7,8-dihydropteridine glycolaldehyde-lyase	0	0	0	0	0	0	0	0	0	1	NaN	0	0	0	0	0	1	NaN	0	0	0	0	0	0	0	0	0	0	1	NaN	0	0	0	0	0	1	NaN	0	0
513	0		0	0	[c] : atp + 10fthf + glu-L --> adp + pi + 10fthfglu-L	Forward only	Folate biosynthesis	6.3.2.12;6.3.2.17	10FTHFGLULL	10-Formyltetrahydrofolate:L-glutamate ligase (ADP-forming)	0	0	0	0	0	0	0	0	0	1	NaN	0	0	0	0	0	1	NaN	0	0	0	0	0	0	0	0	0	0	1	NaN	0	0	0	0	0	1	NaN	0	0
514	0		0	0	[m] : atp + 10fthf + glu-L --> adp + pi + 10fthfglu-L	Forward only	Folate biosynthesis	6.3.2.17	10FTHFGLULLm	10-Formyltetrahydrofolate:L-glutamate ligase (ADP-forming)	0	0	0	0	0	0	0	0	0	1	NaN	0	0	0	0	0	1	NaN	0	0	0	0	0	0	0	0	0	0	1	NaN	0	0	0	0	0	1	NaN	0	0
515	0		0	0	[c] : 4adcho --> 4abz + pyr + h	Forward only	Folate biosynthesis	4.1.3.38	ADCL	4-amino-4-deoxychorismate pyruvate-lyase	0	0	0	0	0	0	0	0	0	1	NaN	0	0	0	0	0	1	NaN	0	0	0	0	0	0	0	0	0	0	1	NaN	0	0	0	0	0	1	NaN	0	0
516	0		0	0	[c] : chor + gln-L --> 4adcho + glu-L	Forward only	Folate biosynthesis	2.6.1.85	ADCS	chorismate:L-glutamine aminotransferase	0	0	0	0	0	0	0	0	0	1	NaN	0	0	0	0	0	1	NaN	0	0	0	0	0	0	0	0	0	0	1	NaN	0	0	0	0	0	1	NaN	0	0
517	0		0	0	[c] : ahdt + (3) h2o --> dhnpt + (3) pi + h	Forward only	Folate biosynthesis	3.1.3.1	AKP1	2-Amino-4-hydroxy-6-(erythro-1,2,3-trihydroxypropyl) dihydropteridine triphosphate phosphohydrolase (alkaline optimum)	0	0	0	0	0	0	0	0	0	1	NaN	0	0	0	0	0	1	NaN	0	0	0	0	0	0	0	0	0	0	1	NaN	0	0	0	0	0	1	NaN	0	0
518	0		0	0	[c] : fol + nadh + h --> dhf + nad	Forward only	Folate biosynthesis	1.5.1.3	DHFOR	Dihydrofolate:NAD+ oxidoreductase	0	0	0	0	0	0	0	0	0	1	NaN	0	0	0	0	0	1	NaN	0	0	0	0	0	0	0	0	0	0	1	NaN	0	0	0	0	0	1	NaN	0	0
519	0		0	0	[c] : atp + dhpt + glu-L --> adp + pi + dhf + h	Forward only	Folate biosynthesis	6.3.2.12;6.3.2.17	DHFS	7,8-dihydropteroate:L-glutamate ligase (ADP-forming)	0	0	0	0	0	0	0	0	0	1	NaN	0	0	0	0	0	1	NaN	0	0	0	0	0	0	0	0	0	0	1	NaN	0	0	0	0	0	1	NaN	0	0
520	0		0	0	[c] : 2ahhmp + 4abz --> dhpt + h2o	Forward only	Folate biosynthesis	2.5.1.15	DHPS	2-Amino-4-hydroxy-6-hydroxymethyl-7,8-dihydropteridine:4-aminobenzoate 2-amino-4-hydroxydihydropteridine-6-methenyltransferase	0	0	0	0	0	0	0	0	0	1	NaN	0	0	0	0	0	1	NaN	0	0	0	0	0	0	0	0	0	0	1	NaN	0	0	0	0	0	1	NaN	0	0
521	0		0	0	[c] : dhpmp + h2o --> dhnpt + pi	Forward only	Folate biosynthesis	3.6.1.-	DNMPPA	Dihydroneopterin monophosphate dephosphorylase	0	0	0	0	0	0	0	0	0	1	NaN	0	0	0	0	0	1	NaN	0	0	0	0	0	0	0	0	0	0	1	NaN	0	0	0	0	0	1	NaN	0	0
522	0		0	0	[c] : ahdt + h2o --> dhpmp + ppi	Forward only	Folate biosynthesis	3.6.1.-	DNTPPA	Dihydroneopterin triphosphate pyrophosphatase	0	0	0	0	0	0	0	0	0	1	NaN	0	0	0	0	0	1	NaN	0	0	0	0	0	0	0	0	0	0	1	NaN	0	0	0	0	0	1	NaN	0	0
523	0		0	0	[c] : 2ahhmd + 4abz --> ppi + dhpt + h	Forward only	Folate biosynthesis	2.5.1.15	FOLD3	2-Amino-4-hydroxy-6-hydroxymethyl-7,8-dihydropteridine-diphosphate:4-aminobenzoate 2-amino-4-hydroxydihydropteridine-6-methenyltransferase	0	0	0	0	0	0	0	0	0	1	NaN	0	0	0	0	0	1	NaN	0	0	0	0	0	0	0	0	0	0	1	NaN	0	0	0	0	0	1	NaN	0	0
524	0		0	0	[c] : gtp + h2o --> ahdt + for + (2) h	Forward only	Folate biosynthesis	3.5.4.16	GTPCI	GTP 7,8-8,9-dihydrolase	0	0	0	0	0	0	0	0	0	1	NaN	0	0	0	0	0	1	NaN	0	0	0	0	0	0	0	0	0	0	1	NaN	0	0	0	0	0	1	NaN	0	0
525	0		0	0	[c] : atp + 2ahhmp --> amp + 2ahhmd	Forward only	Folate biosynthesis	2.7.6.3	HPPK	ATP:2-amino-4-hydroxy-6-hydroxymethyl-7,8-dihydropteridine 6'-pyrophosphotransferase	0	0	0	0	0	0	0	0	0	1	NaN	0	0	0	0	0	1	NaN	0	0	0	0	0	0	0	0	0	0	1	NaN	0	0	0	0	0	1	NaN	0	0
526	0		0	0	[c] : thfglu + h2o --> glu-L + thf + h	Forward only	Folate biosynthesis	3.4.19.9	THFGLUH	gamma-glutamyl hydrolase	0	0.0330484	1.75983e-05	3.54427e-06	0	0.0330484	2.0973e-05	0	4.5399e-06	1.48987e-43	1.00163	0	0.0330484	1.25546e-05	0	3.49652e-06	1.51009e-11	0.628688	0	0	0.0603123	2.55786e-05	6.66753e-06	0	0.0603123	2.91651e-05	0	8.12106e-06	8.74472e-20	1.12129	0	0.0956549	5.72784e-05	0	1.13422e-05	4.90288e-114	0.0162668	0	0
527	0		0	0	[c] : atp + thf + glu-L --> adp + pi + thfglu	Forward only	Folate biosynthesis	6.3.2.12;6.3.2.17	THFGLUS	Tetrahydrofolate:L-glutamate gamma-ligase (ADP-forming)	0	0.0330484	1.75983e-05	3.54427e-06	0	0.0330484	2.0973e-05	0	4.5399e-06	1.48987e-43	1.00163	0	0.0330484	1.25546e-05	0	3.49652e-06	1.51009e-11	0.628688	0	0	0.0603123	2.55786e-05	6.66753e-06	0	0.0603123	2.91651e-05	0	8.12106e-06	8.74472e-20	1.12129	0	0.0956549	5.72784e-05	0	1.13422e-05	4.90288e-114	0.0162668	0	0
528	0		0	0	[c] : fol + (2) nadh + (2) h --> thf + (2) nad	Forward only	Folate biosynthesis	1.5.1.3	THFOR1	5,6,7,8-Tetrahydrofolate:NAD+ oxidoreductase	0	0	0	0	0	0	0	0	0	1	NaN	0	0	0	0	0	1	NaN	0	0	0	0	0	0	0	0	0	0	1	NaN	0	0	0	0	0	1	NaN	0	0
529	0		0	0	[c] : fol + (2) nadph + (2) h --> thf + (2) nadp	Forward only	Folate biosynthesis	1.5.1.3	THFOR2	5,6,7,8-Tetrahydrofolate:NADP+ oxidoreductase	0	0	0	0	0	0	0	0	0	1	NaN	0	0	0	0	0	1	NaN	0	0	0	0	0	0	0	0	0	0	1	NaN	0	0	0	0	0	1	NaN	0	0
530	0		0	0	[m] : atp + thf + glu-L --> adp + pi + thfglu	Forward only	Folate biosynthesis	6.3.2.12;6.3.2.17	THFGLUSm	Tetrahydrofolate:L-glutamate gamma-ligase (ADP-forming)	0	0	0	0	0	0	0	0	0	1	NaN	0	0	0	0	0	1	NaN	0	0	0	0	0	0	0	0	0	0	1	NaN	0	0	0	0	0	1	NaN	0	0
531	1		0	0	[h] : glc-A <==> fru-B	Reversible	Fructose and mannose metabolism	5.3.1.5	AGAKI	alpha-D-Glucose aldose-ketose-isomerase	0.000850348	0.00489453	0.00311777	0.00312587	0.000850348	0.00489453	0.00311841	0	0.00312577	0.00787616	1.18529	0.000850348	0.00489453	0.00311379	0	0.00312429	1.93977e-38	0.0211573	0	0.000735064	0.00489453	0.00486335	0.00488299	0.000735064	0.00489453	0.00486344	0	0.00488067	7.6753e-32	1.47267	0.00168822	0.00489453	0.00486586	0	0.00488318	0.289462	0.444104	0	-0.00280111
532	0		0	0	[h] : f1p <==> dhap + glyald	Reversible	Fructose and mannose metabolism	4.1.2.13	FPGPL	D-Fructose 1-phosphate D-glyceraldehyde-3-phosphate-lyase	0	0	0	0	0	0	0	0	0	1	NaN	0	0	0	0	0	1	NaN	0	0	0	0	0	0	0	0	0	0	1	NaN	0	0	0	0	0	1	NaN	0	0
533	0		0	0	[h] : man <==> fru-B	Reversible	Fructose and mannose metabolism	5.3.1.7	MAKI	D-mannose aldose-ketose-isomerase	-0.00489453	-0.000850348	0	0	-0.00489453	-0.000850348	0	0	0	1	NaN	-0.00489453	-0.000850348	0	0	0	1	NaN	0	-0.00489453	-0.000735064	0	0	-0.00489453	-0.000735064	0	0	0	1	NaN	-0.00489453	-0.00168822	0	0	0	1	NaN	0	-0.00489453
534	0		0	0	[c] : man6p <==> f6p-B	Reversible	Fructose and mannose metabolism	5.3.1.8	MPAKI	D-mannose-6-phosphate aldose-ketose-isomerase	-0.00937452	0.00176498	1.31391e-07	0	-0.00937452	0.00176498	6.33336e-08	0	0	1	0.983298	-0.00937452	0.00176498	9.17438e-08	0	0	1	1.2179	0	-0.0180675	-0.00110799	0	0	-0.0180675	-0.00110799	0	0	0	1	NaN	-0.0163302	-0.00046847	0	0	0	1	NaN	0	-0.0745562
535	0		1	0	[c] : man6p <==> man1p	Reversible	Fructose and mannose metabolism	5.4.2.8	MPPM	D-Mannose 6-phosphate 1,6-phosphomutase	0	0.00937452	0.000678573	0.000445366	1.33045e-13	0.00937452	0.000792835	1	0.000544712	6.37195e-44	3.77888e-17	1.33035e-13	0.00937452	0.000475924	-1	0.000293865	4.82708e-117	1.52355e-66	1	0.00110799	0.0180675	0.00243922	0.00200865	0.00110799	0.0180675	0.00243819	0	0.00202695	0.010252	1.47193	0.00046847	0.0163302	0.00160424	0	0.00123631	0	6.21886e-288	0	0.0236923
536	0		0	0	[h] : sbt-D + nadp <==> glc-A + nadph + h	Reversible	Fructose and mannose metabolism	1.1.1.21	SBTRh	D-Glucitol:NADP+ 1-oxidoreductase	0	0	0	0	0	0	0	0	0	1	NaN	0	0	0	0	0	1	NaN	0	0	0	0	0	0	0	0	0	0	1	NaN	0	0	0	0	0	1	NaN	0	0
537	0		0	0	[h] : atp + fru-B --> adp + f1p + h	Forward only	Fructose and mannose metabolism	2.7.1.3	AF1PT	ATP:D-fructose 1-phosphotransferase	0	0	0	0	0	0	0	0	0	1	NaN	0	0	0	0	0	1	NaN	0	0	0	0	0	0	0	0	0	0	1	NaN	0	0	0	0	0	1	NaN	0	0
538	0		0	0	[c] : atp + man --> adp + man6p + h	Forward only	Fructose and mannose metabolism	2.7.1.1;2.7.1.2	AM6PT	ATP:D-mannose 6-phosphotransferase	0	0.00378327	1.64966e-06	0	0	0.00378327	2.19198e-06	0	0	1.67782e-12	0.640312	0	0.00378327	2.41314e-06	0	0	1.1251e-46	0.315944	0	0	0.00389111	6.04781e-07	0	0	0.00389111	7.70895e-07	0	0	2.52241e-06	1.18732	0	0.00274607	5.3221e-07	0	0	0.99914	1.28661	0	0
539	0		0	0	[h] : atp + man --> adp + man6p + h	Forward only	Fructose and mannose metabolism	2.7.1.1;2.7.1.2	AM6PTh	ATP:D-mannose 6-phosphotransferase, chloroplast	0	0	0	0	0	0	0	0	0	1	NaN	0	0	0	0	0	1	NaN	0	0	0	0	0	0	0	0	0	0	1	NaN	0	0	0	0	0	1	NaN	0	0
540	0		0	0	[c] : fdp-B + h2o --> f6p-B + pi	Forward only	Fructose and mannose metabolism	3.1.3.11;3.1.3.37	BFBP	beta-D-Fructose 1,6-bisphosphate 1-phosphohydrolase	0	0	0	0	0	0	0	0	0	1	NaN	0	0	0	0	0	1	NaN	0	0	0	0	0	0	0	0	0	0	1	NaN	0	0	0	0	0	1	NaN	0	0
541	0		0	0	[h] : fdp-B + h2o --> f6p-B + pi	Forward only	Fructose and mannose metabolism	3.1.3.11;3.1.3.37	BFBPh	beta-D-Fructose 1,6-bisphosphate 1-phosphohydrolase, chloroplast	0	0	0	0	0	0	0	0	0	1	NaN	0	0	0	0	0	1	NaN	0	0	0	0	0	0	0	0	0	0	1	NaN	0	0	0	0	0	1	NaN	0	0
542	0		0	0	[h] : f2p + h2o --> fru-B + pi	Forward only	Fructose and mannose metabolism	3.1.3.-	F2PP	D-Fructose 2-phosphate phosphatase	0	0	0	0	0	0	0	0	0	1	NaN	0	0	0	0	0	1	NaN	0	0	0	0	0	0	0	0	0	0	1	NaN	0	0	0	0	0	1	NaN	0	0
543	0		0	0	[c] : f26bp + h2o --> f6p-B + pi	Forward only	Fructose and mannose metabolism	3.1.3.46	FBPPH	D-Fructose-2,6-bisphosphate 2-phosphohydrolase	0	0.0330484	1.21269e-05	3.36868e-06	0	0.0330484	1.42614e-05	0	3.94755e-06	8.24844e-15	1.01576	0	0.0330484	1.06506e-05	0	3.36578e-06	5.94705e-15	1.11465	0	0	0.0603123	1.89478e-05	6.2472e-06	0	0.0603123	2.53923e-05	0	7.64499e-06	2.17001e-59	0.743961	0	0.0956549	4.55486e-05	0	1.09273e-05	4.28522e-244	0.0212602	0	0
544	0		1	0	[c] : gtp + man1p + h --> ppi + gdpmann	Forward only	Fructose and mannose metabolism	2.7.7.13	GAMPG	GTP:alpha-D-mannose-1-phosphate guanylyltransferase	0	0.00937452	0.000678573	0.000445366	1.33045e-13	0.00937452	0.000792835	1	0.000544712	6.37195e-44	3.77888e-17	1.33035e-13	0.00937452	0.000475924	-1	0.000293865	4.82708e-117	1.52355e-66	1	0.00110799	0.0180675	0.00243922	0.00200865	0.00110799	0.0180675	0.00243819	0	0.00202695	0.010252	1.47193	0.00046847	0.0163302	0.00160424	0	0.00123631	0	6.21886e-288	0	0.0236923
545	0		0	0	[c] : atp + f6p-B --> adp + f26bp + h	Forward only	Fructose and mannose metabolism	2.7.1.105	PFK26	ATP:D-fructose-6-phosphate 2-phosphotransferase	0	0.0330484	1.21269e-05	3.36868e-06	0	0.0330484	1.42614e-05	0	3.94755e-06	8.24844e-15	1.01576	0	0.0330484	1.06506e-05	0	3.36578e-06	5.94705e-15	1.11465	0	0	0.0603123	1.89478e-05	6.2472e-06	0	0.0603123	2.53923e-05	0	7.64499e-06	2.17001e-59	0.743961	0	0.0956549	4.55486e-05	0	1.09273e-05	4.28522e-244	0.0212602	0	0
546	0		0	0	[c] : udpg <==> udpgal	Reversible	Galactose metabolism	5.1.3.2	UG4E	UDP-glucose 4-epimerase	0.00126257	0.015655	0.00881824	0.00875046	0.00126257	0.015655	0.0087502	-1	0.00867684	0.000169639	0.00207686	0.00126257	0.015655	0.00916108	1	0.00904441	2.66129e-50	7.5287e-75	1	0.00227263	0.0282477	0.018987	0.0192473	0.00227263	0.0282477	0.0158445	-1	0.0156368	0	0	0.00210062	0.0246885	0.0150353	-1	0.0148939	0	0	1	0.00417342
547	0		0	0	[c] : 1Dgali + sucr --> inost + raffin	Forward only	Galactose metabolism	2.4.1.82	AGMIS	1-alpha-D-Galactosyl-myo-inositol:sucrose	0	0	0	0	0	0	0	0	0	1	NaN	0	0	0	0	0	1	NaN	0	0	0	0	0	0	0	0	0	0	1	NaN	0	0	0	0	0	1	NaN	0	0
548	0		0	0	[h] : epm + h2o --> man + gal	Forward only	Galactose metabolism	3.2.1.22	EMGH	epimelibiose galactohydrolase	0	0	0	0	0	0	0	0	0	1	NaN	0	0	0	0	0	1	NaN	0	0	0	0	0	0	0	0	0	0	1	NaN	0	0	0	0	0	1	NaN	0	0
549	0		0	0	[c] : atp + gal --> adp + gal1p + h	Forward only	Galactose metabolism	2.7.1.6	GALK	galactokinase	0	0.0330484	9.07049e-06	3.22108e-06	0	0.0330484	7.8522e-06	0	3.1012e-06	1.54019e-19	1.11249	0	0.0330484	1.02484e-05	0	3.03763e-06	1.57913e-14	1.19333	0	0	0.0603123	2.13921e-05	6.39755e-06	0	0.0603123	2.09559e-05	0	7.47697e-06	6.0296e-32	1.45056	0	0.0956549	3.41802e-05	0	1.11437e-05	1.85248e-266	0.20043	0	0
550	0		0	0	[h] : atp + gal --> adp + gal1p + h	Forward only	Galactose metabolism	2.7.1.6	GALKh	galactokinase, chloroplast	0	0	0	0	0	0	0	0	0	1	NaN	0	0	0	0	0	1	NaN	0	0	0	0	0	0	0	0	0	0	1	NaN	0	0	0	0	0	1	NaN	0	0
551	0		0	0	[n] : gal + o2 + h2o --> galctn-D + h2o2 + h	Forward only	Galactose metabolism	1.1.3.9	GALO	galactose oxidase	0	0	0	0	0	0	0	0	0	1	NaN	0	0	0	0	0	1	NaN	0	0	0	0	0	0	0	0	0	0	1	NaN	0	0	0	0	0	1	NaN	0	0
552	0		0	0	[h] : ggl + h2o --> gal + glyc	Forward only	Galactose metabolism	3.2.1.22	GGGH	galactosylglycerol galactohydrolase	0	0	0	0	0	0	0	0	0	1	NaN	0	0	0	0	0	1	NaN	0	0	0	0	0	0	0	0	0	0	1	NaN	0	0	0	0	0	1	NaN	0	0
553	0		0	0	[h] : 1Dgali + raffin --> inost + stc	Forward only	Galactose metabolism	2.4.1.67	GRGT	galactinol---raffinose galactosyltransferase	0	0	0	0	0	0	0	0	0	1	NaN	0	0	0	0	0	1	NaN	0	0	0	0	0	0	0	0	0	0	1	NaN	0	0	0	0	0	1	NaN	0	0
554	0		0	0	[c] : udpgal + inost --> udp + 1Dgali + h	Forward only	Galactose metabolism	2.4.1.123	IAGT	inositol 3-alpha-galactosyltransferase	0	0	0	0	0	0	0	0	0	1	NaN	0	0	0	0	0	1	NaN	0	0	0	0	0	0	0	0	0	0	1	NaN	0	0	0	0	0	1	NaN	0	0
555	0		0	0	[h] : lcts + h2o --> glc-A + gal	Forward only	Galactose metabolism	3.2.1.23	LCGH	Lactose galactohydrolase	0	0	0	0	0	0	0	0	0	1	NaN	0	0	0	0	0	1	NaN	0	0	0	0	0	0	0	0	0	0	1	NaN	0	0	0	0	0	1	NaN	0	0
556	0		0	0	[h] : melib + h2o --> gal + glc-A	Forward only	Galactose metabolism	3.2.1.22	MGHA	melibiose galactohydrolase (glc-A)	0	0	0	0	0	0	0	0	0	1	NaN	0	0	0	0	0	1	NaN	0	0	0	0	0	0	0	0	0	0	1	NaN	0	0	0	0	0	1	NaN	0	0
557	0		0	0	[h] : melib + h2o --> gal + glc-B	Forward only	Galactose metabolism	3.2.1.22	MGHB	melibiose galactohydrolase (glc-B)	0	0	0	0	0	0	0	0	0	1	NaN	0	0	0	0	0	1	NaN	0	0	0	0	0	0	0	0	0	0	1	NaN	0	0	0	0	0	1	NaN	0	0
558	0		0	0	[h] : melt + h2o --> sbt-D + gal	Forward only	Galactose metabolism	3.2.1.22	MLGH	Melibiitol galactohydrolase	0	0	0	0	0	0	0	0	0	1	NaN	0	0	0	0	0	1	NaN	0	0	0	0	0	0	0	0	0	0	1	NaN	0	0	0	0	0	1	NaN	0	0
559	0		0	0	[h] : mnt + h2o --> gal + melib	Forward only	Galactose metabolism	3.2.1.22	MTGH	manninotriose galactohydrolase	0	0	0	0	0	0	0	0	0	1	NaN	0	0	0	0	0	1	NaN	0	0	0	0	0	0	0	0	0	0	1	NaN	0	0	0	0	0	1	NaN	0	0
560	0		0	0	[h] : 1Dgali + h2o --> inost + gal	Forward only	Galactose metabolism	3.2.1.22	OAGMIG	3-O-alpha-D-Galactosyl-1D-myo-inositol galactohydrolase	0	0	0	0	0	0	0	0	0	1	NaN	0	0	0	0	0	1	NaN	0	0	0	0	0	0	0	0	0	0	1	NaN	0	0	0	0	0	1	NaN	0	0
561	0		0	0	[h] : raffin + h2o --> melib + fru-B	Forward only	Galactose metabolism	3.2.1.26	RFH	raffinose fructohydrolase	0	0	0	0	0	0	0	0	0	1	NaN	0	0	0	0	0	1	NaN	0	0	0	0	0	0	0	0	0	0	1	NaN	0	0	0	0	0	1	NaN	0	0
562	0		0	0	[h] : raffin + h2o --> gal + sucr	Forward only	Galactose metabolism	3.2.1.22	RGH	Raffinose galactohydrolase	0	0	0	0	0	0	0	0	0	1	NaN	0	0	0	0	0	1	NaN	0	0	0	0	0	0	0	0	0	0	1	NaN	0	0	0	0	0	1	NaN	0	0
563	0		0	0	[h] : stc + h2o --> mnt + fru-B	Forward only	Galactose metabolism	3.2.1.26	SFH	stachyose fructohydrolase	0	0	0	0	0	0	0	0	0	1	NaN	0	0	0	0	0	1	NaN	0	0	0	0	0	0	0	0	0	0	1	NaN	0	0	0	0	0	1	NaN	0	0
564	0		0	0	[h] : sucr + h2o --> fru-B + glc-A	Forward only	Galactose metabolism	3.2.1.20;3.2.1.3	SGHA	sucrose glucohydrolase (glc-A)	0	0	0	0	0	0	0	0	0	1	NaN	0	0	0	0	0	1	NaN	0	0	0	0	0	0	0	0	0	0	1	NaN	0	0	0	0	0	1	NaN	0	0
565	0		0	0	[h] : sucr + h2o --> fru-B + glc-B	Forward only	Galactose metabolism	3.2.1.20;3.2.1.3	SGHB	sucrose glucohydrolase (glc-B)	0	0	0	0	0	0	0	0	0	1	NaN	0	0	0	0	0	1	NaN	0	0	0	0	0	0	0	0	0	0	1	NaN	0	0	0	0	0	1	NaN	0	0
566	0		0	0	[h] : stc + h2o --> raffin + gal	Forward only	Galactose metabolism	3.2.1.22	SYGH	stachyose galactohydrolase	0	0	0	0	0	0	0	0	0	1	NaN	0	0	0	0	0	1	NaN	0	0	0	0	0	0	0	0	0	0	1	NaN	0	0	0	0	0	1	NaN	0	0
567	1		0	0	[c] : atp + glcur --> adp + glcur1p	Forward only	Galactose metabolism	2.7.1.43	GLCURK	Glucuronokinase	0	0.0330484	2.75092e-05	9.2008e-06	0	0.0330484	2.58108e-05	0	9.35304e-06	0.267496	1.23566	0	0.0330484	2.85119e-05	0	9.42671e-06	0.0231008	1.33629	0	0	0.0603123	5.64767e-05	1.76217e-05	0	0.0603123	8.47682e-05	0	3.04428e-05	1.76973e-152	0.0183505	0	0.0478275	5.47329e-05	0	1.74881e-05	0.0292584	1.30891	0	0
568	1		0	0	[m] : 4abut + akg <==> sucsal + glu-L	Reversible	Glutamate metabolism	2.6.1.19	ABAT	4-aminobutanoate:2-oxoglutarate aminotransferase	0	0.0110161	2.38166e-05	9.26354e-06	0	0.0110161	4.00985e-05	0	1.72668e-05	5.65534e-281	1.6929e-06	-9.49207e-27	0.0110161	2.85783e-05	0	1.01143e-05	6.21384e-11	0.25124	0	0	0.0201041	4.58344e-05	1.86893e-05	0	0.0201041	5.26672e-05	0	2.53085e-05	2.16184e-67	0.413696	0	0.0147161	3.49725e-05	0	1.38718e-05	1.26635e-63	0.0200825	0	0
569	1		0	0	[c] : glu-L + h --> 4abut + co2	Forward only	Glutamate metabolism	4.1.1.19	ARGD	arginine decarboxylase	0	0.0110161	9.84699e-06	3.41177e-06	0	0.0110161	2.3257e-05	0	9.32807e-06	0	3.98488e-08	0	0.0110161	1.33442e-05	0	3.4828e-06	2.54984e-31	0.21307	0	0	0.0201041	2.04169e-05	6.74485e-06	0	0.0201041	2.53871e-05	0	1.07047e-05	3.099e-114	0.385128	0	0.0147161	1.23484e-05	0	4.0122e-06	1.27425e-141	0.00668312	0	0
570	0		0	0	[h] : glu-L + h --> 4abut + co2	Forward only	Glutamate metabolism	4.1.1.19	ARGDh	arginine decarboxylase, chloroplast	0	0.00826211	2.29388e-06	0	0	0.00826211	1.03919e-06	0	0	3.6369e-52	0.33606	0	0.00826211	1.56668e-06	0	0	4.62341e-35	0.751252	0	0	0.0150781	4.5949e-06	0	0	0.0150781	3.50136e-06	0	0	0.00152681	0.976835	0	0.0147161	3.55395e-06	0	0	5.94705e-15	0.821199	0	0
571	0		0	0	[c] : atp + glu-L + nh4 --> adp + pi + gln-L + h	Forward only	Glutamate metabolism	6.3.1.2	GAL	glutamate---ammonia ligase, cytosol	0	11.6839	0.812098	0.509903	0	11.6839	1.98968	1	1.82145	0	0	0	0.549328	0.0243235	-1	0.0171472	0	0	1	0	14.4037	1.0587	0.700996	0	14.4037	3.03104	1	2.75158	0	0	0	0.136384	0.0184395	-1	0.0156203	0	0	1	0
572	1		0	0	[h] : gln-L + h2o --> glu-L + nh4	Forward only	Glutamate metabolism	3.5.1.2	GAM	glutaminase	0	11.5743	0.0530881	0.0200367	0	11.5743	0.0512373	0	0.0206967	0.00425103	1.14726	0	0.475542	0.000703329	0	0.000203475	0	1.19563e-68	0	0	14.2058	0.0741663	0.0302822	0	14.2058	0.0593477	0	0.0299236	0.524911	0.0106935	0	0.0956549	7.98978e-05	0	2.89212e-05	0	9.92695e-71	0	0
573	0		0	1	[c] : gthox + nadh + h --> (2) gthrd + nad	Forward only	Glutamate metabolism	1.8.1.7	GDR	glutathione-disulfide reductase	0	1.09096	0.000448838	0.000304762	0	1.09096	0.00107995	0	0.000599989	0	1.21734e-05	0	0.181062	0.000321377	0	0.000276932	1.67395e-35	0.208251	0	0	1.34697	0.00092599	0.000604364	0	1.34697	0.00298881	1	0.00167351	0	2.06167e-26	0	0.0762897	0.000454281	-1	0.0004457	1.69419e-256	6.63303e-15	1	0
574	0		0	0	[c] : gthox + nadph + h --> (2) gthrd + nadp	Forward only	Glutamate metabolism	1.8.1.7	GDR_nadp	glutathione-disulfide reductase (NADP)	0	1.09096	0.000747591	0.000510739	0	1.09096	0.000423561	-1	0.000209004	0	0.0110219	0	0.181062	0.000537427	-1	0.000415874	3.98222e-179	0.0223829	1	0	1.34697	0.00137959	0.00088015	0	1.34697	0.000703304	-1	0.000358691	0	0.000391752	0	0.0762897	0.000652792	-1	0.000599631	0	3.3696e-07	1	0
575	0		0	1	[h] : gthox + nadph + h --> (2) gthrd + nadp	Forward only	Glutamate metabolism	1.8.1.7	GDR_nadp_h	glutathione-disulfide reductase (NADP), chloroplast	0	0.0358632	0.0018469	0.00187899	0	0.0358632	0.000750775	0	0.000637148	0	0	0	0.0358632	0.00185971	0	0.00186377	0.0275967	0.632415	0	0	0.0653788	0.00329309	0.00332462	0	0.0653788	0.00134385	-1	0.00112363	0	0	0	0.148166	0.00357559	1	0.00330352	7.16504e-10	1.36543e-09	1	0
576	0		0	0	[m] : gthox + nadph + h --> (2) gthrd + nadp	Forward only	Glutamate metabolism	1.8.1.7	GDR_nadp_m	glutathione-disulfide reductase (NADP), mitochondria	0	0	0	0	0	0	0	0	0	1	NaN	0	0	0	0	0	1	NaN	0	0	0	0	0	0	0	0	0	0	1	NaN	0	0	0	0	0	1	NaN	0	0
577	0		0	0	[h] : gthox + nadh + h --> (2) gthrd + nad	Forward only	Glutamate metabolism	1.8.1.7	GDRh	glutathione-disulfide reductase, chloroplast	0	0.0358632	0.00109655	0.00103084	0	0.0358632	0.00220936	1	0.00227741	0	0	0	0.0358632	0.00118974	1	0.00112052	1.44455e-12	5.51974e-15	1	0	0.0653788	0.00205879	0.00194939	0	0.0653788	0.00401873	1	0.00414707	0	0	0	0.148166	0.00265541	1	0.00226869	3.60311e-36	4.07383e-33	1	0
578	0		0	0	[m] : gthox + nadh + h --> (2) gthrd + nad	Forward only	Glutamate metabolism	1.8.1.7	GDRm	glutathione-disulfide reductase, mitochondria	0	0	0	0	0	0	0	0	0	1	NaN	0	0	0	0	0	1	NaN	0	0	0	0	0	0	0	0	0	0	1	NaN	0	0	0	0	0	1	NaN	0	0
579	1		0	0	[c] : atp + gln-L + trnagln --> amp + ppi + glntrna + h	Forward only	Glutamate metabolism	6.1.1.18	GLNTL	glutamine---tRNA ligase	0.00489395	0.0214182	0.00490064	0.00489559	0.00489395	0.0214182	0.00490143	0	0.00489577	1.13105e-15	1.25323	0.00489395	0.0214182	0.00490191	0	0.00489581	2.26073e-12	1.00371	0	0.00880912	0.0389652	0.00882176	0.00881227	0.00880912	0.0389652	0.00882259	0	0.00881276	2.1348e-17	1.37968	0.0081424	0.0559699	0.00816654	0	0.0081481	0	0	0	0.00578538
580	1		0	0	[h] : gln-L + akg + (2) fdxrd --> (2) glu-L + (2) fdxox + (2) h	Forward only	Glutamate metabolism	1.4.7.1	GLUS_ferr	glutamate synthase (ferrodoxin dependent)	0	0.15803	0.00890034	0.00649402	0	0.111762	0.00876081	0	0.00645561	0.300914	0.688687	0	0.142255	0.00515467	0	0.00372537	0	3.49165e-204	0	0	0.28635	0.0161295	0.0118572	0	0.201913	0.0162069	0	0.0121334	0.00141485	1.30514	0	0.0367348	0.00204323	0	0.0019628	0	0	0	0
581	1		0	0	[c] : atp + glu-L + trnaglu --> amp + ppi + glutrna + h	Forward only	Glutamate metabolism	6.1.1.17	GLUTL	glutamate---tRNA ligase	0.00489395	0.0214182	0.00490255	0.00489549	0.00489395	0.0214182	0.00490246	0	0.004896	3.22842e-33	1.48911	0.00489395	0.0214182	0.00490125	0	0.0048955	0.227256	1.04057	0	0.00880912	0.0389652	0.00882227	0.00881247	0.00880912	0.0389652	0.00882243	0	0.00881263	0.000960997	1.47267	0.0081424	0.0559699	0.00816645	0	0.00814817	0	0	0	0.00578538
582	0		0	0	[h] : gln-L + prpp + h2o --> pram + ppi + glu-L + (2) h	Forward only	Glutamate metabolism	2.4.2.14	PRDPARh	5-phosphoribosylamine:diphosphate phospho-alpha-D-ribosyltransferase, chloroplast	0	0	0	0	0	0	0	0	0	1	NaN	0	0	0	0	0	1	NaN	0	0	0	0	0	0	0	0	0	0	1	NaN	0	0	0	0	0	1	NaN	0	0
583	0		0	0	[c] : glntrna + h2o --> gln-L + trnagln	Forward only	Glutamate metabolism	3.1.1.29	GLNTAH	glutamine-tRNA aminoacylhydrolase	0	0.0165242	6.52435e-06	1.63587e-06	0	0.0165242	7.34916e-06	0	1.81955e-06	1.13105e-15	1.236	0	0.0165242	7.81149e-06	0	1.85704e-06	2.26073e-12	0.998092	0	0	0.0301561	1.25856e-05	3.15547e-06	0	0.0301561	1.34295e-05	0	3.64591e-06	2.1348e-17	1.37968	0	0.0478275	2.4122e-05	0	5.70229e-06	1.21804e-203	0.0819514	0	0
584	0		0	0	[c] : glutrna + h2o --> glu-L + trnaglu	Forward only	Glutamate metabolism	3.1.1.29	GLUTAH	glutamate-tRNA aminoacylhydrolase	0	0.0165242	8.42409e-06	1.53822e-06	0	0.0165242	8.37477e-06	0	2.04122e-06	3.22842e-33	1.4933	0	0.0165242	7.11753e-06	0	1.54578e-06	0.227256	1.03942	0	0	0.0301561	1.31094e-05	3.34892e-06	0	0.0301561	1.32557e-05	0	3.51575e-06	0.000960997	1.47267	0	0.0478275	2.40287e-05	0	5.77167e-06	2.96347e-215	0.117564	0	0
585	0		0	0	[m] : glu-L + nad + h2o --> akg + nh4 + nadh + h	Forward only	Glutamate metabolism;Arginine and proline metabolism	1.4.1.2;1.4.1.3	GDHm	glutamate dehydrogenase, mitochondria	0	11.5743	1.41864	1.09531	0	11.5743	2.5743	1	2.43759	0	0	0	0.713314	0.0479882	-1	0.0307939	0	0	1	0	14.2058	1.80311	1.38972	0	14.2058	3.74077	1	3.56341	0	0	0	0.477539	0.0301406	-1	0.0191029	0	0	1	0
586	1		0	0	[h] : atp + glu-L + cys-L --> adp + pi + glucys + h	Forward only	Glutamate metabolism;Glutathione metabolism	6.3.2.2	GCL	glutamate---cysteine ligase	1.12463e-06	0.0330496	0.000280162	0.000111058	1.12463e-06	0.0330496	0.000295238	0	0.000142233	4.11015e-31	0.773844	1.12463e-06	0.0330496	6.98225e-05	0	2.45082e-05	0	1.99346e-49	0	2.02434e-06	0.0603143	0.000549377	0.00026082	2.02434e-06	0.0603143	0.000585712	0	0.000295374	5.40393e-11	0.562329	1.87112e-06	0.0478293	6.67592e-05	0	2.18545e-05	0	2.60641e-101	0	3.71746e-06
587	1		0	0	[h] : atp + glucys + gly --> adp + pi + gthrd + (2) h	Forward only	Glutamate metabolism;Glutathione metabolism	6.3.2.3	GTHS	glutathione synthase	1.12463e-06	0.0330496	0.000280162	0.000111058	1.12463e-06	0.0330496	0.000295238	0	0.000142233	4.11015e-31	0.773844	1.12463e-06	0.0330496	6.98225e-05	0	2.45082e-05	0	1.99346e-49	0	2.02434e-06	0.0603143	0.000549377	0.00026082	2.02434e-06	0.0603143	0.000585712	0	0.000295374	5.40393e-11	0.562329	1.87112e-06	0.0478293	6.67592e-05	0	2.18545e-05	0	2.60641e-101	0	3.71746e-06
588	1		0	0	[h] : atp + glu-L + nh4 --> adp + pi + gln-L + h	Forward only	Glutamate metabolism;Nitrogen metabolism	6.3.1.2	GALh	glutamate---ammonia ligase, chloroplast	0	11.6839	0.957099	0.68856	0	11.6839	0.993082	0	0.721574	3.3317e-05	0.109274	0	0.549328	0.0555622	0	0.0450472	0	0	0	0	14.4037	1.28923	0.937053	0	14.4037	1.27934	0	0.906997	0.0435635	1.16297	0	0.136384	0.0254129	0	0.0231674	0	0	0	0
589	0		1	0	[m] : atp + glu-L + nh4 --> adp + pi + gln-L + h	Forward only	Glutamate metabolism;Nitrogen metabolism	6.3.1.2	GALm	glutamate---ammonia ligase, mitochondria	0	0.0273237	0.00871116	0.00903247	0	0.0273237	0.00967175	1	0.0100059	1.32181e-261	5.60731e-242	0	0.0273237	0.0092179	1	0.00963158	1.4896e-83	2.50248e-63	1	0	0.0495952	0.0174665	0.0181092	0	0.0495952	0.0174536	0	0.0180684	0.00841783	1.28417	0	0.0353596	0.0144019	0	0.015108	0	0	0	0
590	0		0	0	[h] : gln-L + akg + nadh + h --> (2) glu-L + nad	Forward only	Glutamate metabolism;Nitrogen metabolism	1.4.1.14	GLUS	glutamate synthase (NADH)	0	11.6691	1.11665	0.804442	0	11.6691	2.30015	1	2.14317	0	0	0	0.524879	0.0339014	-1	0.0239869	0	0	1	0	14.3768	1.48525	1.0762	0	14.3768	1.35237	-1	0.957354	3.52409e-14	1.27924e-07	0	0.0956549	0.00931043	-1	0.00493797	0	0	1	0
591	0		1	0	[h] : glu-L + nad + h2o --> akg + nh4 + nadh + h	Forward only	Glutamate metabolism;Nitrogen metabolism;Arginine and proline metabolism	1.4.1.2;1.4.1.3	GDH	glutamate dehydrogenase	0	11.5743	0.0901265	0.0401288	0	11.5743	0.110124	1	0.0532653	8.89216e-41	0.00058303	0	0.713314	0.00735652	-1	0.00328926	0	6.5843e-121	1	0	14.2058	0.103991	0.0457599	0	14.2058	0.117694	0	0.0642911	1.53735e-57	0.076746	0	0.477539	0.00340302	0	0.00163183	0	9.35168e-110	0	0
592	0		0	1	[h] : glu-L + nadp + h2o --> akg + nh4 + nadph + h	Forward only	Glutamate metabolism;Nitrogen metabolism;Arginine and proline metabolism	1.4.1.3;1.4.1.4	GDH_nadp	glutamate dehydrogenase [NAD(P)+]	0	11.5743	0.190788	0.0931032	0	11.5743	0.191679	0	0.100749	0.00191407	1.44559	0	0.713314	0.0116081	0	0.00530582	0	5.71591e-217	0	0	14.2058	0.229626	0.118619	0	14.2058	0.270447	1	0.144703	1.83121e-21	0.000286803	0	0.477539	0.00735544	-1	0.00353487	0	1.01326e-226	1	0
593	0		0	0	[c] : amp + hso3 + gthox + h <==> aps + (2) gthrd	Reversible	Glutathione metabolism	1.8.4.9	GTHAMPOR	AMP,sulfite:glutathione-disulfide oxidoreductase (adenosine-5'-phosphosulfate-forming), cytosol	-0.0170963	-0.000572111	0	0	-0.0170963	-0.000572111	0	0	0	1	NaN	-0.0170963	-0.000572111	0	0	0	1	NaN	0	-0.0311859	-0.0010298	0	0	-0.0311859	-0.0010298	0	0	0	1	NaN	-0.0368225	-0.000951859	0	0	0	1	NaN	0	-0.057651
594	0		0	0	[h] : amp + hso3 + gthox + h <==> aps + (2) gthrd	Reversible	Glutathione metabolism	1.8.4.9	GTHAMPORh	AMP,sulfite:glutathione-disulfide oxidoreductase (adenosine-5'-phosphosulfate-forming), chloroplast	0	0	0	0	0	0	0	0	0	1	NaN	0	0	0	0	0	1	NaN	0	0	0	0	0	0	0	0	0	0	1	NaN	0	0	0	0	0	1	NaN	0	0
595	0		0	0	[m] : amp + hso3 + gthox + h <==> aps + (2) gthrd	Reversible	Glutathione metabolism	1.8.4.9	GTHAMPORm	AMP,sulfite:glutathione-disulfide oxidoreductase (adenosine-5'-phosphosulfate-forming), mitochondria	0	0	0	0	0	0	0	0	0	1	NaN	0	0	0	0	0	1	NaN	0	0	0	0	0	0	0	0	0	0	1	NaN	0	0	0	0	0	1	NaN	0	0
596	0		0	0	[h] : protdt + gthox <==> protds + (2) gthrd	Reversible	Glutathione metabolism	1.8.4.2	GTHPDSOR	glutathione:protein-disulfide oxidoreductase	-0.0050018	-0.00281477	0	0	-0.0050018	-0.00281477	0	0	0	1	NaN	-0.0050018	-0.00281477	0	0	0	1	NaN	0	-0.00905784	-0.00506659	0	0	-0.00905784	-0.00506659	0	0	0	1	NaN	-0.00722388	-0.00468312	0	0	0	1	NaN	0	-0.0129111
597	0		0	1	[c] : h2o2 + (2) gthrd --> gthox + (2) h2o	Forward only	Glutathione metabolism	1.11.1.9	GTHP	glutathione:hydrogen-peroxide oxidoreductase	0	1.09039	0.000588091	0.000211247	0	1.09039	0.000898272	0	0.000228751	1.03516e-16	0.209953	0	0.18049	0.000254398	0	7.06525e-05	0	0.00583761	0	0	1.34594	0.00121637	0.000388422	0	1.34594	0.00258817	1	0.00101906	0	4.61001e-07	0	0.0753379	7.96246e-05	-1	2.58808e-05	0	9.53814e-14	1	0
598	0		0	0	[c] : 5op + (2) h2o + atp --> h + glu-L + pi + adp	Forward only	Glutathione metabolism	3.5.2.9	OPAH	5-oxo-L-proline amidohydrolase (ATP-hydrolysing)	0	0	0	0	0	0	0	0	0	1	NaN	0	0	0	0	0	1	NaN	0	0	0	0	0	0	0	0	0	0	1	NaN	0	0	0	0	0	1	NaN	0	0
599	1		0	0	[c] : gthrd + h2o --> cys-gly + glu-L	Forward only	Glutathione metabolism	3.4.19.13	GGGAP	glutathione gamma-glutamylaminopeptidase	0	0.0330484	0.000279036	0.000109933	0	0.0330484	0.000294112	0	0.000141108	4.11015e-31	0.773844	0	0.0330484	6.86933e-05	0	2.33835e-05	0	1.99346e-49	0	0	0.0603123	0.00054735	0.000258795	0	0.0603123	0.000583687	0	0.00029335	5.40393e-11	0.562329	0	0.0478275	6.48813e-05	0	1.99834e-05	0	2.98363e-101	0	0
600	1		0	0	[c] : cys-gly + h2o + h --> cys-L + gly	Forward only	Glutathione metabolism	3.4.11.1; 3.4.11.2	CGDP	L-cysteinylglycine dipeptidase	0	0.0330484	0.000279036	0.000109933	0	0.0330484	0.000294112	0	0.000141108	4.11015e-31	0.773844	0	0.0330484	6.86933e-05	0	2.33835e-05	0	1.99346e-49	0	0	0.0603123	0.00054735	0.000258795	0	0.0603123	0.000583687	0	0.00029335	5.40393e-11	0.562329	0	0.0478275	6.48813e-05	0	1.99834e-05	0	2.98363e-101	0	0
601	0		1	0	[c] : glyald + nadh + h <==> glyc + nad	Reversible	Glycerolipid metabolism	1.1.1.2	ALCD19	alcohol dehydrogenase (glycerol, NAD)	-1000	1000	536.056	578.42	-1000	1000	190.482	-1	147.493	0	0	-1000	1000	207.363	-1	174.574	0	0	1	-1000	1000	521.537	572.555	-1000	1000	524.335	0	575.158	0.236861	1.06062	-1000	1000	469.598	0	499.355	2.10465e-25	1.0523e-27	0	-1000
602	0		0	0	[c] : glyald + nadph + h <==> glyc + nadp	Reversible	Glycerolipid metabolism	1.1.1.2	ALCD19y	alcohol dehydrogenase (glycerol, NADP)	-1000	1000	3.02059	0	-1000	1000	28.412	1	0	1.43474e-52	2.34682e-105	-1000	1000	27.1777	1	0	2.98595e-49	3.15409e-99	1	-1000	1000	3.77671	0	-1000	1000	1.93981	0	0	0.911008	0.00207702	-1000	1000	6.96602	0	0	0.200207	6.47297e-05	0	-1000
603	0		0	0	[c] : glyc-R + nadh + (2) h <==> glyald + nad + h2o	Reversible	Glycerolipid metabolism	1.2.1.3	GLYALDOR	glyceraldehyde oxidoreductase (NAD)	-0.00646661	0.00220689	0.000668505	0.000700604	-0.00646661	0.00220689	0.000722934	1	0.000757868	1.74271e-11	1.83903e-14	-0.00646661	0.00220689	0.000718167	1	0.00065574	3.26138e-102	5.28117e-16	1	-0.0117774	0.00398571	0.00140565	0.00135092	-0.0117774	0.00398571	0.00159122	1	0.00152938	3.27476e-124	3.8605e-83	-0.0230406	0.00326762	0.00050361	-1	0.000447719	0	0	1	-0.0215524
604	0		0	0	[c] : 12dgr16018111Z + pmtcoa --> tag16018111Z160 + coa	Forward only	Glycerolipid metabolism	2.3.1.20	ACOADAGAT16018111Z160	acyl-CoA: diacylglycerol acyltransferase (16:0)	0	0.0195104	6.09164e-05	2.84439e-05	0	0.0195104	6.65998e-05	0	3.49245e-05	7.59084e-25	0.22605	0	0.0195104	7.94658e-05	0	3.9109e-05	5.31861e-62	4.64221e-08	0	0	0.0355312	0.000164422	9.16719e-05	0	0.0355312	0.000125845	-1	6.8356e-05	1.61528e-64	1.62578e-08	0	0.0529799	0.000141333	-1	7.04135e-05	6.60918e-50	0.00242693	1	0
605	1		0	0	[c] : 12dgr16018111Z + ocdccoa --> tag16018111Z180 + coa	Forward only	Glycerolipid metabolism	2.3.1.20	ACOADAGAT16018111Z180	acyl-CoA: diacylglycerol acyltransferase (18:0)	2.4501e-05	0.0165487	3.14371e-05	2.62955e-05	2.4501e-05	0.0165487	3.24236e-05	0	2.64789e-05	1.83006e-07	1.1505	2.4501e-05	0.0165487	3.13402e-05	0	2.62515e-05	2.48084e-08	1.4701	0	4.41018e-05	0.0302002	5.32462e-05	4.74621e-05	4.41018e-05	0.0302002	5.78456e-05	0	4.80612e-05	1.76802e-29	0.499145	4.07639e-05	0.0478682	6.62856e-05	0	4.65859e-05	6.44998e-185	0.0307398	0	8.09879e-05
606	0		0	0	[c] : 12dgr16018111Z + ocdcecoa --> tag16018111Z18111Z + coa	Forward only	Glycerolipid metabolism	2.3.1.20	ACOADAGAT16018111Z18111Z	acyl-CoA: diacylglycerol acyltransferase (18:1(11Z))	0	0.0165488	7.7912e-06	3.58197e-06	0	0.0165488	6.50966e-06	0	3.58027e-06	5.67714e-14	0.906895	0	0.0165488	1.8676e-05	0	1.33163e-05	0	6.82495e-07	0	0	0.0302003	3.37139e-05	2.4754e-05	0	0.0302003	3.55513e-05	0	2.49673e-05	0.0192675	1.18732	0	0.0478683	1.66365e-05	0	8.02217e-06	0	0.000205789	0	0
607	0		1	0	[c] : 12dgr16018111Z + ocdce9coa --> tag16018111Z1819Z + coa	Forward only	Glycerolipid metabolism	2.3.1.20	ACOADAGAT16018111Z1819Z	acyl-CoA: diacylglycerol acyltransferase (18:1(9Z))	0	0.0178763	1.99324e-05	8.06824e-06	0	0.0178763	2.85608e-05	1	1.86423e-05	0	0.00128588	0	0.0178763	2.80475e-05	1	1.7103e-05	0	0.00216015	1	0	0.0325899	5.21357e-05	3.23747e-05	0	0.0325899	5.41078e-05	0	3.33622e-05	0.0217537	1.19962	0	0.050077	5.28884e-05	0	2.96478e-05	2.31816e-11	1.37673	0	0
608	1		0	0	[c] : 12dgr16018111Z + pacoa --> tag16018111Z1835Z9Z12Z + coa	Forward only	Glycerolipid metabolism	2.3.1.20	ACOADAGAT16018111Z1835Z9Z12Z	acyl-CoA: diacylglycerol acyltransferase (18:3(5Z,9Z,12Z))	2.46743e-05	0.0165489	3.16327e-05	2.63395e-05	2.46743e-05	0.0165489	3.13247e-05	0	2.65189e-05	1.57255e-09	1.42244	2.46743e-05	0.0165489	3.01363e-05	0	2.64533e-05	4.36628e-30	0.8344	0	4.44137e-05	0.0302005	5.85479e-05	4.7585e-05	4.44137e-05	0.0302005	6.64755e-05	0	4.99491e-05	4.83086e-149	0.266843	4.10523e-05	0.0478685	6.29102e-05	0	4.64053e-05	1.94307e-211	0.61681	0	8.15607e-05
609	1		0	0	[c] : 12dgr16018111Z + cacoa --> tag16018111Z1845Z9Z12Z15Z + coa	Forward only	Glycerolipid metabolism	2.3.1.20	ACOADAGAT16018111Z1845Z9Z12Z15Z	acyl-CoA: diacylglycerol acyltransferase (18:4(5Z,9Z,12Z,15Z))	2.47324e-05	0.016549	3.08509e-05	2.63266e-05	2.47324e-05	0.016549	3.12949e-05	0	2.65062e-05	4.88692e-21	1.38526	2.47324e-05	0.016549	3.26421e-05	0	2.64522e-05	1.89898e-20	0.811673	0	4.45183e-05	0.0302006	5.80372e-05	4.79521e-05	4.45183e-05	0.0302006	5.89733e-05	0	4.85902e-05	2.47265e-18	1.35719	4.1149e-05	0.0478686	5.97922e-05	0	4.62266e-05	6.27017e-200	1.16987	0	8.17528e-05
610	0		0	0	[c] : 12dgr1601819Z + pmtcoa --> tag1601819Z160 + coa	Forward only	Glycerolipid metabolism	2.3.1.20	ACOADAGAT1601819Z160	acyl-CoA: diacylglycerol acyltransferase (16:0)	0	0.0195104	7.42815e-05	3.58157e-05	0	0.0195104	6.99486e-05	0	3.69083e-05	0.0389586	0.405382	0	0.0195104	7.75264e-05	0	3.93583e-05	1.65541e-06	0.542494	0	0	0.0355312	0.000144714	8.05807e-05	0	0.0355312	0.000133803	0	7.65572e-05	9.14861e-05	0.206542	0	0.0529799	0.000131867	0	6.67092e-05	4.62677e-26	0.0927485	0	0
611	1		0	0	[c] : 12dgr1601819Z + ocdccoa --> tag1601819Z180 + coa	Forward only	Glycerolipid metabolism	2.3.1.20	ACOADAGAT1601819Z180	acyl-CoA: diacylglycerol acyltransferase (18:0)	2.4501e-05	0.0165487	3.26324e-05	2.61847e-05	2.4501e-05	0.0165487	3.13926e-05	0	2.6402e-05	6.13804e-17	1.10643	2.4501e-05	0.0165487	3.36369e-05	0	2.61946e-05	0.40375	1.17094	0	4.41018e-05	0.0302002	5.45859e-05	4.75672e-05	4.41018e-05	0.0302002	5.50539e-05	0	4.76522e-05	1.87188e-10	1.39556	4.07639e-05	0.0478682	5.8848e-05	0	4.60595e-05	4.83086e-149	0.495358	0	8.09879e-05
612	0		0	0	[c] : 12dgr1601819Z + ocdcecoa --> tag1601819Z18111Z + coa	Forward only	Glycerolipid metabolism	2.3.1.20	ACOADAGAT1601819Z18111Z	acyl-CoA: diacylglycerol acyltransferase (18:1(11Z))	0	0.0165488	6.41593e-06	3.53737e-06	0	0.0165488	7.25859e-06	0	3.64406e-06	0.0670209	1.11249	0	0.0165488	1.82474e-05	0	1.34943e-05	0	4.20648e-09	0	0	0.0302003	3.67187e-05	2.62184e-05	0	0.0302003	3.43179e-05	0	2.60637e-05	0.041205	1.08485	0	0.0478683	1.5115e-05	0	7.75686e-06	0	1.24605e-05	0	0
613	0		1	0	[c] : 12dgr1601819Z + ocdce9coa --> tag1601819Z1819Z + coa	Forward only	Glycerolipid metabolism	2.3.1.20	ACOADAGAT1601819Z1819Z	acyl-CoA: diacylglycerol acyltransferase (18:1(9Z))	0	0.0178763	1.65602e-05	7.00677e-06	0	0.0178763	2.92485e-05	1	1.83078e-05	0	6.33014e-09	0	0.0178763	2.74346e-05	1	1.64718e-05	0	4.60086e-06	1	0	0.0325899	4.87822e-05	3.10796e-05	0	0.0325899	5.1232e-05	0	3.16628e-05	0.0141253	1.13283	0	0.050077	6.35313e-05	0	3.23345e-05	8.2061e-11	0.0567374	0	0
614	1		0	0	[c] : 12dgr1601819Z + pacoa --> tag1601819Z1835Z9Z12Z + coa	Forward only	Glycerolipid metabolism	2.3.1.20	ACOADAGAT1601819Z1835Z9Z12Z	acyl-CoA: diacylglycerol acyltransferase (18:3(5Z,9Z,12Z))	2.46743e-05	0.0165489	3.05455e-05	2.63764e-05	2.46743e-05	0.0165489	3.29945e-05	0	2.64998e-05	1.77095e-24	0.574608	2.46743e-05	0.0165489	3.44343e-05	0	2.72489e-05	2.13325e-183	0.237907	0	4.44137e-05	0.0302005	6.01092e-05	4.77447e-05	4.44137e-05	0.0302005	5.54732e-05	0	4.81178e-05	1.57932e-31	0.545177	4.10523e-05	0.0478685	5.89465e-05	0	4.62642e-05	5.72827e-103	1.2898	0	8.15607e-05
615	1		0	0	[c] : 12dgr1601819Z + cacoa --> tag1601819Z1845Z9Z12Z15Z + coa	Forward only	Glycerolipid metabolism	2.3.1.20	ACOADAGAT1601819Z1845Z9Z12Z15Z	acyl-CoA: diacylglycerol acyltransferase (18:4(5Z,9Z,12Z,15Z))	2.47324e-05	0.016549	3.10212e-05	2.62741e-05	2.47324e-05	0.016549	3.08203e-05	0	2.66513e-05	6.72353e-72	1.44452	2.47324e-05	0.016549	3.10512e-05	0	2.63019e-05	0.432471	1.49708	0	4.45183e-05	0.0302006	5.42616e-05	4.77573e-05	4.45183e-05	0.0302006	5.64469e-05	0	4.79875e-05	1.33784e-06	0.989526	4.1149e-05	0.0478686	7.61919e-05	0	5.01465e-05	2.23157e-178	0.000848086	0	8.17528e-05
616	0		0	1	[c] : 12dgr1801819Z + pmtcoa --> tag1801819Z160 + coa	Forward only	Glycerolipid metabolism	2.3.1.20	ACOADAGAT1801819Z160	acyl-CoA: diacylglycerol acyltransferase (16:0)	0	0.0195096	7.48321e-05	3.64212e-05	0	0.0195096	6.57879e-05	0	3.57332e-05	0.0542081	0.0191983	0	0.0195096	7.36438e-05	0	3.7096e-05	0.133857	1.19702	0	0	0.0355297	0.000152415	8.87496e-05	0	0.0355297	0.000119807	-1	6.43608e-05	7.52907e-73	8.69809e-07	0	0.0529785	0.000135111	-1	7.02111e-05	2.01497e-40	0.0211906	1	0
617	1		0	0	[c] : 12dgr1801819Z + ocdccoa --> tag1801819Z180 + coa	Forward only	Glycerolipid metabolism	2.3.1.20	ACOADAGAT1801819Z180	acyl-CoA: diacylglycerol acyltransferase (18:0)	2.37283e-05	0.0165479	3.31663e-05	2.63865e-05	2.37283e-05	0.0165479	3.35857e-05	0	2.64973e-05	4.68755e-06	1.40835	2.37283e-05	0.0165479	3.58139e-05	0	2.65641e-05	1.94617e-08	0.705375	0	4.2711e-05	0.0301988	6.58298e-05	4.78855e-05	4.2711e-05	0.0301988	5.43006e-05	0	4.68659e-05	1.11103e-29	0.0140881	3.94784e-05	0.0478669	6.2125e-05	0	4.52808e-05	6.15887e-173	0.816632	0	7.84339e-05
618	0		0	0	[c] : 12dgr1801819Z + ocdcecoa --> tag1801819Z18111Z + coa	Forward only	Glycerolipid metabolism	2.3.1.20	ACOADAGAT1801819Z18111Z	acyl-CoA: diacylglycerol acyltransferase (18:1(11Z))	0	0.016548	8.50068e-06	3.2351e-06	0	0.016548	5.08381e-06	0	3.44216e-06	1.23118e-16	0.0679828	0	0.016548	1.73034e-05	0	1.28577e-05	0	0.000120716	0	0	0.0301989	3.49823e-05	2.49156e-05	0	0.0301989	3.4363e-05	0	2.4954e-05	0.82007	1.40385	0	0.047867	1.68867e-05	0	7.3211e-06	0	0.000235771	0	0
619	0		1	0	[c] : 12dgr1801819Z + ocdce9coa --> tag1801819Z1819Z + coa	Forward only	Glycerolipid metabolism	2.3.1.20	ACOADAGAT1801819Z1819Z	acyl-CoA: diacylglycerol acyltransferase (18:1(9Z))	0	0.0178755	1.34044e-05	6.75285e-06	0	0.0178755	2.73216e-05	1	1.74345e-05	0	2.56284e-11	0	0.0178755	3.00989e-05	1	1.73982e-05	0	2.60308e-13	1	0	0.0325885	4.59423e-05	2.92456e-05	0	0.0325885	5.37646e-05	0	3.48427e-05	1.30003e-41	0.194977	0	0.0500757	4.8619e-05	0	2.85342e-05	0.000820928	1.00018	0	0
620	1		0	0	[c] : 12dgr1801819Z + pacoa --> tag1801819Z1835Z9Z12Z + coa	Forward only	Glycerolipid metabolism	2.3.1.20	ACOADAGAT1801819Z1835Z9Z12Z	acyl-CoA: diacylglycerol acyltransferase (18:3(5Z,9Z,12Z))	2.38908e-05	0.0165481	3.12424e-05	2.5636e-05	2.38908e-05	0.0165481	2.90057e-05	0	2.57561e-05	4.23182e-06	0.616851	2.38908e-05	0.0165481	3.46929e-05	0	2.59145e-05	2.64448e-40	0.376454	0	4.30035e-05	0.0301991	5.88867e-05	4.7889e-05	4.30035e-05	0.0301991	6.10865e-05	0	4.71564e-05	1.43712e-47	1.12842	3.97488e-05	0.0478672	6.05797e-05	0	4.52094e-05	1.93103e-290	1.18537	0	7.8971e-05
621	1		0	0	[c] : 12dgr1801819Z + cacoa --> tag1801819Z1845Z9Z12Z15Z + coa	Forward only	Glycerolipid metabolism	2.3.1.20	ACOADAGAT1801819Z1845Z9Z12Z15Z	acyl-CoA: diacylglycerol acyltransferase (18:4(5Z,9Z,12Z,15Z))	2.39453e-05	0.0165482	3.53023e-05	2.66252e-05	2.39453e-05	0.0165482	3.14315e-05	0	2.58951e-05	1.27677e-68	0.35979	2.39453e-05	0.0165482	3.37999e-05	0	2.65135e-05	3.55973e-08	1.04108	0	4.31016e-05	0.0301992	6.02272e-05	4.66039e-05	4.31016e-05	0.0301992	5.52705e-05	0	4.65843e-05	0.000758289	0.526807	3.98394e-05	0.0478673	6.21051e-05	0	4.51398e-05	1.37404e-123	1.17819	0	7.91511e-05
622	1		0	0	[c] : 12dgr18111Z18111Z + pmtcoa --> tag18111Z18111Z160 + coa	Forward only	Glycerolipid metabolism	2.3.1.20	ACOADAGAT18111Z18111Z160	acyl-CoA: diacylglycerol acyltransferase (16:0)	0	0.0195096	6.67789e-05	3.13538e-05	0	0.0195096	6.54918e-05	0	3.34982e-05	6.35557e-06	1.20132	0	0.0195096	7.67512e-05	0	3.64005e-05	3.16225e-13	0.00836724	0	0	0.0355298	0.000147547	8.47383e-05	0	0.0355298	0.000135846	0	7.73405e-05	3.60352e-07	0.211008	0	0.0529786	0.00013806	0	6.84949e-05	5.27981e-33	0.297894	0	0
623	1		0	0	[c] : 12dgr18111Z18111Z + ocdccoa --> tag18111Z18111Z180 + coa	Forward only	Glycerolipid metabolism	2.3.1.20	ACOADAGAT18111Z18111Z180	acyl-CoA: diacylglycerol acyltransferase (18:0)	2.37823e-05	0.016548	3.18876e-05	2.54755e-05	2.37823e-05	0.016548	3.0358e-05	0	2.56718e-05	3.45558e-16	0.992778	2.37823e-05	0.016548	2.97191e-05	0	2.55585e-05	1.55009e-05	0.596095	0	4.28082e-05	0.0301989	6.24272e-05	4.71381e-05	4.28082e-05	0.0301989	6.2829e-05	0	4.87838e-05	6.59158e-94	1.44334	3.95683e-05	0.047867	6.05788e-05	0	4.48006e-05	2.12409e-141	1.15258	0	7.86124e-05
624	0		0	0	[c] : 12dgr18111Z18111Z + ocdcecoa --> tag18111Z18111Z18111Z + coa	Forward only	Glycerolipid metabolism	2.3.1.20	ACOADAGAT18111Z18111Z18111Z	acyl-CoA: diacylglycerol acyltransferase (18:1(11Z))	0	0.0165481	6.1306e-06	3.14141e-06	0	0.0165481	5.411e-06	0	3.47973e-06	1.34328e-14	1.03902	0	0.0165481	1.74985e-05	0	1.28726e-05	0	4.81227e-08	0	0	0.030199	3.0356e-05	2.39904e-05	0	0.030199	3.42573e-05	0	2.52784e-05	1.05337e-08	0.560203	0	0.0478671	1.42731e-05	0	7.46561e-06	0	6.35554e-09	0	0
625	1		0	0	[c] : 12dgr18111Z18111Z + ocdce9coa --> tag18111Z18111Z1819Z + coa	Forward only	Glycerolipid metabolism	2.3.1.20	ACOADAGAT18111Z18111Z1819Z	acyl-CoA: diacylglycerol acyltransferase (18:1(9Z))	0	0.0178756	2.02171e-05	7.63415e-06	0	0.0178756	2.65352e-05	0	1.66457e-05	0	0.0561919	0	0.0178756	2.82834e-05	0	1.66526e-05	0	0.0118929	0	0	0.0325886	5.3317e-05	3.11548e-05	0	0.0325886	5.30837e-05	0	3.44478e-05	5.67714e-14	1.46841	0	0.0500758	5.48918e-05	0	2.94375e-05	5.02924e-07	1.22487	0	0
626	1		0	0	[c] : 12dgr18111Z18111Z + pacoa --> tag18111Z18111Z1835Z9Z12Z + coa	Forward only	Glycerolipid metabolism	2.3.1.20	ACOADAGAT18111Z18111Z1835Z9Z12Z	acyl-CoA: diacylglycerol acyltransferase (18:3(5Z,9Z,12Z))	2.39456e-05	0.0165482	3.08336e-05	2.55957e-05	2.39456e-05	0.0165482	3.17487e-05	0	2.66655e-05	2.39048e-226	1.20119	2.39456e-05	0.0165482	3.00975e-05	0	2.56401e-05	6.23508e-24	1.2186	0	4.31021e-05	0.0301992	6.08066e-05	4.68069e-05	4.31021e-05	0.0301992	5.92171e-05	0	4.70638e-05	0.000700148	1.2439	3.98399e-05	0.0478673	6.05333e-05	0	4.51797e-05	7.77656e-125	1.45421	0	7.9152e-05
627	1		0	0	[c] : 12dgr18111Z18111Z + cacoa --> tag18111Z18111Z1845Z9Z12Z15Z + coa	Forward only	Glycerolipid metabolism	2.3.1.20	ACOADAGAT18111Z18111Z1845Z9Z12Z15Z	acyl-CoA: diacylglycerol acyltransferase (18:4(5Z,9Z,12Z,15Z))	2.40003e-05	0.0165482	3.1565e-05	2.56766e-05	2.40003e-05	0.0165482	3.03862e-05	0	2.58427e-05	6.82073e-16	1.11741	2.40003e-05	0.0165482	3.03069e-05	0	2.56279e-05	4.731e-12	0.994731	0	4.32006e-05	0.0301993	5.53285e-05	4.63215e-05	4.32006e-05	0.0301993	6.53538e-05	0	4.93069e-05	5.30521e-261	0.111834	3.99309e-05	0.0478674	6.00842e-05	0	4.53128e-05	4.51876e-140	0.632796	0	7.93329e-05
628	0		1	0	[c] : 12dgr18111Z1819Z + pmtcoa --> tag18111Z1819Z160 + coa	Forward only	Glycerolipid metabolism	2.3.1.20	ACOADAGAT18111Z1819Z160	acyl-CoA: diacylglycerol acyltransferase (16:0)	0	0.0195096	6.42546e-05	3.32615e-05	0	0.0195096	7.32775e-05	1	3.74261e-05	1.08197e-10	0.0202169	0	0.0195096	7.59657e-05	1	4.00601e-05	4.91974e-23	0.000600835	1	0	0.0355298	0.000152364	8.10566e-05	0	0.0355298	0.000134791	0	7.36269e-05	1.02907e-07	0.0270228	0	0.0529786	0.000141465	0	7.07386e-05	5.04667e-15	0.230018	0	0
629	1		0	0	[c] : 12dgr18111Z1819Z + ocdccoa --> tag18111Z1819Z180 + coa	Forward only	Glycerolipid metabolism	2.3.1.20	ACOADAGAT18111Z1819Z180	acyl-CoA: diacylglycerol acyltransferase (18:0)	2.37823e-05	0.016548	3.30217e-05	2.56154e-05	2.37823e-05	0.016548	3.07825e-05	0	2.56373e-05	1.5814e-15	0.748739	2.37823e-05	0.016548	3.17271e-05	0	2.5607e-05	1.0634e-09	1.03836	0	4.28082e-05	0.0301989	5.52835e-05	4.61193e-05	4.28082e-05	0.0301989	5.75208e-05	0	4.65821e-05	3.00379e-14	1.08315	3.95683e-05	0.047867	6.31318e-05	0	4.51433e-05	6.9343e-161	0.285728	0	7.86124e-05
630	0		0	0	[c] : 12dgr18111Z1819Z + ocdcecoa --> tag18111Z1819Z18111Z + coa	Forward only	Glycerolipid metabolism	2.3.1.20	ACOADAGAT18111Z1819Z18111Z	acyl-CoA: diacylglycerol acyltransferase (18:1(11Z))	0	0.0165481	7.00029e-06	3.36302e-06	0	0.0165481	6.73988e-06	0	3.54127e-06	1.70807e-05	1.40886	0	0.0165481	1.70934e-05	0	1.27177e-05	0	1.23036e-06	0	0	0.030199	4.06308e-05	2.46963e-05	0	0.030199	3.7921e-05	0	2.77877e-05	7.26986e-38	1.11658	0	0.0478671	2.25313e-05	0	8.11475e-06	0	0.00475551	0	0
631	0		1	0	[c] : 12dgr18111Z1819Z + ocdce9coa --> tag18111Z1819Z1819Z + coa	Forward only	Glycerolipid metabolism	2.3.1.20	ACOADAGAT18111Z1819Z1819Z	acyl-CoA: diacylglycerol acyltransferase (18:1(9Z))	0	0.0178756	1.91888e-05	9.01613e-06	0	0.0178756	2.61937e-05	1	1.84165e-05	0	0.00110766	0	0.0178756	2.95101e-05	1	1.67728e-05	2.87607e-287	2.08331e-05	1	0	0.0325886	4.6276e-05	2.92537e-05	0	0.0325886	4.89956e-05	0	3.34003e-05	1.24324e-26	1.07277	0	0.0500758	6.31989e-05	0	3.22419e-05	4.55609e-22	0.0145797	0	0
632	1		0	0	[c] : 12dgr18111Z1819Z + pacoa --> tag18111Z1819Z1835Z9Z12Z + coa	Forward only	Glycerolipid metabolism	2.3.1.20	ACOADAGAT18111Z1819Z1835Z9Z12Z	acyl-CoA: diacylglycerol acyltransferase (18:3(5Z,9Z,12Z))	2.39456e-05	0.0165482	3.10954e-05	2.56192e-05	2.39456e-05	0.0165482	2.98212e-05	0	2.57875e-05	5.40393e-11	1.02269	2.39456e-05	0.0165482	3.13886e-05	0	2.56552e-05	0.0435635	1.39362	0	4.31021e-05	0.0301992	5.5328e-05	4.63701e-05	4.31021e-05	0.0301992	5.46039e-05	0	4.65209e-05	0.00601213	1.38189	3.98399e-05	0.0478673	6.44903e-05	0	4.56669e-05	2.81175e-218	0.104806	0	7.9152e-05
633	1		0	0	[c] : 12dgr18111Z1819Z + cacoa --> tag18111Z1819Z1845Z9Z12Z15Z + coa	Forward only	Glycerolipid metabolism	2.3.1.20	ACOADAGAT18111Z1819Z1845Z9Z12Z15Z	acyl-CoA: diacylglycerol acyltransferase (18:4(5Z,9Z,12Z,15Z))	2.40003e-05	0.0165482	3.13811e-05	2.5702e-05	2.40003e-05	0.0165482	3.44769e-05	0	2.67101e-05	2.53889e-146	0.556998	2.40003e-05	0.0165482	3.2352e-05	0	2.57064e-05	0.862415	1.14434	0	4.32006e-05	0.0301993	5.60019e-05	4.65744e-05	4.32006e-05	0.0301993	5.66634e-05	0	4.70731e-05	2.60896e-25	1.37968	3.99309e-05	0.0478674	6.05983e-05	0	4.54946e-05	7.17196e-146	0.664909	0	7.93329e-05
634	0		0	1	[c] : 12dgr1819Z18111Z + pmtcoa --> tag1819Z18111Z160 + coa	Forward only	Glycerolipid metabolism	2.3.1.20	ACOADAGAT1819Z18111Z160	acyl-CoA: diacylglycerol acyltransferase (16:0)	0	0.0195096	6.97483e-05	3.55356e-05	0	0.0195096	6.37856e-05	0	3.50885e-05	0.160743	0.104084	0	0.0195096	7.22842e-05	0	3.48234e-05	0.168097	0.814585	0	0	0.0355298	0.000164191	9.11283e-05	0	0.0355298	0.000115145	-1	6.32916e-05	2.45263e-100	1.13252e-13	0	0.0529786	0.000145376	-1	7.12022e-05	1.05141e-52	0.0195088	1	0
635	1		0	0	[c] : 12dgr1819Z18111Z + ocdccoa --> tag1819Z18111Z180 + coa	Forward only	Glycerolipid metabolism	2.3.1.20	ACOADAGAT1819Z18111Z180	acyl-CoA: diacylglycerol acyltransferase (18:0)	2.37823e-05	0.016548	3.35609e-05	2.54304e-05	2.37823e-05	0.016548	3.46861e-05	0	2.58807e-05	2.49491e-22	1.22119	2.37823e-05	0.016548	3.10553e-05	0	2.54309e-05	5.60832e-29	0.673081	0	4.28082e-05	0.0301989	5.72191e-05	4.61727e-05	4.28082e-05	0.0301989	5.67586e-05	0	4.66521e-05	1.0695e-12	1.42859	3.95683e-05	0.047867	7.31695e-05	0	4.79788e-05	2.0853e-84	0.0416976	0	7.86124e-05
636	0		0	0	[c] : 12dgr1819Z18111Z + ocdcecoa --> tag1819Z18111Z18111Z + coa	Forward only	Glycerolipid metabolism	2.3.1.20	ACOADAGAT1819Z18111Z18111Z	acyl-CoA: diacylglycerol acyltransferase (18:1(11Z))	0	0.0165481	5.67905e-06	3.15105e-06	0	0.0165481	6.8772e-06	0	3.56753e-06	7.00526e-15	0.909177	0	0.0165481	1.75494e-05	0	1.27728e-05	0	1.62872e-11	0	0	0.030199	3.1686e-05	2.39973e-05	0	0.030199	3.38373e-05	0	2.48597e-05	0.000467033	1.11597	0	0.0478671	1.70471e-05	0	7.66143e-06	0	0.00159915	0	0
637	0		1	0	[c] : 12dgr1819Z18111Z + ocdce9coa --> tag1819Z18111Z1819Z + coa	Forward only	Glycerolipid metabolism	2.3.1.20	ACOADAGAT1819Z18111Z1819Z	acyl-CoA: diacylglycerol acyltransferase (18:1(9Z))	0	0.0178756	1.65897e-05	6.3215e-06	0	0.0178756	3.00498e-05	1	1.95413e-05	0	1.03574e-11	0	0.0178756	2.54119e-05	1	1.58559e-05	0	0.000720792	1	0	0.0325886	4.43989e-05	2.9577e-05	0	0.0325886	5.25298e-05	0	3.27694e-05	1.27587e-19	0.166674	0	0.0500758	5.13166e-05	0	2.95087e-05	0.493147	0.36288	0	0
638	1		0	0	[c] : 12dgr1819Z18111Z + pacoa --> tag1819Z18111Z1835Z9Z12Z + coa	Forward only	Glycerolipid metabolism	2.3.1.20	ACOADAGAT1819Z18111Z1835Z9Z12Z	acyl-CoA: diacylglycerol acyltransferase (18:3(5Z,9Z,12Z))	2.39456e-05	0.0165482	3.4277e-05	2.56795e-05	2.39456e-05	0.0165482	3.09414e-05	0	2.59446e-05	9.55958e-16	0.36098	2.39456e-05	0.0165482	3.10072e-05	0	2.56738e-05	7.59084e-25	0.460954	0	4.31021e-05	0.0301992	5.31876e-05	4.63211e-05	4.31021e-05	0.0301992	5.70061e-05	0	4.74533e-05	7.16153e-66	0.526807	3.98399e-05	0.0478673	5.94576e-05	0	4.50594e-05	1.86796e-164	0.395674	0	7.9152e-05
639	1		0	0	[c] : 12dgr1819Z18111Z + cacoa --> tag1819Z18111Z1845Z9Z12Z15Z + coa	Forward only	Glycerolipid metabolism	2.3.1.20	ACOADAGAT1819Z18111Z1845Z9Z12Z15Z	acyl-CoA: diacylglycerol acyltransferase (18:4(5Z,9Z,12Z,15Z))	2.40003e-05	0.0165482	3.27861e-05	2.58079e-05	2.40003e-05	0.0165482	3.38475e-05	0	2.60926e-05	9.1126e-14	1.18529	2.40003e-05	0.0165482	3.02168e-05	0	2.57258e-05	8.63641e-46	0.572236	0	4.32006e-05	0.0301993	5.54555e-05	4.63327e-05	4.32006e-05	0.0301993	5.81697e-05	0	4.72135e-05	2.74341e-45	1.02023	3.99309e-05	0.0478674	6.73532e-05	0	4.57354e-05	3.41427e-200	0.0847029	0	7.93329e-05
640	1		0	0	[c] : 12dgr1819Z1819Z + pmtcoa --> tag1819Z1819Z160 + coa	Forward only	Glycerolipid metabolism	2.3.1.20	ACOADAGAT1819Z1819Z160	acyl-CoA: diacylglycerol acyltransferase (16:0)	0	0.0195096	8.12159e-05	4.61623e-05	0	0.0195096	8.57539e-05	0	4.96258e-05	9.48394e-06	0.518505	0	0.0195096	9.50969e-05	0	5.04512e-05	1.38084e-09	0.0011835	0	0	0.0355298	0.000142634	8.09856e-05	0	0.0355298	0.000157058	0	9.42119e-05	4.55609e-22	0.0971275	0	0.0529786	0.000157074	0	8.66313e-05	3.3317e-05	0.0737533	0	0
641	1		0	0	[c] : 12dgr1819Z1819Z + ocdccoa --> tag1819Z1819Z180 + coa	Forward only	Glycerolipid metabolism	2.3.1.20	ACOADAGAT1819Z1819Z180	acyl-CoA: diacylglycerol acyltransferase (18:0)	2.37823e-05	0.016548	2.80315e-05	2.54543e-05	2.37823e-05	0.016548	2.99052e-05	0	2.5705e-05	2.61934e-43	0.573052	2.37823e-05	0.016548	3.29606e-05	0	2.56345e-05	4.669e-47	0.0529247	0	4.28082e-05	0.0301989	5.49036e-05	4.60317e-05	4.28082e-05	0.0301989	6.04364e-05	0	4.7414e-05	2.14224e-91	0.388528	3.95683e-05	0.047867	6.67408e-05	0	4.60994e-05	1.71675e-170	0.0253298	0	7.86124e-05
642	1		0	0	[c] : 12dgr1819Z1819Z + ocdcecoa --> tag1819Z1819Z18111Z + coa	Forward only	Glycerolipid metabolism	2.3.1.20	ACOADAGAT1819Z1819Z18111Z	acyl-CoA: diacylglycerol acyltransferase (18:1(11Z))	0	0.0165481	2.03238e-05	1.40168e-05	0	0.0165481	2.15519e-05	0	1.43997e-05	6.35557e-06	1.16152	0	0.0165481	2.11753e-05	0	1.38521e-05	0.0109394	1.22457	0	0	0.030199	3.45984e-05	2.42422e-05	0	0.030199	3.14777e-05	0	2.4814e-05	0.0782497	0.867234	0	0.0478671	4.61778e-05	0	2.63948e-05	1.54019e-19	0.103642	0	0
643	1		0	0	[c] : 12dgr1819Z1819Z + ocdce9coa --> tag1819Z1819Z1819Z + coa	Forward only	Glycerolipid metabolism	2.3.1.20	ACOADAGAT1819Z1819Z1819Z	acyl-CoA: diacylglycerol acyltransferase (18:1(9Z))	0	0.0178756	2.57694e-05	1.73803e-05	0	0.0178756	2.70137e-05	0	1.66276e-05	3.3317e-05	1.13072	0	0.0178756	2.72928e-05	0	1.6867e-05	0.0034362	0.914512	0	0	0.0325886	4.94773e-05	2.968e-05	0	0.0325886	5.15134e-05	0	3.35567e-05	2.40272e-26	1.20144	0	0.0500758	5.09807e-05	0	2.83524e-05	0.00103913	1.25957	0	0
644	1		0	0	[c] : 12dgr1819Z1819Z + pacoa --> tag1819Z1819Z1835Z9Z12Z + coa	Forward only	Glycerolipid metabolism	2.3.1.20	ACOADAGAT1819Z1819Z1835Z9Z12Z	acyl-CoA: diacylglycerol acyltransferase (18:3(5Z,9Z,12Z))	2.39456e-05	0.0165482	3.45377e-05	2.66197e-05	2.39456e-05	0.0165482	3.23356e-05	0	2.58536e-05	3.69988e-68	0.773844	2.39456e-05	0.0165482	3.05281e-05	0	2.56284e-05	6.28257e-127	0.160467	0	4.31021e-05	0.0301992	5.38763e-05	4.59337e-05	4.31021e-05	0.0301992	5.52559e-05	0	4.65457e-05	1.5405e-45	1.23188	3.98399e-05	0.0478673	6.13663e-05	0	4.52374e-05	7.80704e-115	0.263372	0	7.9152e-05
645	1		0	0	[c] : 12dgr1819Z1819Z + cacoa --> tag1819Z1819Z1845Z9Z12Z15Z + coa	Forward only	Glycerolipid metabolism	2.3.1.20	ACOADAGAT1819Z1819Z1845Z9Z12Z15Z	acyl-CoA: diacylglycerol acyltransferase (18:4(5Z,9Z,12Z,15Z))	2.40003e-05	0.0165482	3.5338e-05	2.56863e-05	2.40003e-05	0.0165482	3.23744e-05	0	2.60876e-05	3.00007e-39	0.687485	2.40003e-05	0.0165482	3.09948e-05	0	2.58249e-05	1.56357e-58	0.315944	0	4.32006e-05	0.0301993	6.50451e-05	4.83182e-05	4.32006e-05	0.0301993	5.61287e-05	0	4.68175e-05	2.27163e-77	0.208451	3.99309e-05	0.0478674	6.39406e-05	0	4.50461e-05	1.00024e-246	1.32716	0	7.93329e-05
646	0		0	0	[c] : 12dgr16018111Z + amet --> dghs16018111Z + 5mta + h	Forward only	Glycerolipid metabolism		ACPT16018111Z	betaine lipid synthase (3-amino-3-carboxypropyltransferase) (16:0/18:1(11Z))	1.4669e-06	1.4669e-06	1.4669e-06	1.4669e-06	1.4669e-06	1.4669e-06	1.4669e-06	1	1.4669e-06	1.05154e-69	4.64804e-59	1.4669e-06	1.4669e-06	1.4669e-06	-1	1.4669e-06	7.99684e-27	3.4632e-31	1	2.64042e-06	2.64042e-06	2.64042e-06	2.64042e-06	2.64042e-06	2.64042e-06	2.64042e-06	-1	2.64042e-06	0	0	2.44058e-06	2.44058e-06	2.44058e-06	-1	2.44058e-06	0	0	1	4.84883e-06
647	0		0	0	[c] : 12dgr1601819Z + amet --> dghs1601819Z + 5mta + h	Forward only	Glycerolipid metabolism		ACPT1601819Z	betaine lipid synthase (3-amino-3-carboxypropyltransferase) (16:0/18:1(9Z))	0.000136919	0.000136919	0.000136919	0.000136919	0.000136919	0.000136919	0.000136919	-1	0.000136919	3.50791e-80	1.04828e-67	0.000136919	0.000136919	0.000136919	1	0.000136919	3.81222e-237	1.26448e-228	1	0.000246454	0.000246454	0.000246454	0.000246454	0.000246454	0.000246454	0.000246454	-1	0.000246454	2.00714e-31	6.66162e-47	0.000227801	0.000227801	0.000227801	-1	0.000227801	0	0	1	0.000452584
648	0		0	0	[c] : 12dgr18111Z18111Z + amet --> dghs18111Z18111Z + 5mta + h	Forward only	Glycerolipid metabolism		ACPT18111Z18111Z	betaine lipid synthase (3-amino-3-carboxypropyltransferase) (18:1(11Z)/18:1(11Z))	1.41693e-06	1.41693e-06	1.41693e-06	1.41693e-06	1.41693e-06	1.41693e-06	1.41693e-06	1	1.41693e-06	1.0065e-279	1.18379e-262	1.41693e-06	1.41693e-06	1.41693e-06	-1	1.41693e-06	0	0	1	2.55048e-06	2.55048e-06	2.55048e-06	2.55048e-06	2.55048e-06	2.55048e-06	2.55048e-06	-1	2.55048e-06	2.80898e-29	1.59362e-40	2.35745e-06	2.35745e-06	2.35745e-06	-1	2.35745e-06	0	0	1	4.68366e-06
649	0		0	0	[c] : 12dgr18111Z1819Z + amet --> dghs18111Z1819Z + 5mta + h	Forward only	Glycerolipid metabolism		ACPT18111Z1819Z	betaine lipid synthase (3-amino-3-carboxypropyltransferase) (18:1(11Z)/18:1(9Z))	1.80863e-05	1.80863e-05	1.80863e-05	1.80863e-05	1.80863e-05	1.80863e-05	1.80863e-05	1	1.80863e-05	0	0	1.80863e-05	1.80863e-05	1.80863e-05	1	1.80863e-05	0	0	1	3.25554e-05	3.25554e-05	3.25554e-05	3.25554e-05	3.25554e-05	3.25554e-05	3.25554e-05	1	3.25554e-05	1.87457e-96	3.28057e-123	3.00914e-05	3.00914e-05	3.00914e-05	-1	3.00914e-05	0	0	1	5.97843e-05
650	0		0	0	[c] : 12dgr1819Z18111Z + amet --> dghs1819Z18111Z + 5mta + h	Forward only	Glycerolipid metabolism		ACPT1819Z18111Z	betaine lipid synthase (3-amino-3-carboxypropyltransferase) (18:1(9Z)/18:1(11Z))	9.2476e-06	9.2476e-06	9.2476e-06	9.2476e-06	9.2476e-06	9.2476e-06	9.2476e-06	1	9.2476e-06	0	0	9.2476e-06	9.2476e-06	9.2476e-06	1	9.2476e-06	0	0	1	1.66457e-05	1.66457e-05	1.66457e-05	1.66457e-05	1.66457e-05	1.66457e-05	1.66457e-05	-1	1.66457e-05	0	0	1.53859e-05	1.53859e-05	1.53859e-05	-1	1.53859e-05	0	0	1	3.05679e-05
651	0		0	0	[c] : 12dgr1819Z1819Z + amet --> dghs1819Z1819Z + 5mta + h	Forward only	Glycerolipid metabolism		ACPT1819Z1819Z	betaine lipid synthase (3-amino-3-carboxypropyltransferase) (18:1(9Z)/18:1(9Z))	9.42654e-05	9.42654e-05	9.42654e-05	9.42654e-05	9.42654e-05	9.42654e-05	9.42654e-05	-1	9.42654e-05	0	0	9.42654e-05	9.42654e-05	9.42654e-05	-1	9.42654e-05	0	0	1	0.000169678	0.000169678	0.000169678	0.000169678	0.000169678	0.000169678	0.000169678	-1	0.000169678	0	0	0.000156836	0.000156836	0.000156836	-1	0.000156836	0	0	1	0.000311594
652	0		0	0	[h] : 1hdecg3p + octe9ACP --> ACP + pa1601819Z	Forward only	Glycerolipid metabolism	2.3.1.51	AGPAT1601819Zh	1-hexadecanoyl-sn-glycerol 3-phosphate O-acyltransferase ((9Z)-C18:1) (ACP substrate)	0	0	0	0	0	0	0	0	0	1	NaN	0	0	0	0	0	1	NaN	0	0	0	0	0	0	0	0	0	0	1	NaN	0	0	0	0	0	1	NaN	0	0
653	0		0	0	[h] : 1hdecg3p + palmACP --> ACP + pa160	Forward only	Glycerolipid metabolism	2.3.1.51	AGPAT160h	1-hexadecanoyl-sn-glycerol 3-phosphate O-acyltransferase (n-C16:0) (ACP substrate)	4.66124e-05	4.66124e-05	4.66124e-05	4.66124e-05	4.66124e-05	4.66124e-05	4.66124e-05	1	4.66124e-05	1.39763e-206	9.73193e-153	4.66124e-05	4.66124e-05	4.66124e-05	1	4.66124e-05	0	1.53175e-304	1	8.39024e-05	8.39024e-05	8.39024e-05	8.39024e-05	8.39024e-05	8.39024e-05	8.39024e-05	1	8.39024e-05	2.10679e-143	1.15061e-97	7.75522e-05	7.75522e-05	7.75522e-05	-1	7.75522e-05	0	0	1	0.000154077
654	0		0	0	[h] : 1odecg3p + octe9ACP --> ACP + pa1801819Z	Forward only	Glycerolipid metabolism	2.3.1.51	AGPAT1801819Zh	1-octadecanoyl-sn-glycerol 3-phosphate O-acyltransferase ((9Z)-C18:1) (ACP substrate)	0	0	0	0	0	0	0	0	0	1	NaN	0	0	0	0	0	1	NaN	0	0	0	0	0	0	0	0	0	0	1	NaN	0	0	0	0	0	1	NaN	0	0
655	0		0	0	[h] : 1odec11eg3p + palmACP --> ACP + pa18111Z160	Forward only	Glycerolipid metabolism	2.3.1.51	AGPAT18111Z160h	1-octadec-11-enoyl-sn-glycerol 3-phosphate O-acyltransferase (n-C16:0) (ACP substrate)	7.45589e-05	7.45589e-05	7.45589e-05	7.45589e-05	7.45589e-05	7.45589e-05	7.45589e-05	1	7.45589e-05	6.88679e-55	2.63549e-27	7.45589e-05	7.45589e-05	7.45589e-05	-1	7.45589e-05	0	0	1	0.000134206	0.000134206	0.000134206	0.000134206	0.000134206	0.000134206	0.000134206	-1	0.000134206	6.67257e-269	2.61063e-229	0.000124049	0.000124049	0.000124049	-1	0.000124049	0	0	1	0.000246454
656	0		0	0	[h] : 1odec11eg3p + octe9ACP --> ACP + pa18111Z1819Z	Forward only	Glycerolipid metabolism	2.3.1.51	AGPAT18111Z1819Zh	1-octadec-11-enoyl-sn-glycerol 3-phosphate O-acyltransferase ((9Z)-C18:1) (ACP substrate)	0	0	0	0	0	0	0	0	0	1	NaN	0	0	0	0	0	1	NaN	0	0	0	0	0	0	0	0	0	0	1	NaN	0	0	0	0	0	1	NaN	0	0
657	0		0	0	[h] : 1odec9eg3p + palmACP --> ACP + pa1819Z160	Forward only	Glycerolipid metabolism	2.3.1.51	AGPAT1819Z160h	1-octadec-9-enoyl-sn-glycerol 3-phosphateO-acyltransferase (n-C16:0) (ACP substrate)	0.00131225	0.00131225	0.00131225	0.00131225	0.00131225	0.00131225	0.00131225	-1	0.00131225	3.70461e-103	1.15732e-74	0.00131225	0.00131225	0.00131225	1	0.00131225	9.30548e-09	4.41325e-06	1	0.00236205	0.00236205	0.00236205	0.00236205	0.00236205	0.00236205	0.00236205	1	0.00236205	0	0	0.00218328	0.00218328	0.00218328	-1	0.00218328	0	0	1	0.00433763
658	0		1	0	[h] : 1odec9eg3p + hdeACP --> ACP + pa1819Z1619Z	Forward only	Glycerolipid metabolism	2.3.1.51	AGPAT1819Z1619Zh	1-octadec-9-enoyl-sn-glycerol 3-phosphateO-acyltransferase ((9Z)-C16:1) (ACP substrate)	1.5272e-05	1.5272e-05	1.5272e-05	1.5272e-05	1.5272e-05	1.5272e-05	1.5272e-05	1	1.5272e-05	9.24665e-123	2.46147e-78	1.5272e-05	1.5272e-05	1.5272e-05	1	1.5272e-05	0	0	1	2.74896e-05	2.74896e-05	2.74896e-05	2.74896e-05	2.74896e-05	2.74896e-05	2.74896e-05	0	2.74896e-05	0	1.86388011785900e-311	2.5409e-05	2.5409e-05	2.5409e-05	0	2.5409e-05	0	0	0	5.04814e-05
659	0		0	0	[h] : 1odec9eg3p + octeACP --> ACP + pa1819Z18111Z	Forward only	Glycerolipid metabolism	2.3.1.51	AGPAT1819Z18111Zh	1-octadec-9-enoyl-sn-glycerol 3-phosphateO-acyltransferase ((11Z)-C18:1) (ACP substrate)	0	0	0	0	0	0	0	0	0	1	NaN	0	0	0	0	0	1	NaN	0	0	0	0	0	0	0	0	0	0	1	NaN	0	0	0	0	0	1	NaN	0	0
660	0		0	0	[h] : 1odec9eg3p + octe9ACP --> ACP + pa1819Z1819Z	Forward only	Glycerolipid metabolism	2.3.1.51	AGPAT1819Z1819Zh	1-octadec-9-enoyl-sn-glycerol 3-phosphateO-acyltransferase ((9Z)-C18:1) (ACP substrate)	0	0	0	0	0	0	0	0	0	1	NaN	0	0	0	0	0	1	NaN	0	0	0	0	0	0	0	0	0	0	1	NaN	0	0	0	0	0	1	NaN	0	0
661	1		0	0	[c] : 1hdecg3p + ocdcecoa --> coa + pa16018111Z	Forward only	Glycerolipid metabolism	2.3.1.51	AGPATCOA16018111Z	1-hexadecanoyl-sn-glycerol 3-phosphate O-acyltransferase ((11Z)-C18:1) (CoA substrate)	0.000149817	0.0168423	0.000294288	0.00025995	0.000149817	0.0168423	0.000284994	0	0.000255674	1.79016e-09	0.33816	0.000149817	0.0168423	0.000224992	0	0.00019637	0	1.03387e-31	0	0.000269671	0.0307286	0.000387941	0.000349899	0.000269671	0.0307286	0.000394549	0	0.000355129	1.94617e-08	0.86401	0.000249261	0.0483567	0.000585423	0	0.000463897	0	4.56705e-42	0	0.000495221
662	1		0	0	[c] : 1hdecg3p + ocdce9coa --> coa + pa1601819Z	Forward only	Glycerolipid metabolism	2.3.1.51	AGPATCOA1601819Z	1-hexadecanoyl-sn-glycerol 3-phosphate O-acyltransferase ((9Z)-C18:1) (CoA substrate)	0.000285269	0.0183053	0.000647414	0.000590849	0.000285269	0.0183053	0.000637913	0	0.000586047	0.0245213	0.359326	0.000285269	0.0183053	0.000517242	0	0.000451717	4.06701e-263	8.63485e-100	0	0.000513485	0.033362	0.00100321	0.000866306	0.000513485	0.033362	0.000980641	0	0.000854645	0.010252	0.127642	0.000474621	0.0507907	0.000938749	0	0.000800121	7.37541e-82	1.07587e-05	0	0.000942956
663	0		1	0	[c] : 1odecg3p + ocdce9coa --> coa + pa1801819Z	Forward only	Glycerolipid metabolism	2.3.1.51	AGPATCOA1801819Z	1-octadecanoyl-sn-glycerol 3-phosphate O-acyltransferase ((9Z)-C18:1) (CoA substrate)	0.000200797	0.0182208	0.000498365	0.000419385	0.000200797	0.0182208	0.00043409	-1	0.00036874	2.59175e-130	1.70942e-19	0.000200797	0.0182208	0.000420482	-1	0.000350629	1.96623e-237	3.95822e-28	1	0.000361435	0.0332099	0.000756848	0.000632712	0.000361435	0.0332099	0.000778625	0	0.00065393	2.17968e-14	0.14813	0.00033408	0.0506502	0.000764449	0	0.000637782	9.16049e-08	0.887986	0	0.000663734
664	0		0	1	[c] : 1odec11eg3p + pmtcoa --> coa + pa18111Z160	Forward only	Glycerolipid metabolism	2.3.1.51	AGPATCOA18111Z160	1-octadec-11-enoyl-sn-glycerol 3-phosphate O-acyltransferase (n-C16:0) (CoA substrate)	3.65876e-05	0.019695	0.000766024	0.000646057	3.65876e-05	0.019695	0.000773907	0	0.000642641	0.0670209	0.867191	3.65876e-05	0.019695	0.000832321	0	0.000693377	1.38084e-09	1.54939e-10	0	6.58576e-05	0.0358636	0.00127698	0.00101197	6.58576e-05	0.0358636	0.00134618	1	0.00109574	6.69246e-39	0.000356786	6.08732e-05	0.0532871	0.00148097	1	0.00121927	9.1858e-52	5.76954e-21	1	0.00012094
665	1		0	0	[c] : 1odec11eg3p + ocdcecoa --> coa + pa18111Z18111Z	Forward only	Glycerolipid metabolism	2.3.1.51	AGPATCOA18111Z18111Z	1-octadec-11-enoyl-sn-glycerol 3-phosphate O-acyltransferase ((11Z)-C18:1) (CoA substrate)	0.000145377	0.0168378	0.000214422	0.000189244	0.000145377	0.0168378	0.000210497	0	0.000186668	1.94617e-08	0.891859	0.000145377	0.0168378	0.000218689	0	0.000192547	1.63314e-10	0.742852	0	0.000261679	0.0307207	0.000382383	0.0003425	0.000261679	0.0307207	0.000403821	0	0.000352798	1.4338e-24	0.0542662	0.000241873	0.0483493	0.000385992	0	0.000330847	1.99834e-71	1.13785	0	0.000480543
666	1		0	0	[c] : 1odec11eg3p + ocdce9coa --> coa + pa18111Z1819Z	Forward only	Glycerolipid metabolism	2.3.1.51	AGPATCOA18111Z1819Z	1-octadec-11-enoyl-sn-glycerol 3-phosphate O-acyltransferase ((9Z)-C18:1) (CoA substrate)	0.000223701	0.0182437	0.000442339	0.000379212	0.000223701	0.0182437	0.000451455	0	0.000385743	1.45539e-07	0.331318	0.000223701	0.0182437	0.000444613	0	0.000377613	0.524911	1.17435	0	0.000402662	0.0332512	0.000813851	0.000689836	0.000402662	0.0332512	0.000808099	0	0.000692358	0.00206222	1.08092	0.000372186	0.0506883	0.00080045	0	0.000662472	1.26879e-34	0.545128	0	0.000739443
667	0		1	0	[c] : 1odec9eg3p + pmtcoa --> coa + pa1819Z160	Forward only	Glycerolipid metabolism	2.3.1.51	AGPATCOA1819Z160	1-octadec-9-enoyl-sn-glycerol 3-phosphateO-acyltransferase (n-C16:0) (CoA substrate)	4.92525e-06	0.0196634	0.00065941	0.000540791	4.92525e-06	0.0196634	0.000688357	1	0.000564901	3.10616e-06	0.00876492	4.92525e-06	0.0196634	0.00073781	1	0.00060422	7.78597e-14	4.75068e-15	1	8.86545e-06	0.0358066	0.00123055	0.000969229	8.86545e-06	0.0358066	0.00123771	0	0.000972683	0.0460384	1.19103	8.19447e-06	0.0532344	0.00127891	0	0.00104955	4.50213e-07	0.0173046	0	1.62804e-05
668	1		0	0	[c] : 1odec9eg3p + ocdcecoa --> coa + pa1819Z18111Z	Forward only	Glycerolipid metabolism	2.3.1.51	AGPATCOA1819Z18111Z	1-octadec-9-enoyl-sn-glycerol 3-phosphateO-acyltransferase ((11Z)-C18:1) (CoA substrate)	0.000153208	0.0168457	0.000222556	0.00019459	0.000153208	0.0168457	0.000210036	0	0.000193172	6.44599e-08	0.0391609	0.000153208	0.0168457	0.000216039	0	0.000195986	0.00030842	0.431056	0	0.000275774	0.0307347	0.000388232	0.000348972	0.000275774	0.0307347	0.000401369	0	0.000358364	1.34706e-27	0.365942	0.000254902	0.0483623	0.000403715	0	0.000343707	3.45958e-34	0.295903	0	0.000506427
669	1		0	0	[c] : 1odec9eg3p + ocdce9coa --> coa + pa1819Z1819Z	Forward only	Glycerolipid metabolism	2.3.1.51	AGPATCOA1819Z1819Z	1-octadec-9-enoyl-sn-glycerol 3-phosphateO-acyltransferase ((9Z)-C18:1) (CoA substrate)	0.00024384	0.0182638	0.000467136	0.000405309	0.00024384	0.0182638	0.000481098	0	0.000413215	1.70807e-05	0.0656768	0.00024384	0.0182638	0.000457478	0	0.000392495	1.38084e-09	0.190327	0	0.000438912	0.0332874	0.000859046	0.00074112	0.000438912	0.0332874	0.000844859	0	0.000737945	0.00239091	0.346755	0.000405693	0.0507218	0.000853261	0	0.000712085	1.24324e-26	1.05716	0	0.000806013
670	0		0	0	[c] : asqdca1819Z160 + o2 + (2) nadh --> asqdca1829Z12Z160 + (2) h2o + (2) nad	Forward only	Glycerolipid metabolism	1.14.19.-	ASQDCADS1829Z12Z160	oleate desaturase (2'-18:4(5Z,9Z,12Z,15Z)/18:2(9Z,12Z)/16:0)	4.53027e-05	4.53027e-05	4.53027e-05	4.53027e-05	4.53027e-05	4.53027e-05	4.53027e-05	-1	4.53027e-05	0	0	4.53027e-05	4.53027e-05	4.53027e-05	1	4.53027e-05	0	0	1	8.15448e-05	8.15448e-05	8.15448e-05	8.15448e-05	8.15448e-05	8.15448e-05	8.15448e-05	1	8.15448e-05	0	0	7.53731e-05	7.53731e-05	7.53731e-05	-1	7.53731e-05	0	0	1	0.000149748
671	0		0	0	[c] : asqdca1829Z12Z160 + o2 + (2) nadh --> asqdca1839Z12Z15Z160 + (2) h2o + (2) nad	Forward only	Glycerolipid metabolism	1.14.19.-	ASQDCADS1839Z12Z15Z160	linoleate desaturase (2'-18:4(5Z,9Z,12Z,15Z)/18:3(9Z,12Z,15Z)/16:0)	2.26726e-05	2.26726e-05	2.26726e-05	2.26726e-05	2.26726e-05	2.26726e-05	2.26726e-05	1	2.26726e-05	0	0	2.26726e-05	2.26726e-05	2.26726e-05	1	2.26726e-05	0	0	1	4.08107e-05	4.08107e-05	4.08107e-05	4.08107e-05	4.08107e-05	4.08107e-05	4.08107e-05	1	4.08107e-05	0	0	3.77219e-05	3.77219e-05	3.77219e-05	-1	3.77219e-05	0	0	1	7.49442e-05
672	0		0	0	[c] : asqdpa1819Z160 + o2 + (2) nadh --> asqdpa1829Z12Z160 + (2) h2o + (2) nad	Forward only	Glycerolipid metabolism	1.14.19.-	ASQDPADS1829Z12Z160	oleate desaturase (2'-18:3(5Z,9Z,12Z)/18:2(9Z,12Z)/16:0)	4.52182e-05	4.52182e-05	4.52182e-05	4.52182e-05	4.52182e-05	4.52182e-05	4.52182e-05	1	4.52182e-05	3.90929e-166	1.19779e-215	4.52182e-05	4.52182e-05	4.52182e-05	-1	4.52182e-05	1.18328e-137	1.25297e-193	1	8.13927e-05	8.13927e-05	8.13927e-05	8.13927e-05	8.13927e-05	8.13927e-05	8.13927e-05	1	8.13927e-05	1.68698e-163	5.49479e-243	7.52325e-05	7.52325e-05	7.52325e-05	-1	7.52325e-05	0	0	1	0.000149468
673	0		0	0	[c] : asqdpa1829Z12Z160 + o2 + (2) nadh --> asqdpa1839Z12Z15Z160 + (2) h2o + (2) nad	Forward only	Glycerolipid metabolism	1.14.19.-	ASQDPADS1839Z12Z15Z160	linoleate desaturase (2'-18:3(5Z,9Z,12Z)/18:3(9Z,12Z,15Z)/16:0)	2.26303e-05	2.26303e-05	2.26303e-05	2.26303e-05	2.26303e-05	2.26303e-05	2.26303e-05	1	2.26303e-05	6.60918e-50	1.73386e-43	2.26303e-05	2.26303e-05	2.26303e-05	1	2.26303e-05	2.15928e-35	6.00454e-13	1	4.07345e-05	4.07345e-05	4.07345e-05	4.07345e-05	4.07345e-05	4.07345e-05	4.07345e-05	1	4.07345e-05	1.94413e-85	8.97107e-128	3.76515e-05	3.76515e-05	3.76515e-05	-1	3.76515e-05	0	0	1	7.48043e-05
674	0		0	0	[c] : 12dgr16018111Z + h2o --> mag160 + ocdcea + h	Forward only	Glycerolipid metabolism	3.1.1.3	DAGAH16018111Z	1,2-diacyl-sn-glycerol acylhydrolase (16:0/18:1(11Z))	0	0.00779402	9.86636e-06	2.99424e-06	0	0.00779402	2.32228e-06	0	0	0	3.00937e-11	0	0.00779402	8.14239e-06	0	2.72402e-06	1.94617e-08	0.438671	0	0	0.0141943	1.7053e-05	6.47498e-06	0	0.0141943	1.58675e-05	0	6.10213e-06	3.81886e-06	1.11073	0	0.0226876	5.34208e-05	0	1.60359e-05	0	9.62989e-13	0	0
675	0		0	0	[c] : 12dgr1601819Z + h2o --> mag160 + ocdce9a + h	Forward only	Glycerolipid metabolism	3.1.1.3	DAGAH1601819Z	1,2-diacyl-sn-glycerol acylhydrolase (16:0/18:1(9Z))	0	0.00832503	0.000150988	7.65311e-05	0	0.00832503	0.000127371	-1	2.74704e-05	8.94209e-197	2.79139e-10	0	0.00832503	1.71137e-05	-1	7.30811e-06	0	0	1	0	0.0151501	7.0222e-05	3.59085e-05	0	0.0151501	8.53119e-05	1	4.65521e-05	8.94301e-50	1.04935e-05	0	0.0234238	3.57219e-05	-1	1.47406e-05	0	9.67491e-32	1	0
676	0		0	0	[c] : 12dgr1801819Z + h2o --> mag180 + ocdce9a + h	Forward only	Glycerolipid metabolism	3.1.1.3	DAGAH1801819Z	1,2-diacyl-sn-glycerol acylhydrolase (18:0/18:1(9Z))	0	0.0071407	5.76419e-06	1.28208e-06	0	0.0071407	1.29961e-05	0	4.57119e-06	0	9.17062e-06	0	0.0071407	5.74399e-06	0	1.21594e-06	0.0865876	1.49708	0	0	0.0130183	8.99159e-06	2.19071e-06	0	0.0130183	7.86539e-06	0	2.3046e-06	1.24163e-10	1.12129	0	0.0214441	1.19337e-05	0	3.79313e-06	2.27542e-275	0.45523	0	0
677	0		0	0	[c] : 12dgr18111Z18111Z + h2o --> mag18111Z + ocdcea + h	Forward only	Glycerolipid metabolism	3.1.1.3	DAGAH18111Z18111Z	1,2-diacyl-sn-glycerol acylhydrolase (18:1(11Z)/18:1(11Z))	0	0.00660969	1.35557e-05	4.34009e-06	0	0.00660969	2.79929e-07	0	0	0	1.25091e-29	0	0.00660969	1.02324e-05	0	3.43864e-06	3.50186e-37	0.0833129	0	0	0.0120625	2.07357e-05	7.68488e-06	0	0.0120625	2.39413e-05	0	8.61207e-06	2.14466e-10	0.573731	0	0.0204975	7.20939e-06	0	1.18427e-06	0	1.9224e-07	0	0
678	0		0	0	[c] : 12dgr18111Z1819Z + h2o --> mag18111Z + ocdce9a + h	Forward only	Glycerolipid metabolism	3.1.1.3	DAGAH18111Z1819Z	1,2-diacyl-sn-glycerol acylhydrolase (18:1(11Z)/18:1(9Z))	0	0.0071407	1.33131e-06	0	0	0.0071407	5.6119e-06	1	1.42217e-06	0	2.7502e-05	0	0.0071407	3.18714e-06	1	0	4.79695e-44	0.0147735	1	0	0.0130183	4.12597e-06	1.16841e-06	0	0.0130183	5.72416e-06	0	1.31849e-06	1.24324e-26	0.62812	0	0.0214441	1.30415e-05	0	3.6742e-06	0	0.00215834	0	0
679	0		0	0	[c] : 12dgr1819Z18111Z + h2o --> mag1819Z + ocdcea + h	Forward only	Glycerolipid metabolism	3.1.1.3	DAGAH1819Z18111Z	1,2-diacyl-sn-glycerol acylhydrolase (18:1(9Z)/18:1(11Z))	0	0.0071407	4.61666e-06	1.15576e-06	0	0.0071407	1.1658e-06	0	0	5.28587e-286	0.000531163	0	0.0071407	4.4355e-06	0	1.05998e-06	7.02869e-06	1.38268	0	0	0.0130183	3.86298e-06	0	0	0.0130183	8.55751e-06	0	2.3728e-06	0	0.0440683	0	0.0214441	5.4774e-06	0	1.21138e-06	1.10221e-90	0.621864	0	0
680	0		0	0	[c] : 12dgr1819Z1819Z + h2o --> mag1819Z + ocdce9a + h	Forward only	Glycerolipid metabolism	3.1.1.3	DAGAH1819Z1819Z	1,2-diacyl-sn-glycerol acylhydrolase (18:1(9Z)/18:1(9Z))	0	0.0071407	9.18363e-06	3.82924e-06	0	0.0071407	1.13223e-05	0	4.85301e-06	3.71664e-32	0.110885	0	0.0071407	3.50151e-06	0	1.35644e-06	0	4.68395e-13	0	0	0.0130183	1.84827e-05	8.38777e-06	0	0.0130183	1.73801e-05	0	7.59642e-06	5.19027e-06	0.959701	0	0.0214441	2.17729e-05	0	6.4745e-06	3.71664e-32	0.456291	0	0
681	0		0	0	[c] : atp + 12dgr16018111Z --> adp + pa16018111Z + h	Forward only	Glycerolipid metabolism	2.7.1.107	DAGK16018111Z	diacylglycerol kinase (16:0/18:1(11Z))	0	0.0330484	1.98191e-05	3.63799e-06	0	0.0330484	1.48699e-05	0	3.69871e-06	0.00131057	0.601416	0	0.0330484	1.1186e-05	0	3.2858e-06	8.94824e-69	0.172048	0	0	0.0603123	2.97673e-05	7.22589e-06	0	0.0603123	2.74539e-05	0	7.94096e-06	3.15732e-08	1.32285	0	0.0956549	5.41174e-05	0	1.16429e-05	3.70461e-103	0.075619	0	0
682	0		0	0	[c] : atp + 12dgr1601819Z --> adp + pa1601819Z + h	Forward only	Glycerolipid metabolism	2.7.1.107	DAGK1601819Z	diacylglycerol kinase (16:0/18:1(9Z))	0	0.0330484	1.46999e-05	3.32636e-06	0	0.0330484	1.97224e-05	0	4.32063e-06	3.5852e-70	0.588637	0	0.0330484	1.43195e-05	0	3.53645e-06	1.38084e-09	1.43525	0	0	0.0603123	2.8755e-05	6.7547e-06	0	0.0603123	3.55524e-05	0	9.00057e-06	1.12296e-43	0.940191	0	0.0956549	5.51287e-05	0	1.28738e-05	2.00294e-185	0.0511147	0	0
683	0		0	1	[h] : atp + 12dgr1601819Z --> adp + pa1601819Z + h	Forward only	Glycerolipid metabolism	2.7.1.107	DAGK1601819Zh	diacylglycerol kinase (16:0/18:1(9Z)), chloroplast	0	6.64681	0.0118308	0.00428675	0	6.64681	0.0124635	0	0.00532959	7.67958e-24	1.10401	0	0.475542	0.000578599	0	0.000176561	0	5.06524e-42	0	0	7.99392	0.0110986	0.00445295	0	7.99392	0.0165693	1	0.00676344	1.1984e-86	0.00209706	0	0.0956549	7.43645e-05	-1	1.80539e-05	0	8.52562e-32	1	0
684	0		1	0	[h] : 12dgr160 + atp --> adp + h + pa160	Forward only	Glycerolipid metabolism	2.7.1.107	DAGK160h	diacylglycerol kinase (n-C16:0)	0	6.64681	0.00945174	0.00394859	0	6.64681	0.0159058	1	0.00726672	7.0806e-180	4.58981e-08	0	0.475542	0.00071335	-1	0.000223392	0	7.99302e-32	1	0	7.99392	0.0132634	0.00493899	0	7.99392	0.0104281	0	0.00465611	3.3317e-05	0.0736743	0	0.0956549	4.86233e-05	0	1.17669e-05	0	1.83093e-43	0	0
685	0		0	0	[c] : atp + 12dgr1801819Z --> adp + pa1801819Z + h	Forward only	Glycerolipid metabolism	2.7.1.107	DAGK1801819Z	diacylglycerol kinase (18:0/18:1(9Z))	0	0.0330484	1.808e-05	3.3206e-06	0	0.0330484	1.77027e-05	0	4.14075e-06	2.03951e-22	1.47899	0	0.0330484	1.33865e-05	0	3.27113e-06	1.36128e-22	0.606184	0	0	0.0603123	2.5159e-05	6.46451e-06	0	0.0603123	4.53254e-05	0	9.60983e-06	1.20007e-92	0.0979789	0	0.0956549	4.82308e-05	0	1.12263e-05	2.60115e-202	0.0857652	0	0
686	1	0	0	0	[h] : atp + 12dgr1801819Z --> adp + pa1801819Z + h	Forward only	Glycerolipid metabolism	2.7.1.107	DAGK1801819Zh	diacylglycerol kinase (18:0/18:1(9Z)), chloroplast	0	6.64681	0.0146518	0.00558086	0	6.64681	0.012183	0	0.00541045	0.508922	0.19117	0	0.475542	0.000450855	0	0.000138273	0	7.20632e-40	0	0	7.99392	0.010861	0.00414473	0	7.99392	0.0130996	0	0.00483678	6.79275e-13	0.404762	0	0.0956549	4.11108e-05	0	1.37534e-05	0	1.22872e-29	0	0
687	0		0	0	[c] : atp + 12dgr18111Z18111Z --> adp + pa18111Z18111Z + h	Forward only	Glycerolipid metabolism	2.7.1.107	DAGK181	diacylglycerol kinase (18:1(11Z)/18:1(11Z))	0	0.0330484	1.35603e-05	3.18982e-06	0	0.0330484	1.88072e-05	0	4.03502e-06	2.05619e-45	0.642594	0	0.0330484	1.19462e-05	0	3.45429e-06	2.77579e-28	1.19702	0	0	0.0603123	2.86333e-05	6.70369e-06	0	0.0603123	3.00853e-05	0	8.01798e-06	1.36128e-22	1.37968	0	0.0956549	4.00538e-05	0	1.06742e-05	9.84107e-143	0.345615	0	0
688	1		0	0	[h] : atp + 12dgr18111Z160 --> adp + pa18111Z160 + h	Forward only	Glycerolipid metabolism	2.7.1.107	DAGK18111Z160h	diacylglycerol kinase (18:1(11Z)/16:0)	0	6.64681	0.013673	0.00504975	0	6.64681	0.0129439	0	0.00533469	0.000283516	1.08717	0	0.475542	0.000736007	0	0.000225305	0	1.8735e-38	0	0	7.99392	0.0138911	0.0057748	0	7.99392	0.0127917	0	0.00563487	0.691741	0.913525	0	0.0956549	7.43601e-05	0	1.41397e-05	0	4.19705e-35	0	0
689	0		0	0	[c] : atp + 12dgr18111Z1819Z --> adp + pa18111Z1819Z + h	Forward only	Glycerolipid metabolism	2.7.1.107	DAGK18111Z1819Z	diacylglycerol kinase (18:1(11Z)/18:1(9Z))	0	0.0330484	1.26996e-05	3.20069e-06	0	0.0330484	1.48658e-05	0	3.79683e-06	7.6753e-32	1.1505	0	0.0330484	1.46107e-05	0	3.48358e-06	2.63454e-09	1.14117	0	0	0.0603123	2.50975e-05	6.58082e-06	0	0.0603123	2.11771e-05	0	7.22734e-06	7.25318e-09	1.09117	0	0.0956549	4.09699e-05	0	9.83286e-06	8.00893e-135	0.273644	0	0
690	1		0	0	[h] : atp + 12dgr18111Z1819Z --> adp + pa18111Z1819Z + h	Forward only	Glycerolipid metabolism	2.7.1.107	DAGK18111Z1819Zh	diacylglycerol kinase (18:1(11Z)/18:1(9Z)), chloroplast	0	6.64681	0.0119514	0.00470504	0	6.64681	0.0117442	0	0.00422734	1.19193e-08	1.40461	0	0.475542	0.000598371	0	0.000172641	0	2.1673e-41	0	0	7.99392	0.0135855	0.00537542	0	7.99392	0.0129999	0	0.00563178	0.0150422	1.18328	0	0.0956549	4.72883e-05	0	1.22802e-05	0	2.53072e-43	0	0
691	1		0	0	[h] : atp + 12dgr1819Z160 --> adp + pa1819Z160 + h	Forward only	Glycerolipid metabolism	2.7.1.107	DAGK1819Z160h	diacylglycerol kinase (18:1(9Z)/16:0)	0	6.64681	0.0145041	0.00550609	0	6.64681	0.0137777	0	0.00536093	0.432471	1.08452	0	0.475542	0.000342839	0	0.0001177	0	6.24933e-54	0	0	7.99392	0.0140435	0.0054613	0	7.99392	0.0137399	0	0.00541214	0.773915	1.37968	0	0.0956549	5.24534e-05	0	1.0774e-05	0	1.01847e-44	0	0
692	0		0	1	[h] : atp + 12dgr1819Z1619Z --> adp + pa1819Z1619Z + h	Forward only	Glycerolipid metabolism	2.7.1.107	DAGK1819Z1619Zh	diacylglycerol kinase (18:1(9Z)/16:1(9Z))	0	6.64681	0.00994424	0.00377127	0	6.64681	0.0119994	0	0.00432538	6.21384e-11	0.304779	0	0.475542	0.00035007	0	0.000104403	0	7.25326e-31	0	0	7.99392	0.0105938	0.00398219	0	7.99392	0.0207574	1	0.00779998	2.17215e-176	7.5121e-08	0	0.0956549	7.81975e-05	-1	1.62991e-05	0	2.43763e-43	1	0
693	0		0	0	[c] : atp + 12dgr1819Z18111Z --> adp + pa1819Z18111Z + h	Forward only	Glycerolipid metabolism	2.7.1.107	DAGK1819Z18111Z	diacylglycerol kinase (18:1(9Z)/18:1(11Z))	0	0.0330484	1.65846e-05	3.49947e-06	0	0.0330484	1.56271e-05	0	3.58461e-06	2.07148e-05	1.38482	0	0.0330484	1.72066e-05	0	3.35572e-06	0.000130509	1.393	0	0	0.0603123	2.48875e-05	6.30294e-06	0	0.0603123	3.26799e-05	0	8.16104e-06	1.61473e-53	0.790474	0	0.0956549	2.88729e-05	0	1.06307e-05	8.35196e-290	1.0317	0	0
694	0		1	0	[h] : atp + 12dgr1819Z18111Z --> adp + pa1819Z18111Z + h	Forward only	Glycerolipid metabolism	2.7.1.107	DAGK1819Z18111Zh	diacylglycerol kinase (18:1(9Z)/18:1(11Z)), chloroplast	0	6.64681	0.0130892	0.0046952	0	6.64681	0.0170622	1	0.00654512	1.5405e-45	0.0333571	0	0.475542	0.000562105	-1	0.000173612	0	2.42053e-40	1	0	7.99392	0.0116149	0.00460086	0	7.99392	0.014379	0	0.00640237	1.1199e-59	0.146711	0	0.0956549	3.76382e-05	0	1.29184e-05	0	1.24199e-32	0	0
695	0		0	0	[c] : atp + 12dgr1819Z1819Z --> adp + pa1819Z1819Z + h	Forward only	Glycerolipid metabolism	2.7.1.107	DAGK1819Z1819Z	diacylglycerol kinase (18:1(9Z)/18:1(9Z))	0	0.0330484	1.59318e-05	3.433e-06	0	0.0330484	1.35514e-05	0	3.87992e-06	4.44115e-34	1.11249	0	0.0330484	1.58961e-05	0	3.23241e-06	0.000960997	1.49824	0	0	0.0603123	2.70436e-05	6.4798e-06	0	0.0603123	2.64889e-05	0	7.46409e-06	2.23022e-21	1.45714	0	0.0956549	7.67467e-05	0	1.49265e-05	5.39393e-258	0.00203671	0	0
696	1		0	0	[h] : atp + 12dgr1819Z1819Z --> adp + pa1819Z1819Z + h	Forward only	Glycerolipid metabolism	2.7.1.107	DAGK1819Z1819Zh	diacylglycerol kinase (18:1(9Z)/18:1(9Z)), chloroplast	0	6.64681	0.0123085	0.00437889	0	6.64681	0.0146075	0	0.0063734	6.38484e-64	0.231279	0	0.475542	0.000725058	0	0.000189746	0	2.5793e-33	0	0	7.99392	0.0133645	0.00533556	0	7.99392	0.0150548	0	0.00682694	2.69387e-34	0.587032	0	0.0956549	5.8209e-05	0	1.48514e-05	0	9.73683e-39	0	0
697	0		1	0	[h] : dgdg1819Z1627Z10Z + fdxox + o2 + (4) nadph --> dgdg1819Z1634Z7Z10Z + fdxrd + (2) h2o + (4) nadp	Forward only	Glycerolipid metabolism		DGDGD4DS1819Z1634Z7Z10Z	digalatcosyldiacylglycerol 16-carbon delta4-desaturase (18:1(9Z)/16:3(4Z,7Z,10Z))	3.82597e-06	0.00070177	2.04613e-05	1.32868e-05	3.82597e-06	0.00070177	3.2559e-05	1	2.53687e-05	0	2.07194e-92	3.82597e-06	0.00070177	3.49189e-05	1	2.60814e-05	0	2.81065e-112	1	6.88675e-06	0.00126319	3.91281e-05	2.61534e-05	6.88675e-06	0.00126319	6.00845e-05	0	4.6995e-05	0	2.57515e-75	6.36552e-06	0.00116758	4.00756e-05	0	2.62234e-05	0.590619	0.623083	0	1.26467e-05
698	0		1	0	[h] : dgdg1829Z12Z1627Z10Z + fdxox + o2 + (4) nadph --> dgdg1829Z12Z1634Z7Z10Z + fdxrd + (2) h2o + (4) nadp	Forward only	Glycerolipid metabolism		DGDGD4DS1829Z12Z1634Z7Z10Z	digalatcosyldiacylglycerol 16-carbon delta4-desaturase (18:2(9Z,12Z)/16:3(4Z,7Z,10Z))	0	0.000697944	5.15435e-05	3.78516e-05	0	0.000697944	4.29069e-05	-1	2.99224e-05	4.23094e-130	4.19881e-22	0	0.000697944	4.54248e-05	-1	3.05383e-05	1.93683e-113	7.10081e-11	1	0	0.0012563	7.80305e-05	5.40729e-05	0	0.0012563	7.29855e-05	0	5.19466e-05	0.00736639	0.00562186	0	0.00116122	7.96186e-05	0	5.65466e-05	0.000960997	0.535307	0	0
699	1		0	0	[h] : dgdg1839Z12Z15Z1627Z10Z + fdxox + o2 + (4) nadph --> dgdg1839Z12Z15Z1634Z7Z10Z + fdxrd + (2) h2o + (4) nadp	Forward only	Glycerolipid metabolism		DGDGD4DS1839Z12Z15Z1634Z7Z10Z	digalatcosyldiacylglycerol 16-carbon delta4-desaturase (18:3(9Z,12Z,15Z)/16:3(4Z,7Z,10Z))	0	0.000623318	2.02992e-05	1.25069e-05	0	0.000623318	1.99446e-05	0	1.30305e-05	0.00164696	1.03231	0	0.000623318	2.34745e-05	0	1.47373e-05	2.60896e-25	8.18681e-07	0	0	0.00112197	5.19975e-05	3.63899e-05	0	0.00112197	3.50892e-05	0	2.40876e-05	3.20717e-243	3.07429e-54	0	0.00103706	4.93016e-05	0	3.55954e-05	0.116189	0.0335269	0	0
700	1		0	0	[h] : dgdg1839Z12Z15Z1634Z7Z10Z + fdxox + o2 + (4) nadph --> dgdg1839Z12Z15Z1644Z7Z10Z13Z + fdxrd + (2) h2o + (4) nadp	Forward only	Glycerolipid metabolism		DGDGD4DS1839Z12Z15Z1644Z7Z10Z13Z	digalatcosyldiacylglycerol 16-carbon delta4-desaturase (18:3(9Z,12Z,15Z)/16:4(4Z,7Z,10Z,13Z))	0	0.00054742	2.22827e-05	1.27822e-05	0	0.00054742	2.37013e-05	0	1.46854e-05	1.01127e-21	0.104161	0	0.00054742	2.71304e-05	0	1.63016e-05	1.95705e-52	3.9858e-12	0	0	0.000985356	3.8908e-05	2.1373e-05	0	0.000985356	4.10076e-05	0	2.71321e-05	5.77034e-60	0.222146	0	0.000910779	4.07e-05	0	2.41325e-05	2.24176e-19	0.229475	0	0
701	0		1	0	[h] : dgdg1819Z160 + fdxox + o2 + (4) nadph --> dgdg1819Z1617Z + fdxrd + (2) h2o + (4) nadp	Forward only	Glycerolipid metabolism		DGDGD7DS1819Z1617Z	digalatcosyldiacylglycerol palmitate delta7-desaturase (18:1(9Z)/16:1(7Z))	2.10008e-05	0.000853037	0.000314166	0.000290182	2.10008e-05	0.000853037	0.000292172	-1	0.000267066	3.00007e-39	1.17689e-24	2.10008e-05	0.000853037	0.000307923	-1	0.000283904	3.62985e-15	0.0110152	1	3.78015e-05	0.00153547	0.000973983	0.000989454	3.78015e-05	0.00153547	0.000974969	0	0.000990165	0.376198	1.372	3.49405e-05	0.00141925	0.000512829	0	0.000475954	0	0	0	6.94181e-05
702	1		0	0	[h] : dgdg1829Z12Z160 + fdxox + o2 + (4) nadph --> dgdg1829Z12Z1617Z + fdxrd + (2) h2o + (4) nadp	Forward only	Glycerolipid metabolism		DGDGD7DS1829Z12Z1617Z	digalatcosyldiacylglycerol palmitate delta7-desaturase (18:2(9Z,12Z)/16:1(7Z))	0	0.000832036	8.82779e-05	6.27509e-05	0	0.000832036	9.0054e-05	0	6.59109e-05	6.97922e-05	0.552541	0	0.000832036	0.000101298	0	7.6321e-05	4.36628e-30	5.94683e-17	0	0	0.00149766	0.000176742	0.000126877	0	0.00149766	0.000171602	0	0.00012472	0.110744	0.202761	0	0.00138431	0.000172559	0	0.000129757	0.183603	0.230018	0	0
703	0		1	0	[h] : dgdg1819Z160 + h2o --> mgdg1819Z160 + gal	Forward only	Glycerolipid metabolism	3.2.1.22	DGDGGH1819Z160	digalactosyl-diacylglycerol galactohydrolase (18:1(9Z)/16:0)	0	0.00939695	0.00160294	0.00137038	0	0.00939695	0.00166972	1	0.00145997	3.3317e-05	0.000483454	0	0.00939695	0.00187383	1	0.00167897	2.78421e-35	2.05476e-51	1	0	0.0169833	0.00299632	0.0026043	0	0.0169833	0.00304531	0	0.00261575	0.000596179	0.32085	0	0.0142766	0.00306518	0	0.00273291	2.75826e-05	0.049728	0	0
704	0		0	1	[h] : dgdg1819Z1617Z + h2o --> mgdg1819Z1617Z + gal	Forward only	Glycerolipid metabolism	3.2.1.22	DGDGGH1819Z1617Z	digalactosyl-diacylglycerol galactohydrolase (18:1(9Z)/16:1(7Z))	0	0.00076234	3.73608e-05	2.10391e-05	0	0.00076234	3.54657e-05	0	2.21418e-05	0.0160123	0.153836	0	0.00076234	3.5488e-05	0	2.04022e-05	4.40964e-05	0.146741	0	0	0.00137221	6.90034e-05	4.02993e-05	0	0.00137221	0.000518633	1	0.000485474	0	0	0	0.00126836	6.34589e-05	-1	3.63169e-05	3.04126e-12	0.00371847	1	0
705	0		1	0	[h] : dgdg1819Z1619Z + h2o --> mgdg1819Z1619Z + gal	Forward only	Glycerolipid metabolism	3.2.1.22	DGDGGH1819Z1619Z	digalactosyl-diacylglycerol galactohydrolase (18:1(9Z)/16:1(9Z))	0	0.00939695	0.00406456	0.00419311	0	0.00939695	0.00390399	-1	0.00397411	6.21384e-11	8.99527e-15	0	0.00939695	0.00398984	-1	0.00408664	0.000506834	0.000735625	1	0	0.0169833	0.00666313	0.00681669	0	0.0169833	0.00662556	0	0.00675582	0.227256	0.63709	0	0.0142766	0.00633014	0	0.00638791	1.24321e-12	2.69047e-21	0	0
706	1		0	0	[h] : dgdg1819Z1627Z10Z + h2o --> mgdg1819Z1627Z10Z + gal	Forward only	Glycerolipid metabolism	3.2.1.22	DGDGGH1819Z1627Z10Z	digalactosyl-diacylglycerol galactohydrolase (18:1(9Z)/16:2(7Z,10Z))	0	0.000758508	2.2757e-05	1.21548e-05	0	0.000758508	2.10424e-05	0	1.16732e-05	0.0034362	0.0671982	0	0.000758508	2.49785e-05	0	1.33312e-05	3.22196e-07	0.00995137	0	0	0.00136531	4.13848e-05	2.2241e-05	0	0.00136531	4.37701e-05	0	2.53421e-05	3.16225e-13	0.270692	0	0.00126198	4.53867e-05	0	2.50353e-05	1.57255e-09	0.00757781	0	0
707	0		1	0	[h] : dgdg1819Z1637Z10Z13Z + h2o --> mgdg1819Z1637Z10Z13Z + gal	Forward only	Glycerolipid metabolism	3.2.1.22	DGDGGH1819Z1637Z10Z13Z	digalactosyl-diacylglycerol galactohydrolase (18:1(9Z)/16:3(7Z,10Z,13Z))	0	0.000673605	3.58853e-05	3.08745e-05	0	0.000673605	1.22534e-05	-1	6.48476e-06	0	0	0	0.000673605	1.25982e-05	-1	6.03161e-06	0	0	1	0	0.00121249	2.3111e-05	1.43912e-05	0	0.00121249	2.05985e-05	0	1.1879e-05	3.53849e-29	0.0111129	0	0.00112072	2.18453e-05	0	1.15401e-05	9.4571e-38	0.256121	0	0
708	1		0	0	[h] : dgdg1829Z12Z160 + h2o --> mgdg1829Z12Z160 + gal	Forward only	Glycerolipid metabolism	3.2.1.22	DGDGGH1829Z12Z160	digalactosyl-diacylglycerol galactohydrolase (18:2(9Z,12Z)/16:0)	0	0.000769994	1.91303e-05	1.02134e-05	0	0.000769994	1.81967e-05	0	9.856e-06	0.0389586	0.409327	0	0.000769994	2.10891e-05	0	1.12479e-05	2.81185e-10	0.0142175	0	0	0.00138599	3.92981e-05	2.20253e-05	0	0.00138599	3.39958e-05	0	1.91832e-05	9.55958e-16	0.000218131	0	0.00128109	3.94748e-05	0	2.11196e-05	0.000960997	1.36929	0	0
709	1		0	0	[h] : dgdg1829Z12Z1617Z + h2o --> mgdg1829Z12Z1617Z + gal	Forward only	Glycerolipid metabolism	3.2.1.22	DGDGGH1829Z12Z1617Z	digalactosyl-diacylglycerol galactohydrolase (18:2(9Z,12Z)/16:1(7Z))	0	0.00076234	2.91336e-05	1.6178e-05	0	0.00076234	2.91354e-05	0	1.7356e-05	0.0012135	1.5021	0	0.00076234	3.33613e-05	0	1.90122e-05	1.71667e-18	5.58268e-06	0	0	0.00137221	5.81227e-05	3.23385e-05	0	0.00137221	5.58359e-05	0	3.38681e-05	0.0389586	0.437936	0	0.00126836	5.36687e-05	0	3.12399e-05	0.0109394	0.0108993	0	0
710	0		0	1	[h] : dgdg1829Z12Z1619Z + h2o --> mgdg1829Z12Z1619Z + gal	Forward only	Glycerolipid metabolism	3.2.1.22	DGDGGH1829Z12Z1619Z	digalactosyl-diacylglycerol galactohydrolase (18:2(9Z,12Z)/16:1(9Z))	0	3.83195e-06	3.53048e-07	0	0	3.83195e-06	3.87579e-07	0	0	0.153648	0.0372102	0	3.83195e-06	4.99581e-07	0	0	3.55582e-18	8.12357e-25	0	0	6.89751e-06	1.10434e-06	1.10489e-06	0	6.89751e-06	1.03596e-06	-1	1.05589e-06	0.00488913	0.0117672	0	6.37547e-06	1.16025e-06	1	1.17998e-06	6.97922e-05	0.0291728	1	0
711	0		0	0	[h] : dgdg1829Z12Z1627Z10Z + h2o --> mgdg1829Z12Z1627Z10Z + gal	Forward only	Glycerolipid metabolism	3.2.1.22	DGDGGH1829Z12Z1627Z10Z	digalactosyl-diacylglycerol galactohydrolase (18:2(9Z,12Z)/16:2(7Z,10))	0	0.000758508	3.90767e-05	2.38697e-05	0	0.000758508	4.017e-05	0	2.56102e-05	6.26825e-07	0.602302	0	0.000758508	4.40172e-05	0	2.68641e-05	4.29873e-13	2.08027e-06	0	0	0.00136531	0.000120004	9.72513e-05	0	0.00136531	6.84995e-05	-1	4.34817e-05	0	4.81744e-179	0	0.00126198	7.3734e-05	-1	4.55401e-05	0	5.3037e-141	1	0
712	1		0	0	[h] : dgdg1829Z12Z1634Z7Z10Z + h2o --> mgdg1829Z12Z1634Z7Z10Z + gal	Forward only	Glycerolipid metabolism	3.2.1.22	DGDGGH1829Z12Z1634Z7Z10Z	digalactosyl-diacylglycerol galactohydrolase (18:2(9Z,12Z)/16:3(4Z,7Z,10Z))	0	0.000673605	2.484e-05	1.47772e-05	0	0.000673605	2.56487e-05	0	1.56777e-05	0.00030842	0.578069	0	0.000673605	2.81307e-05	0	1.66845e-05	1.08197e-10	2.5584e-05	0	0	0.00121249	4.52113e-05	2.79997e-05	0	0.00121249	4.42574e-05	0	2.78611e-05	0.010252	0.950593	0	0.00112072	4.44269e-05	0	2.69601e-05	0.020477	0.865257	0	0
713	1		0	0	[h] : dgdg1829Z12Z1637Z10Z13Z + h2o --> mgdg1829Z12Z1637Z10Z13Z + gal	Forward only	Glycerolipid metabolism	3.2.1.22	DGDGGH1829Z12Z1637Z10Z13Z	digalactosyl-diacylglycerol galactohydrolase (18:2(9Z,12Z)/16:3(7Z,10Z,13Z))	0	0.000673605	2.43496e-05	1.40446e-05	0	0.000673605	2.28371e-05	0	1.36518e-05	0.00524008	0.0949233	0	0.000673605	2.69137e-05	0	1.57942e-05	4.20859e-10	0.00118991	0	0	0.00121249	4.337e-05	2.50865e-05	0	0.00121249	4.19604e-05	0	2.59642e-05	0.0034362	0.642213	0	0.00112072	4.35916e-05	0	2.62213e-05	0.0706007	1.32724	0	0
714	1		0	0	[h] : dgdg1839Z12Z15Z160 + h2o --> mgdg1839Z12Z15Z160 + gal	Forward only	Glycerolipid metabolism	3.2.1.22	DGDGGH1839Z12Z15Z160	digalactosyl-diacylglycerol galactohydrolase (18:3(9Z,12Z,15Z)/16:0)	0	3.83195e-06	2.79505e-07	0	0	3.83195e-06	2.51683e-07	0	0	0.116189	0.0593378	0	3.83195e-06	3.18949e-07	0	0	0.0571956	0.00340057	0	0	6.89751e-06	7.71116e-07	0	0	6.89751e-06	8.06556e-07	0	0	0.447251	0.286558	0	6.37547e-06	8.76388e-07	0	0	1.87188e-10	1.35715e-06	0	0
715	0		0	0	[h] : dgdg1839Z12Z15Z1627Z10Z + h2o --> mgdg1839Z12Z15Z1627Z10Z + gal	Forward only	Glycerolipid metabolism	3.2.1.22	DGDGGH1839Z12Z15Z1627Z10Z	digalactosyl-diacylglycerol galactohydrolase (18:3(9Z,12Z,15Z)/16:2(7Z,10))	0	0.000673605	1.60621e-05	8.72868e-06	0	0.000673605	1.91453e-05	1	1.08952e-05	4.73486e-32	2.85367e-06	0	0.000673605	1.85334e-05	1	1.05082e-05	1.29113e-20	6.70605e-05	1	0	0.00121249	0.000432312	0.000409648	0	0.00121249	3.27012e-05	-1	1.97561e-05	0	0	0	0.00112072	3.15432e-05	-1	1.84814e-05	0	0	1	0
716	1		0	0	[h] : dgdg1839Z12Z15Z1634Z7Z10Z + h2o --> mgdg1839Z12Z15Z1634Z7Z10Z + gal	Forward only	Glycerolipid metabolism	3.2.1.22	DGDGGH1839Z12Z15Z1634Z7Z10Z	digalactosyl-diacylglycerol galactohydrolase (18:3(9Z,12Z,15Z)/16:3(4Z,7Z,10Z))	0	0.000604092	2.21332e-05	1.32929e-05	0	0.000604092	2.30186e-05	0	1.47885e-05	1.79016e-09	0.394627	0	0.000604092	2.55151e-05	0	1.56645e-05	5.06026e-24	9.3425e-07	0	0	0.00108737	4.35687e-05	2.65103e-05	0	0.00108737	4.14311e-05	0	2.78411e-05	0.0181221	0.227999	0	0.00100507	4.55448e-05	0	2.89571e-05	4.50213e-07	0.190203	0	0
717	1		0	0	[h] : dgdg1839Z12Z15Z1637Z10Z13Z + h2o --> mgdg1839Z12Z15Z1637Z10Z13Z + gal	Forward only	Glycerolipid metabolism	3.2.1.22	DGDGGH1839Z12Z15Z1637Z10Z13Z	digalactosyl-diacylglycerol galactohydrolase (18:3(9Z,12Z,15Z)/16:3(7Z,10Z,13Z))	0	0.000604092	2.22255e-05	1.30133e-05	0	0.000604092	2.34339e-05	0	1.44551e-05	5.49575e-10	0.190487	0	0.000604092	2.60303e-05	0	1.60585e-05	7.05632e-29	2.94969e-08	0	0	0.00108737	3.99309e-05	2.43845e-05	0	0.00108737	4.24824e-05	0	2.71221e-05	2.03706e-09	0.0999875	0	0.00100507	4.21588e-05	0	2.55081e-05	5.19027e-06	0.0991214	0	0
718	1		0	0	[h] : dgdg1839Z12Z15Z1644Z7Z10Z13Z + h2o --> mgdg1839Z12Z15Z1644Z7Z10Z13Z + gal	Forward only	Glycerolipid metabolism	3.2.1.22	DGDGGH1839Z12Z15Z1644Z7Z10Z13Z	digalactosyl-diacylglycerol galactohydrolase (18:3(9Z,12Z,15Z)/16:4(4Z,7Z,10Z,13Z))	0	0.000542285	3.78252e-05	2.16099e-05	0	0.000542285	3.92594e-05	0	2.41305e-05	1.44455e-12	0.308915	0	0.000542285	4.28512e-05	0	2.64539e-05	4.62677e-26	1.67196e-07	0	0	0.000976112	7.14072e-05	4.28363e-05	0	0.000976112	7.30934e-05	0	4.72061e-05	1.23118e-16	0.706599	0	0.000902235	6.90799e-05	0	4.30804e-05	0.0823298	0.255818	0	0
719	0		1	0	[h] : mgdg1819Z160 + udpgal --> dgdg1819Z160 + udp + h	Forward only	Glycerolipid metabolism	2.4.1.241	DGDGS1819Z160	digalactosyldiacylglycerol synthase (18:1(9Z)/16:0)	0.000232933	0.00962988	0.00216742	0.00191916	0.000232933	0.00962988	0.00221303	1	0.00199603	0.0124407	0.0449731	0.000232933	0.00962988	0.0024471	1	0.00225892	1.40534e-32	1.04002e-48	1	0.000419279	0.0174025	0.0044435	0.00404881	0.000419279	0.0174025	0.00448309	0	0.00406712	0.00488913	0.519112	0.000387546	0.0146641	0.0040279	0	0.00368632	3.6369e-52	1.64133e-38	0	0.000769957
720	0		1	0	[h] : mgdg1819Z1619Z + udpgal --> dgdg1819Z1619Z + udp + h	Forward only	Glycerolipid metabolism	2.4.1.241	DGDGS1819Z1619Z	digalactosyldiacylglycerol synthase (18:1(9Z)/16:1(9Z))	1.144e-05	0.00940839	0.00407675	0.00420518	1.144e-05	0.00940839	0.00391622	-1	0.00398602	5.40393e-11	9.06438e-15	1.144e-05	0.00940839	0.00400216	-1	0.00409932	0.000549805	0.000752274	1	2.05921e-05	0.0170039	0.00668513	0.00683893	2.05921e-05	0.0170039	0.00664752	0	0.00677943	0.227256	0.636277	1.90335e-05	0.0142956	0.00635061	0	0.00640794	1.0695e-12	1.75434e-21	0	3.7815e-05
721	0		1	0	[h] : dgdg1819Z1627Z10Z + fdxox + o2 + (4) nadph --> dgdg1819Z1637Z10Z13Z + fdxrd + (2) h2o + (4) nadp	Forward only	Glycerolipid metabolism		DGDGW3DS1819Z1637Z10Z13Z	omega-3 desaturase (18:1(9Z)/16:3(7Z,10Z,13Z)) (DGDG)	3.82597e-06	0.00070177	6.4523e-05	5.60363e-05	3.82597e-06	0.00070177	3.70335e-05	-1	2.5808e-05	0	1.43026e-251	3.82597e-06	0.00070177	3.62524e-05	-1	2.34638e-05	0	6.71026e-252	1	6.88675e-06	0.00126319	5.94116e-05	4.19935e-05	6.88675e-06	0.00126319	6.31328e-05	0	4.50982e-05	5.67714e-14	0.0183505	6.36552e-06	0.00116758	5.75814e-05	0	3.84018e-05	1.42951e-18	0.282598	0	1.26467e-05
722	0		0	1	[h] : dgdg1829Z12Z1627Z10Z + fdxox + o2 + (4) nadph --> dgdg1829Z12Z1637Z10Z13Z + fdxrd + (2) h2o + (4) nadp	Forward only	Glycerolipid metabolism		DGDGW3DS1829Z12Z1637Z10Z13Z	omega-3 desaturase (18:2(9Z,12Z)/16:3(7Z,10Z,13Z)) (DGDG)	0	0.000697944	3.99383e-05	2.61266e-05	0	0.000697944	3.89959e-05	0	2.62798e-05	0.541095	0.62667	0	0.000697944	4.98033e-05	0	3.55723e-05	6.11327e-160	1.09913e-28	0	0	0.0012563	7.74406e-05	5.26587e-05	0	0.0012563	7.34545e-05	-1	5.09428e-05	0.00524008	0.0498599	0	0.00116122	8.65575e-05	1	6.2032e-05	1.33553e-48	3.50975e-08	1	0
723	0		0	1	[h] : dgdg1829Z12Z160 + fdxox + o2 + (4) nadph --> dgdg1839Z12Z15Z160 + fdxrd + (2) h2o + (4) nadp	Forward only	Glycerolipid metabolism		DGDGW3DS1839Z12Z15Z160	omega-3 desaturase (18:3(9Z,12Z,15Z)/16:0) (DGDG)	4.58103e-05	4.96423e-05	4.64639e-05	4.63219e-05	4.58103e-05	4.96423e-05	4.64487e-05	0	4.63015e-05	0.000820928	0.255411	4.58103e-05	4.96423e-05	4.65178e-05	0	4.63652e-05	5.40393e-11	2.35669e-08	0	8.24586e-05	8.93561e-05	8.35869e-05	8.3293e-05	8.24586e-05	8.93561e-05	8.36403e-05	1	8.33334e-05	2.81185e-10	0.00457802	7.62177e-05	8.25932e-05	7.74211e-05	-1	7.71686e-05	0	0	1	0.000151426
724	0		0	0	[h] : dgdg1829Z12Z1627Z10Z + fdxox + o2 + (4) nadph --> dgdg1839Z12Z15Z1627Z10Z + fdxrd + (2) h2o + (4) nadp	Forward only	Glycerolipid metabolism		DGDGW3DS1839Z12Z15Z1627Z10Z	omega-3 desaturase (18:3(9Z,12Z,15Z)/16:2(7Z,10Z)) (DGDG)	1.02252e-05	0.000717147	6.83359e-05	5.0926e-05	1.02252e-05	0.000717147	7.56018e-05	1	5.83923e-05	1.82101e-68	3.40599e-11	1.02252e-05	0.000717147	7.56667e-05	1	5.74286e-05	4.00883e-23	3.0817e-11	1	1.84054e-05	0.00129087	0.000555485	0.000523553	1.84054e-05	0.00129087	0.000137461	-1	0.000107888	0	0	1.70124e-05	0.00119317	0.00013658	-1	0.000108468	0	0	1	3.37994e-05
725	0		0	0	[h] : dgdg1829Z12Z1634Z7Z10Z + fdxox + o2 + (4) nadph --> dgdg1839Z12Z15Z1634Z7Z10Z + fdxrd + (2) h2o + (4) nadp	Forward only	Glycerolipid metabolism		DGDGW3DS1839Z12Z15Z1634Z7Z10Z	omega-3 desaturase (18:3(9Z,12Z,15Z)/16:3(4Z,7Z,10Z)) (DGDG)	0	0.000623318	3.82159e-05	2.77711e-05	0	0.000623318	4.08711e-05	1	3.02171e-05	2.1348e-17	0.00149848	0	0.000623318	4.32668e-05	1	3.11899e-05	4.95775e-25	1.89241e-10	1	0	0.00112197	5.5854e-05	3.65288e-05	0	0.00112197	7.27177e-05	1	5.5872e-05	1.75135e-283	4.09597e-35	0	0.00103706	6.03924e-05	1	4.06187e-05	1.44455e-12	0.00155313	1	0
726	0		0	0	[h] : dgdg1829Z12Z1637Z10Z13Z + fdxox + o2 + (4) nadph --> dgdg1839Z12Z15Z1637Z10Z13Z + fdxrd + (2) h2o + (4) nadp	Forward only	Glycerolipid metabolism		DGDGW3DS1839Z12Z15Z1637Z10Z13Z1	omega-3 desaturase (18:3(9Z,12Z,15Z)/16:3(7Z,10Z,13Z)) (DGDG)	0	0.000623318	3.52765e-05	2.47411e-05	0	0.000623318	3.19568e-05	-1	2.12781e-05	6.72353e-72	2.73043e-05	0	0.000623318	3.75658e-05	1	2.65154e-05	2.45619e-10	0.00459564	1	0	0.00112197	5.42642e-05	3.59372e-05	0	0.00112197	5.79228e-05	1	3.97194e-05	1.44455e-12	0.0227905	0	0.00103706	6.38132e-05	1	4.45254e-05	8.46415e-90	3.29579e-13	1	0
727	0		1	0	[h] : dgdg1839Z12Z15Z1627Z10Z + fdxox + o2 + (4) nadph --> dgdg1839Z12Z15Z1637Z10Z13Z + fdxrd + (2) h2o + (4) nadp	Forward only	Glycerolipid metabolism		DGDGW3DS1839Z12Z15Z1637Z10Z13Z2	omega-3 desaturase (18:3(9Z,12Z,15Z)/16:3(7Z,10Z,13Z)) (DGDG)	0	0.000623318	2.17138e-05	1.3626e-05	0	0.000623318	2.62639e-05	1	1.91429e-05	6.65649e-184	1.31583e-13	0	0.000623318	2.34103e-05	1	1.48718e-05	1.0634e-09	0.0172971	1	0	0.00112197	5.27693e-05	3.85633e-05	0	0.00112197	5.12541e-05	0	3.7746e-05	0.00688685	0.476452	0	0.00103706	3.87132e-05	0	2.53214e-05	5.67882e-272	3.22959e-38	0	0
728	1		0	0	[h] : dgdg1839Z12Z15Z1637Z10Z13Z + fdxox + o2 + (4) nadph --> dgdg1839Z12Z15Z1644Z7Z10Z13Z + fdxrd + (2) h2o + (4) nadp	Forward only	Glycerolipid metabolism		DGDGW3DS1839Z12Z15Z1644Z7Z10Z13Z	omega-3 desaturase (18:3(9Z,12Z,15Z)/16:4(4Z,7Z,10Z,13Z)) (DGDG)	0	0.00054742	2.06593e-05	1.11481e-05	0	0.00054742	2.06781e-05	0	1.18295e-05	0.00152681	1.49228	0	0.00054742	2.08414e-05	0	1.15817e-05	0.12774	1.25446	0	0	0.000985356	4.17324e-05	2.50401e-05	0	0.000985356	4.13235e-05	0	2.53421e-05	0.0116683	1.27739	0	0.000910779	3.69164e-05	0	2.13646e-05	3.23797e-31	5.30633e-05	0	0
729	0		0	0	[h] : dgdg1819Z1617Z + fdxox + o2 + (4) nadph --> dgdg1819Z1627Z10Z + fdxrd + (2) h2o + (4) nadp	Forward only	Glycerolipid metabolism		DGDGW6DS1819Z1627Z10Z	omega-6 desaturase (18:1(9Z)/16:2(7Z,10Z)) (DGDG)	1.52871e-05	0.000837765	0.000192107	0.000169651	1.52871e-05	0.000837765	0.000171483	-1	0.000144385	4.15019e-98	1.7909e-35	1.52871e-05	0.000837765	0.000167188	-1	0.000137757	1.58104e-158	1.30709e-47	1	2.75167e-05	0.00150798	0.000763525	0.000725924	2.75167e-05	0.00150798	0.000286966	-1	0.000231916	0	0	2.54341e-05	0.00139385	0.000305557	-1	0.000259069	0	0	1	5.05313e-05
730	0		0	1	[h] : dgdg1819Z160 + fdxox + o2 + (4) nadph --> dgdg1829Z12Z160 + fdxrd + (2) h2o + (4) nadp	Forward only	Glycerolipid metabolism		DGDGW6DS1829Z12Z160	omega-6 desaturase (18:2(9Z,12Z)/16:0) (DGDG)	0.000109296	0.000948985	0.000217377	0.000190293	0.000109296	0.000948985	0.000218204	0	0.000191861	0.00164696	1.12078	0.000109296	0.000948985	0.000232405	0	0.000204977	1.36798e-25	1.32874e-18	0	0.000196732	0.00170817	0.000413907	0.000358856	0.000196732	0.00170817	0.000403522	-1	0.000350834	0.00141485	0.00248502	0.000181842	0.00157889	0.000395089	-1	0.000347798	1.85853e-19	9.03328e-10	1	0.000361276
731	1		0	0	[h] : dgdg1819Z1617Z + fdxox + o2 + (4) nadph --> dgdg1829Z12Z1617Z + fdxrd + (2) h2o + (4) nadp	Forward only	Glycerolipid metabolism		DGDGW6DS1829Z12Z1617Z	omega-6 desaturase (18:2(9Z,12Z)/16:1(7Z)) (DGDG)	0	0.000832036	7.8979e-05	5.58854e-05	0	0.000832036	7.95037e-05	0	5.7008e-05	0.000467033	1.22055	0	0.000832036	9.95235e-05	0	7.56529e-05	7.64118e-142	8.42986e-47	0	0	0.00149766	0.000131166	9.00385e-05	0	0.00149766	0.000159085	0	0.000123404	3.6367e-194	3.059e-30	0	0.00138431	0.000134303	0	9.43571e-05	0.00103913	0.34721	0	0
732	0		0	0	[h] : dgdg1819Z1619Z + fdxox + o2 + (4) nadph --> dgdg1829Z12Z1619Z + fdxrd + (2) h2o + (4) nadp	Forward only	Glycerolipid metabolism		DGDGW6DS1829Z12Z1619Z	omega-6 desaturase (18:2(9Z,12Z)/16:1(9Z)) (DGDG)	5.72629e-06	9.55824e-06	6.47891e-06	6.3306e-06	5.72629e-06	9.55824e-06	6.51434e-06	1	6.3602e-06	0.000109357	0.00120498	5.72629e-06	9.55824e-06	6.606e-06	1	6.45283e-06	4.45566e-29	1.17033e-35	1	1.03073e-05	1.72048e-05	1.1716e-05	1.14122e-05	1.03073e-05	1.72048e-05	1.16695e-05	-1	1.13632e-05	0.00488913	0.0320145	9.52721e-06	1.59027e-05	1.0958e-05	-1	1.07072e-05	0	0	1	1.89282e-05
733	0		0	0	[h] : dgdg1819Z1627Z10Z + fdxox + o2 + (4) nadph --> dgdg1829Z12Z1627Z10Z + fdxrd + (2) h2o + (4) nadp	Forward only	Glycerolipid metabolism		DGDGW6DS1829Z12Z1627Z10Z1	omega-6 desaturase (18:2(9Z,12Z)/16:2(7Z,10Z)) (DGDG)	0	0.000822478	7.67158e-05	5.90127e-05	0	0.000822478	7.31955e-05	-1	5.53442e-05	4.32351e-17	0.0105966	0	0.000822478	6.33908e-05	-1	4.34188e-05	1.31187e-192	1.18772e-28	1	0	0.00148046	0.00060985	0.000571794	0	0.00148046	0.00010623	-1	7.5295e-05	0	0	0	0.00136841	0.000149806	-1	0.000117856	0	0	1	0
734	1		0	0	[h] : dgdg1829Z12Z1617Z + fdxox + o2 + (4) nadph --> dgdg1829Z12Z1627Z10Z + fdxrd + (2) h2o + (4) nadp	Forward only	Glycerolipid metabolism		DGDGW6DS1829Z12Z1627Z10Z2	omega-6 desaturase (18:2(9Z,12Z)/16:2(7Z,10Z)) (DGDG)	0	0.000822478	0.000132385	0.000105104	0	0.000822478	0.000134686	0	0.000107287	0.013259	0.434616	0	0.000822478	0.000161727	0	0.000134154	1.36533e-99	3.75831e-63	0	0	0.00148046	0.000239476	0.00018329	0	0.00148046	0.000264539	0	0.000213948	1.55727e-77	6.36264e-16	0	0.00136841	0.000243663	0	0.0001991	5.08937e-08	0.303618	0	0
735	0		1	0	[h] : dgdg1819Z1634Z7Z10Z + fdxox + o2 + (4) nadph --> dgdg1829Z12Z1634Z7Z10Z + fdxrd + (2) h2o + (4) nadp	Forward only	Glycerolipid metabolism		DGDGW6DS1829Z12Z1634Z7Z10Z	omega-6 desaturase (18:2(9Z,12Z)/16:3(4Z,7Z,10Z))	0	0.000697944	1.66181e-05	9.46087e-06	0	0.000697944	2.87321e-05	1	2.15427e-05	0	1.29378e-92	0	0.000697944	3.10911e-05	1	2.22554e-05	0	1.80522e-112	1	0	0.0012563	3.22351e-05	1.92667e-05	0	0.0012563	5.31973e-05	0	4.01082e-05	0	2.38698e-75	0	0.00116122	3.3703e-05	0	1.98579e-05	0.116189	0.299347	0	0
736	0		1	0	[h] : dgdg1819Z1637Z10Z13Z + fdxox + o2 + (4) nadph --> dgdg1829Z12Z1637Z10Z13Z + fdxrd + (2) h2o + (4) nadp	Forward only	Glycerolipid metabolism		DGDGW6DS1829Z12Z1637Z10Z13Z	omega-6 desaturase (18:2(9Z,12Z)/16:3(7Z,10Z,13Z)) (DGDG)	0	0.000697944	2.48107e-05	1.79362e-05	0	0.000697944	2.09181e-05	-1	1.36153e-05	4.90288e-114	2.44394e-10	0	0.000697944	1.97836e-05	-1	1.14801e-05	8.38553e-244	3.58127e-16	1	0	0.0012563	2.93942e-05	1.80669e-05	0	0.0012563	3.56334e-05	0	2.37248e-05	3.07303e-69	2.65572e-09	0	0.00116122	2.93499e-05	0	1.74262e-05	0.0706007	1.45605	0	0
737	0		0	1	[c] : dgts1601829Z12Z + o2 + (2) nadh --> dgts1601835Z9Z12Z + (2) h2o + (2) nad	Forward only	Glycerolipid metabolism	1.14.19.-	DGTSD5DS1601835Z9Z12Z	delta5 desaturase (16:0/18:3(5Z,9Z,12Z))	0.000114271	0.000114271	0.000114271	0.000114271	0.000114271	0.000114271	0.000114271	0	0.000114271	2.20751e-15	1.21697e-09	0.000114271	0.000114271	0.000114271	0	0.000114271	0	5.06648450145800e-311	0	0.000205687	0.000205687	0.000205687	0.000205687	0.000205687	0.000205687	0.000205687	1	0.000205687	0	0	0.00019012	0.00019012	0.00019012	-1	0.00019012	0	0	1	0.000377721
738	0		0	0	[c] : dgts18111Z1829Z12Z + o2 + (2) nadh --> dgts18111Z1835Z9Z12Z + (2) h2o + (2) nad	Forward only	Glycerolipid metabolism	1.14.19.-	DGTSD5DS18111Z1835Z9Z12Z	delta5 desaturase (18:1(11Z)/18:3(5Z,9Z,12Z)) (DGTS)	1.28336e-05	1.28336e-05	1.28336e-05	1.28336e-05	1.28336e-05	1.28336e-05	1.28336e-05	1	1.28336e-05	4.86286e-135	3.78293e-111	1.28336e-05	1.28336e-05	1.28336e-05	1	1.28336e-05	1.4338e-24	1.02897e-08	1	2.31005e-05	2.31005e-05	2.31005e-05	2.31005e-05	2.31005e-05	2.31005e-05	2.31005e-05	-1	2.31005e-05	1.56456e-72	3.41356e-97	2.13521e-05	2.13521e-05	2.13521e-05	-1	2.13521e-05	0	0	1	4.24214e-05
739	1		0	0	[c] : dgts1819Z1829Z12Z + o2 + (2) nadh --> dgts1819Z1835Z9Z12Z + (2) h2o + (2) nad	Forward only	Glycerolipid metabolism	1.14.19.-	DGTSD5DS1819Z1835Z9Z12Z	delta5 desaturase (18:1(9Z)/18:3(5Z,9Z,12Z)) (DGTS)	1.28336e-05	7.34901e-05	2.7213e-05	2.50184e-05	1.28336e-05	7.34901e-05	2.70897e-05	0	2.47395e-05	0.208933	0.878472	1.28336e-05	7.34901e-05	2.80552e-05	0	2.56121e-05	0.00112316	1.08529e-06	0	2.31005e-05	0.000132282	4.92218e-05	4.47128e-05	2.31005e-05	0.000132282	4.95451e-05	0	4.49893e-05	0.00899312	0.636277	2.13521e-05	0.00012227	4.76355e-05	0	4.38282e-05	8.47958e-12	8.53118e-08	0	4.24214e-05
740	1		0	0	[c] : dgts1829Z12Z1829Z12Z + o2 + (2) nadh --> dgts1829Z12Z1835Z9Z12Z + (2) h2o + (2) nad	Forward only	Glycerolipid metabolism	1.14.19.-	DGTSD5DS1829Z12Z1835Z9Z12Z	delta5 desaturase (18:2(9Z,12Z)/18:3(5Z,9Z,12Z))	0	6.06565e-05	4.62772e-05	4.84718e-05	0	6.06565e-05	4.64004e-05	0	4.87506e-05	0.208933	0.878472	0	6.06565e-05	4.54349e-05	0	4.7878e-05	0.00112316	1.08529e-06	0	0	0.000109182	8.30605e-05	8.75694e-05	0	0.000109182	8.27371e-05	0	8.72929e-05	0.00899312	0.636277	0	0.000100918	7.4635e-05	0	7.84423e-05	1.43923e-232	2.52917e-181	0	0
741	0		0	1	[c] : dgts1601819Z + o2 + (2) nadh --> dgts1601829Z12Z + (2) h2o + (2) nad	Forward only	Glycerolipid metabolism	1.14.19.-	DGTSDS1601829Z12Z	oleate desaturase (16:0/18:2(9Z,12Z))	0.000135452	0.000135452	0.000135452	0.000135452	0.000135452	0.000135452	0.000135452	0	0.000135452	1.34817e-08	1.53195e-07	0.000135452	0.000135452	0.000135452	0	0.000135452	1.27507e-05	0.313337	0	0.000243813	0.000243813	0.000243813	0.000243813	0.000243813	0.000243813	0.000243813	-1	0.000243813	1.06713e-77	7.50697e-68	0.00022536	0.00022536	0.00022536	-1	0.00022536	0	0	1	0.000447735
742	0		0	0	[c] : dgts1601835Z9Z12Z + o2 + (2) nadh --> dgts1601845Z9Z12Z15Z + (2) h2o + (2) nad	Forward only	Glycerolipid metabolism	1.14.19.-	DGTSDS1601845Z9Z12Z15Z	linoleate desaturase (16:0/18:4(5Z,9Z,12Z,15Z))	3.99331e-05	3.99331e-05	3.99331e-05	3.99331e-05	3.99331e-05	3.99331e-05	3.99331e-05	-1	3.99331e-05	0	0	3.99331e-05	3.99331e-05	3.99331e-05	-1	3.99331e-05	0	0	1	7.18795e-05	7.18795e-05	7.18795e-05	7.18795e-05	7.18795e-05	7.18795e-05	7.18795e-05	-1	7.18795e-05	3.45958e-34	4.04642e-18	6.64393e-05	6.64393e-05	6.64393e-05	-1	6.64393e-05	0	0	1	0.000131999
743	0		0	0	[c] : dgts18111Z1819Z + o2 + (2) nadh --> dgts18111Z1829Z12Z + (2) h2o + (2) nad	Forward only	Glycerolipid metabolism	1.14.19.-	DGTSDS18111Z1829Z12Z	oleate desaturase (18:1(11Z)/18:2(9Z,12Z)) (DGTS)	1.66694e-05	1.66694e-05	1.66694e-05	1.66694e-05	1.66694e-05	1.66694e-05	1.66694e-05	1	1.66694e-05	8.61678e-155	8.52097e-166	1.66694e-05	1.66694e-05	1.66694e-05	1	1.66694e-05	2.17968e-14	0.00794609	1	3.00049e-05	3.00049e-05	3.00049e-05	3.00049e-05	3.00049e-05	3.00049e-05	3.00049e-05	-1	3.00049e-05	7.48671e-79	1.19478e-123	2.7734e-05	2.7734e-05	2.7734e-05	-1	2.7734e-05	0	0	1	5.51006e-05
744	0		0	1	[c] : dgts18111Z1835Z9Z12Z + o2 + (2) nadh --> dgts18111Z1845Z9Z12Z15Z + (2) h2o + (2) nad	Forward only	Glycerolipid metabolism	1.14.19.-	DGTSDS18111Z1845Z9Z12Z15Z	linoleate desaturase (18:1(11Z)/18:4(5Z,9Z,12Z,15Z)) (DGTS)	5.1416e-06	5.1416e-06	5.1416e-06	5.1416e-06	5.1416e-06	5.1416e-06	5.1416e-06	0	5.1416e-06	0.00787616	0.108219	5.1416e-06	5.1416e-06	5.1416e-06	0	5.1416e-06	6.23734e-75	2.15241e-50	0	9.25487e-06	9.25487e-06	9.25487e-06	9.25487e-06	9.25487e-06	9.25487e-06	9.25487e-06	-1	9.25487e-06	0	5.987e-289	8.55442e-06	8.55442e-06	8.55442e-06	-1	8.55442e-06	0	0	1	1.69955e-05
745	1		0	0	[c] : dgts1819Z1819Z + o2 + (2) nadh --> dgts1819Z1829Z12Z + (2) h2o + (2) nad	Forward only	Glycerolipid metabolism	1.14.19.-	DGTSDS1819Z1829Z12Z	oleate desaturase (18:1(9Z)/18:2(9Z,12Z)) (DGTS)	1.66694e-05	8.50178e-05	4.44924e-05	4.39918e-05	1.66694e-05	8.50178e-05	4.44872e-05	0	4.41661e-05	0.573971	1.4933	1.66694e-05	8.50178e-05	4.60662e-05	0	4.63788e-05	9.42461e-11	7.34612e-13	0	3.00049e-05	0.000153032	8.05574e-05	8.02964e-05	3.00049e-05	0.000153032	7.98784e-05	0	7.92219e-05	0.278323	0.214895	2.7734e-05	0.00014145	7.90336e-05	0	7.96656e-05	8.17622e-10	0.000103846	0	5.51006e-05
746	0		0	1	[c] : dgts1819Z1835Z9Z12Z + o2 + (2) nadh --> dgts1819Z1845Z9Z12Z15Z + (2) h2o + (2) nad	Forward only	Glycerolipid metabolism	1.14.19.-	DGTSDS1819Z1845Z9Z12Z15Z	linoleate desaturase (18:1(9Z)/18:4(5Z,9Z,12Z,15Z)) (DGTS)	5.1416e-06	1.43272e-05	6.30365e-06	5.99012e-06	5.1416e-06	1.43272e-05	6.33208e-06	0	6.01596e-06	0.000758289	0.343332	5.1416e-06	1.43272e-05	6.36933e-06	0	6.04309e-06	0.00152681	0.00154336	0	9.25487e-06	2.5789e-05	1.13402e-05	1.0769e-05	9.25487e-06	2.5789e-05	1.14424e-05	1	1.08688e-05	6.27639e-10	0.0103852	8.55442e-06	2.38372e-05	1.07584e-05	-1	1.02367e-05	2.98324e-196	3.40856e-66	1	1.69955e-05
747	0		0	0	[c] : dgts1819Z18111Z + o2 + (2) nadh --> dgts1829Z12Z18111Z + (2) h2o + (2) nad	Forward only	Glycerolipid metabolism	1.14.19.-	DGTSDS1829Z12Z18111Z	oleate desaturase (18:2(9Z,12Z)/18:1(11Z))	7.83067e-06	7.83067e-06	7.83067e-06	7.83067e-06	7.83067e-06	7.83067e-06	7.83067e-06	1	7.83067e-06	5.74447e-123	1.65268e-129	7.83067e-06	7.83067e-06	7.83067e-06	1	7.83067e-06	0	0	1	1.40952e-05	1.40952e-05	1.40952e-05	1.40952e-05	1.40952e-05	1.40952e-05	1.40952e-05	-1	1.40952e-05	0	0	1.30284e-05	1.30284e-05	1.30284e-05	-1	1.30284e-05	0	0	1	2.58842e-05
748	1		0	0	[c] : dgts1819Z1819Z + o2 + (2) nadh --> dgts1829Z12Z1819Z + (2) h2o + (2) nad	Forward only	Glycerolipid metabolism	1.14.19.-	DGTSDS1829Z12Z1819Z	oleate desaturase (18:2(9Z,12Z)/18:1(9Z))	7.83067e-06	7.61791e-05	4.83561e-05	4.88568e-05	7.83067e-06	7.61791e-05	4.83613e-05	0	4.86824e-05	0.573971	1.4933	7.83067e-06	7.61791e-05	4.67823e-05	0	4.64697e-05	9.42461e-11	7.34612e-13	0	1.40952e-05	0.000137122	8.657e-05	8.6831e-05	1.40952e-05	0.000137122	8.72489e-05	0	8.79054e-05	0.278323	0.214895	1.30284e-05	0.000126744	7.54447e-05	0	7.48127e-05	4.15019e-98	2.36338e-187	0	2.58842e-05
749	1		0	0	[c] : dgts1829Z12Z1819Z + o2 + (2) nadh --> dgts1829Z12Z1829Z12Z + (2) h2o + (2) nad	Forward only	Glycerolipid metabolism	1.14.19.-	DGTSDS1829Z12Z1829Z12Z1	oleate desaturase (18:2(9Z,12Z)/18:2(9Z,12Z))	0	6.83484e-05	4.05255e-05	4.10261e-05	0	6.83484e-05	4.05305e-05	0	4.08518e-05	0.573971	1.4933	0	6.83484e-05	3.89516e-05	0	3.8639e-05	9.42461e-11	7.34612e-13	0	0	0.000123027	7.24748e-05	7.27357e-05	0	0.000123027	7.31537e-05	0	7.38102e-05	0.278323	0.214895	0	0.000113716	6.24163e-05	0	6.17843e-05	3.39031e-82	1.36372e-154	0	0
750	1		0	0	[c] : dgts1819Z1829Z12Z + o2 + (2) nadh --> dgts1829Z12Z1829Z12Z + (2) h2o + (2) nad	Forward only	Glycerolipid metabolism	1.14.19.-	DGTSDS1829Z12Z1829Z12Z2	oleate desaturase (18:2(9Z,12Z)/18:2(9Z,12Z))	0	6.83484e-05	1.34436e-05	1.09073e-05	0	6.83484e-05	1.35615e-05	0	1.08742e-05	0.607374	0.929027	0	6.83484e-05	1.41751e-05	0	1.16233e-05	2.27986e-05	2.73084e-05	0	0	0.000123027	2.44311e-05	1.94704e-05	0	0.000123027	2.34288e-05	0	1.83061e-05	2.50818e-05	0.00232289	0	0.000113716	2.50162e-05	0	2.07609e-05	0.000184985	0.0891916	0	0
751	0		0	0	[c] : dgts1819Z1835Z9Z12Z + o2 + (2) nadh --> dgts1829Z12Z1835Z9Z12Z + (2) h2o + (2) nad	Forward only	Glycerolipid metabolism	1.14.19.-	DGTSDS1829Z12Z1835Z9Z12Z	oleate desaturase (18:2(9Z,12Z)/18:3(5Z,9Z,12Z)) (DGTS)	0	6.06565e-05	1.32173e-05	1.10052e-05	0	6.06565e-05	1.30655e-05	0	1.07527e-05	0.0782497	0.704663	0	6.06565e-05	1.39938e-05	0	1.15504e-05	0.00239091	3.94041e-06	0	0	0.000109182	2.4036e-05	1.9525e-05	0	0.000109182	2.42571e-05	0	1.9671e-05	0.00239091	0.913525	0	0.000100918	2.40794e-05	0	2.03264e-05	0.00396153	1.34292	0	0
752	0		0	0	[c] : dgts1819Z1845Z9Z12Z15Z + o2 + (2) nadh --> dgts1829Z12Z1845Z9Z12Z15Z + (2) h2o + (2) nad	Forward only	Glycerolipid metabolism	1.14.19.-	DGTSDS1829Z12Z1845Z9Z12Z15Z1	linoleate desaturase (18:2(9Z,12Z)/18:4(5Z,9Z,12Z,15Z))	0	9.18563e-06	8.17291e-07	0	0	9.18563e-06	8.28784e-07	0	0	0.931317	1.13267	0	9.18563e-06	8.90264e-07	0	0	0.041205	0.00517054	0	0	1.65341e-05	1.90782e-06	1.51409e-06	0	1.65341e-05	2.04611e-06	1	1.61391e-06	6.27639e-10	0.000770851	0	1.52827e-05	2.04514e-06	1	1.68225e-06	6.21384e-11	0.000425791	1	0
753	0		0	0	[c] : dgts1829Z12Z1835Z9Z12Z + o2 + (2) nadh --> dgts1829Z12Z1845Z9Z12Z15Z + (2) h2o + (2) nad	Forward only	Glycerolipid metabolism	1.14.19.-	DGTSDS1829Z12Z1845Z9Z12Z15Z2	oleate desaturase (18:2(9Z,12Z)/18:4(5Z,9Z,12Z,15Z))	0	9.18563e-06	3.01142e-06	2.75921e-06	0	9.18563e-06	3.12473e-06	1	2.82505e-06	1.07945e-06	1.73893e-06	0	9.18563e-06	3.17077e-06	1	2.87774e-06	1.83006e-07	5.52979e-12	1	0	1.65341e-05	5.6489e-06	5.12269e-06	0	1.65341e-05	5.49479e-06	-1	4.87936e-06	1.83006e-07	0.000671801	0	1.52827e-05	5.48419e-06	-1	5.02375e-06	6.35557e-06	0.00011139	1	0
754	0		0	0	[c] : dgts1829Z12Z18111Z + o2 + (2) nadh --> dgts1839Z12Z15Z18111Z + (2) h2o + (2) nad	Forward only	Glycerolipid metabolism	1.14.19.-	DGTSDS1839Z12Z15Z18111Z	linoleate desaturase (18:3(9Z,12Z,15Z)/18:1(11Z))	6.41e-06	6.41e-06	6.41e-06	6.41e-06	6.41e-06	6.41e-06	6.41e-06	1	6.41e-06	1.78186e-54	2.96243e-44	6.41e-06	6.41e-06	6.41e-06	1	6.41e-06	0	0	1	1.1538e-05	1.1538e-05	1.1538e-05	1.1538e-05	1.1538e-05	1.1538e-05	1.1538e-05	-1	1.1538e-05	0	0	1.06647e-05	1.06647e-05	1.06647e-05	-1	1.06647e-05	0	0	1	2.11882e-05
755	0		0	0	[c] : dgts1829Z12Z1819Z + o2 + (2) nadh --> dgts1839Z12Z15Z1819Z + (2) h2o + (2) nad	Forward only	Glycerolipid metabolism	1.14.19.-	DGTSDS1839Z12Z15Z1819Z	linoleate desaturase (18:3(9Z,12Z,15Z)/18:1(9Z))	6.41e-06	6.41e-06	6.41e-06	6.41e-06	6.41e-06	6.41e-06	6.41e-06	-1	6.41e-06	0	0	6.41e-06	6.41e-06	6.41e-06	-1	6.41e-06	0	0	1	1.1538e-05	1.1538e-05	1.1538e-05	1.1538e-05	1.1538e-05	1.1538e-05	1.1538e-05	1	1.1538e-05	1.35469e-106	3.53591e-65	1.06647e-05	1.06647e-05	1.06647e-05	-1	1.06647e-05	0	0	1	2.11882e-05
756	0		1	0	[c] : dgts1829Z12Z1835Z9Z12Z + o2 + (2) nadh --> dgts1839Z12Z15Z1835Z9Z12Z + (2) h2o + (2) nad	Forward only	Glycerolipid metabolism	1.14.19.-	DGTSDS1839Z12Z15Z1835Z9Z12Z	linoleate desaturase (18:3(9Z,12Z,15Z)/18:3(5Z,9Z,12Z))	2.06213e-05	2.83749e-05	2.56327e-05	2.57912e-05	2.06213e-05	2.83749e-05	2.54916e-05	-1	2.56207e-05	7.76999e-06	1.11157e-08	2.06213e-05	2.83749e-05	2.54081e-05	-1	2.5515e-05	5.47734e-12	6.47666e-20	1	3.71184e-05	5.10749e-05	4.59183e-05	4.60996e-05	3.71184e-05	5.10749e-05	4.59702e-05	0	4.6261e-05	0.0275967	0.560985	3.43091e-05	4.72093e-05	4.19037e-05	0	4.20015e-05	0	0	0	6.81637e-05
757	0		1	0	[c] : dgts1829Z12Z1845Z9Z12Z15Z + o2 + (2) nadh --> dgts1839Z12Z15Z1845Z9Z12Z15Z + (2) h2o + (2) nad	Forward only	Glycerolipid metabolism	1.14.19.-	DGTSDS1839Z12Z15Z1845Z9Z12Z15Z1	linoleate desaturase (18:3(9Z,12Z,15Z)/18:4(5Z,9Z,12Z,15Z))	0	7.75361e-06	2.71766e-06	2.58371e-06	0	7.75361e-06	2.87594e-06	1	2.75425e-06	7.76999e-06	3.14128e-10	0	7.75361e-06	2.9525e-06	1	2.85991e-06	5.47734e-12	1.91053e-20	1	0	1.39565e-05	5.15628e-06	4.9753e-06	0	1.39565e-05	5.10457e-06	0	4.81387e-06	0.0275967	0.562329	0	1.29002e-05	5.30559e-06	0	5.20782e-06	7.64125e-05	0.00108975	0	0
758	0		1	0	[c] : dgts1839Z12Z15Z1835Z9Z12Z + o2 + (2) nadh --> dgts1839Z12Z15Z1845Z9Z12Z15Z + (2) h2o + (2) nad	Forward only	Glycerolipid metabolism	1.14.19.-	DGTSDS1839Z12Z15Z1845Z9Z12Z15Z2	linoleate desaturase (18:3(9Z,12Z,15Z)/18:4(5Z,9Z,12Z,15Z))	0	7.75361e-06	5.01125e-06	5.1699e-06	0	7.75361e-06	4.8702e-06	-1	4.99936e-06	7.76999e-06	1.13421e-08	0	7.75361e-06	4.786e-06	-1	4.8937e-06	5.47734e-12	5.57835e-20	1	0	1.39565e-05	8.79988e-06	8.9812e-06	0	1.39565e-05	8.85163e-06	0	9.14263e-06	0.0275967	0.562329	0	1.29002e-05	7.59449e-06	0	7.69238e-06	1.20274e-112	1.98759e-168	0	0
759	1		0	0	[c] : ocdca + atp + coa --> amp + ppi + ocdccoa	Forward only	Glycerolipid metabolism	6.2.1.3	FACOAL180	long-chain acyl-CoA synthetase (18:0)	0.000368657	0.0168929	0.00043144	0.000394157	0.000368657	0.0168929	0.000437882	0	0.000399021	2.01818e-46	0.693862	0.000368657	0.0168929	0.000434359	0	0.000393596	0.236861	1.11465	0	0.000663582	0.0308197	0.000776796	0.000713491	0.000663582	0.0308197	0.000776639	0	0.000716507	1.94617e-08	1.49407	0.000613359	0.0484408	0.000802436	0	0.0006939	2.47685e-302	0.149329	0	0.00121859
760	0		0	0	[c] : ocdce9a + atp + coa --> amp + ppi + ocdce9coa	Forward only	Glycerolipid metabolism	6.2.1.3	FACOAL181	long-chain acyl-CoA synthetase (18:1(9Z))	0	0.0165242	0.000195913	8.1468e-05	0	0.0165242	0.000218679	0	0.000104856	5.31861e-62	0.191577	0	0.0165242	0.000207907	0	9.32202e-05	3.62985e-15	0.645101	0	0	0.0301561	0.000351252	0.000159337	0	0.0301561	0.000364169	0	0.000187301	7.99684e-27	1.04194	0	0.0478275	0.000708907	0	0.000331412	0	2.81642e-31	0	0
761	1		0	0	[c] : ocdcea + atp + coa --> amp + ppi + ocdcecoa	Forward only	Glycerolipid metabolism	6.2.1.3	FACOAL18111Z	long-chain acyl-CoA synthetase (18:1(11Z))	0.00102231	0.0175465	0.00121718	0.00110998	0.00102231	0.0175465	0.0011798	0	0.00109856	3.05077e-22	0.00216848	0.00102231	0.0175465	0.00120922	0	0.00110907	0.362875	0.864293	0	0.00184016	0.0319963	0.00216303	0.00199995	0.00184016	0.0319963	0.00220881	0	0.00204025	3.56752e-66	0.061145	0.00170089	0.0495284	0.00222471	0	0.00195826	7.06841e-222	0.0271662	0	0.00337925
762	0		0	0	[c] : glyc3p + pmtcoa --> 1hdecg3p + coa	Forward only	Glycerolipid metabolism	2.3.1.15	G3PAT160	glycerol-3-phosphate: acyl-coa acyltransferase (16:0)	0.000435087	0.00876012	0.000596196	0.000518945	0.000435087	0.00876012	0.000565392	-1	0.000467358	1.16946e-219	2.86381e-15	0.000435087	0.00876012	0.00046062	-1	0.000446084	0	0	1	0.000783156	0.0159332	0.000870886	0.000828438	0.000783156	0.0159332	0.000884887	1	0.000838985	9.4571e-38	0.0036261	0.000723883	0.0241477	0.000813322	-1	0.000759875	0	1.32264e-19	1	0.00143818
763	0		0	0	[h] : glyc3p + palmACP --> 1hdecg3p + ACP	Forward only	Glycerolipid metabolism	2.3.1.15	G3PAT160h	glycerol-3-phosphate acyltransferase (C16:0)	4.66124e-05	4.66124e-05	4.66124e-05	4.66124e-05	4.66124e-05	4.66124e-05	4.66124e-05	-1	4.66124e-05	6.15525e-265	1.09987e-222	4.66124e-05	4.66124e-05	4.66124e-05	-1	4.66124e-05	0	0	1	8.39024e-05	8.39024e-05	8.39024e-05	8.39024e-05	8.39024e-05	8.39024e-05	8.39024e-05	-1	8.39024e-05	0	0	7.75522e-05	7.75522e-05	7.75522e-05	-1	7.75522e-05	0	0	1	0.000154077
764	1		0	0	[c] : glyc3p + ocdccoa --> 1odecg3p + coa	Forward only	Glycerolipid metabolism	2.3.1.15	G3PAT180	glycerol-3-phosphate: acyl-coa acyltransferase (18:0)	0.000200797	0.00734149	0.000207702	0.000202431	0.000200797	0.00734149	0.000214749	0	0.000205901	0	3.17247e-05	0.000200797	0.00734149	0.000208106	0	0.00020249	0.116189	1.26039	0	0.000361435	0.0133797	0.000373301	0.000364715	0.000361435	0.0133797	0.000371894	0	0.000364713	2.50818e-05	1.07277	0.00033408	0.0217781	0.000351556	0	0.000339726	0	4.79531e-14	0	0.000663734
765	0		0	0	[h] : glyc3p + ocdcaACP --> 1odecg3p + ACP	Forward only	Glycerolipid metabolism	2.3.1.15	G3PAT180h	glycerol-3-phosphate acyltransferase (C18:0)	0	0	0	0	0	0	0	0	0	1	NaN	0	0	0	0	0	1	NaN	0	0	0	0	0	0	0	0	0	0	1	NaN	0	0	0	0	0	1	NaN	0	0
766	1		0	0	[c] : glyc3p + ocdcecoa --> 1odec11eg3p + coa	Forward only	Glycerolipid metabolism	2.3.1.15	G3PAT181	glycerol-3-phosphate: acyl-coa acyltransferase (18:1(11Z))	0.000405666	0.00754636	0.000423903	0.000412372	0.000405666	0.00754636	0.000414731	0	0.000408851	0	2.31028e-07	0.000405666	0.00754636	0.000421956	0	0.000411584	1.24321e-12	0.612188	0	0.000730198	0.0137485	0.000761787	0.000743054	0.000730198	0.0137485	0.000767346	0	0.00074516	7.31814e-18	0.316611	0.000674933	0.022119	0.000700857	0	0.0006832	0	2.52682e-51	0	0.00134093
767	1		0	0	[c] : glyc3p + ocdce9coa --> 1odec9eg3p + coa	Forward only	Glycerolipid metabolism	2.3.1.15	G3PAT1819Z	glycerol-3-phosphate: acyl-coa acyltransferase (18:1(9Z))	0.000401973	0.00754267	0.000420128	0.000410036	0.000401973	0.00754267	0.000420179	0	0.000410748	2.79967e-06	1.48911	0.000401973	0.00754267	0.000415441	0	0.00040729	1.35791e-131	0.00858228	0	0.000723552	0.0137418	0.000754107	0.000737715	0.000723552	0.0137418	0.00075673	0	0.000740248	2.03951e-22	0.725989	0.00066879	0.0221129	0.00070588	0	0.000682209	0	6.90932e-35	0	0.00132872
768	0		0	0	[h] : glyc3p + octe9ACP --> 1odec9eg3p + ACP	Forward only	Glycerolipid metabolism	2.3.1.15	G3PAT1819Zh	glycerol-3-phosphate acyltransferase ((9Z)-C18:1)	0.00132752	0.00132752	0.00132752	0.00132752	0.00132752	0.00132752	0.00132752	1	0.00132752	8.97332e-147	1.08383e-104	0.00132752	0.00132752	0.00132752	1	0.00132752	0	0	1	0.00238954	0.00238954	0.00238954	0.00238954	0.00238954	0.00238954	0.00238954	1	0.00238954	0	0	0.00220868	0.00220868	0.00220868	-1	0.00220868	0	0	1	0.00438811
769	0		1	0	[h] : glyc3p + octeACP --> 1odec11eg3p + ACP	Forward only	Glycerolipid metabolism	2.3.1.15	G3PAT181h	glycerol-3-phosphate acyltransferase ((11Z)-C18:1)	7.45589e-05	7.45589e-05	7.45589e-05	7.45589e-05	7.45589e-05	7.45589e-05	7.45589e-05	1	7.45589e-05	1.33383e-255	3.83631e-217	7.45589e-05	7.45589e-05	7.45589e-05	-1	7.45589e-05	0	0	1	0.000134206	0.000134206	0.000134206	0.000134206	0.000134206	0.000134206	0.000134206	0	0.000134206	3.77067754428000e-312	9.09663e-301	0.000124049	0.000124049	0.000124049	0	0.000124049	0	0	0	0.000246454
770	0		0	0	[c] : atp + glyc --> adp + glyc3p + h	Forward only	Glycerolipid metabolism	2.7.1.30	GLYK	glycerol kinase	0	0.00976855	0.000624459	0.000595714	0	0.00976855	0.000647973	1	0.000618464	1.33784e-06	0.000243012	0	0.00976855	0.000538391	-1	0.000468434	1.44827e-50	2.90125e-48	1	0	0.0177484	0.00113187	0.00106748	0	0.0177484	0.00133652	1	0.00125198	1.19559e-160	4.54119e-88	0	0.0241038	0.000226133	-1	0.000146427	0	0	1	0
771	0		1	0	[c] : mag160 + h2o --> glyc + hdca + h	Forward only	Glycerolipid metabolism	3.1.1.23	MAGAH160	1-acylglycerol acylhydrolase (16:0)	0	0.00832503	0.000160925	8.36303e-05	0	0.00832503	0.000130039	-1	3.12545e-05	1.3405e-221	2.42683e-15	0	0.00832503	2.53332e-05	-1	1.08944e-05	0	0	1	0	0.0151501	8.72937e-05	4.49643e-05	0	0.0151501	0.000101205	0	5.55138e-05	1.93977e-38	0.00386606	0	0.0234238	8.91588e-05	0	3.56449e-05	1.53458e-44	1.19584	0	0
772	0		0	0	[c] : mag180 + h2o --> glyc + ocdca + h	Forward only	Glycerolipid metabolism	3.1.1.23	MAGAH180	1-acylglycerol acylhydrolase (18:0)	0	0.0071407	5.76419e-06	1.28208e-06	0	0.0071407	1.29961e-05	0	4.57119e-06	0	9.17062e-06	0	0.0071407	5.74399e-06	0	1.21594e-06	0.0865876	1.49708	0	0	0.0130183	8.99159e-06	2.19071e-06	0	0.0130183	7.86539e-06	0	2.3046e-06	1.24163e-10	1.12129	0	0.0214441	1.19337e-05	0	3.79313e-06	2.27542e-275	0.45523	0	0
773	0		0	0	[c] : mag18111Z + h2o --> glyc + ocdcea + h	Forward only	Glycerolipid metabolism	3.1.1.23	MAGAH18111Z	1-acylglycerol acylhydrolase (18:1(11Z))	0	0.0071407	1.5242e-05	5.1503e-06	0	0.0071407	6.29157e-06	0	1.89691e-06	0	4.00413e-08	0	0.0071407	1.37212e-05	0	4.53197e-06	5.40393e-11	0.747338	0	0	0.0130183	2.51284e-05	9.50137e-06	0	0.0130183	2.98719e-05	0	1.12015e-05	4.85876e-16	0.376112	0	0.0214441	2.05041e-05	0	5.62389e-06	1.18239e-165	0.381571	0	0
774	1		0	0	[c] : mag1819Z + h2o --> glyc + ocdce9a + h	Forward only	Glycerolipid metabolism	3.1.1.23	MAGAH1819Z	1-acylglycerol acylhydrolase (18:1(9Z))	0	0.0071407	1.40912e-05	5.72001e-06	0	0.0071407	1.28171e-05	0	5.79679e-06	0.00164696	0.734208	0	0.0071407	8.35863e-06	0	2.89537e-06	1.0622e-260	0.000175859	0	0	0.0130183	2.26293e-05	1.00128e-05	0	0.0130183	2.60615e-05	0	1.16694e-05	6.82073e-16	0.412059	0	0.0214441	2.75045e-05	0	8.63038e-06	7.78597e-14	0.285002	0	0
775	0		0	1	[h] : mgdg1819Z1637Z10Z13Z + fdxox + o2 + (4) nadph --> mgdg1819Z1644Z7Z10Z13Z + fdxrd + (2) h2o + (4) nadp	Forward only	Glycerolipid metabolism		MGDGD4DS1819Z1644Z7Z10Z13Z	monogalatcosyldiacylglycerol 16-carbon delta4-desaturase (18:1(9Z)/16:4(4Z,7Z,10Z,13Z))	0	0.000604092	2.14738e-05	1.28007e-05	0	0.000604092	2.28387e-05	0	1.42736e-05	1.57255e-09	0.108219	0	0.000604092	2.30273e-05	0	1.35853e-05	0.00131057	0.0419237	0	0	0.00108737	3.9285e-05	2.37619e-05	0	0.00108737	4.28627e-05	1	2.697e-05	8.7001e-17	0.0104205	0	0.00100507	4.38264e-05	1	2.6571e-05	3.16225e-13	0.000228105	1	0
776	1		0	0	[h] : mgdg1829Z12Z1627Z10Z + fdxox + o2 + (4) nadph --> mgdg1829Z12Z1634Z7Z10Z + fdxrd + (2) h2o + (4) nadp	Forward only	Glycerolipid metabolism		MGDGD4DS1829Z12Z1634Z7Z10Z	monogalatcosyldiacylglycerol 16-carbon delta4-desaturase (18:2(9Z,12Z)/16:3(4Z,7Z,10Z))	0	0.000673605	0.000115738	9.72102e-05	0	0.000673605	0.000118013	0	9.85462e-05	0.00455984	0.201252	0	0.000673605	0.000118942	0	9.85305e-05	0.0782497	0.0303456	0	0	0.00121249	0.000211968	0.000176539	0	0.00121249	0.000250431	0	0.000221278	5.88408e-172	6.20498e-64	0	0.00112072	0.000206956	0	0.000170023	1.94617e-08	0.055113	0	0
777	0		1	0	[h] : mgdg1829Z12Z1637Z10Z13Z + fdxox + o2 + (4) nadph --> mgdg1829Z12Z1644Z7Z10Z13Z + fdxrd + (2) h2o + (4) nadp	Forward only	Glycerolipid metabolism		MGDGD4DS1829Z12Z1644Z7Z10Z13Z	monogalatcosyldiacylglycerol 16-carbon delta4-desaturase (18:2(9Z,12Z)/16:4(4Z,7Z,10Z,13Z))	0	0.000604092	9.35219e-05	7.62679e-05	0	0.000604092	7.10674e-05	-1	5.44172e-05	1.04633e-254	1.81338e-92	0	0.000604092	7.03731e-05	-1	5.32377e-05	8.68452e-279	1.43074e-97	1	0	0.00108737	0.000126406	9.52819e-05	0	0.00108737	0.000121543	0	9.22255e-05	0.000888384	0.050932	0	0.00100507	0.000128898	0	9.82554e-05	0.00488913	0.36762	0	0
778	0		0	0	[h] : mgdg1839Z12Z15Z1627Z10Z + fdxox + o2 + (4) nadph --> mgdg1839Z12Z15Z1634Z7Z10Z + fdxrd + (2) h2o + (4) nadp	Forward only	Glycerolipid metabolism		MGDGD4DS1839Z12Z15Z1634Z7Z10Z	monogalatcosyldiacylglycerol 16-carbon delta4-desaturase (18:3(9Z,12Z,15Z)/16:3(4Z,7Z,10Z))	0	0.000604092	5.36559e-05	3.87922e-05	0	0.000604092	7.64019e-05	1	6.40299e-05	0	6.47913e-127	0	0.000604092	7.88938e-05	1	6.50343e-05	0	6.27904e-146	1	0	0.00108737	0.000143696	0.000118034	0	0.00108737	9.70568e-05	-1	7.23043e-05	0	4.54853e-147	0	0.00100507	0.000128233	-1	0.000105435	1.02348e-39	9.75329e-19	1	0
779	0		1	0	[h] : mgdg1839Z12Z15Z1634Z7Z10Z + fdxox + o2 + (4) nadph --> mgdg1839Z12Z15Z1644Z7Z10Z13Z + fdxrd + (2) h2o + (4) nadp	Forward only	Glycerolipid metabolism		MGDGD4DS1839Z12Z15Z1644Z7Z10Z13Z	monogalatcosyldiacylglycerol 16-carbon delta4-desaturase (18:3(9Z,12Z,15Z)/16:4(4Z,7Z,10Z,13Z))	0	0.000542285	9.16525e-05	7.19963e-05	0	0.000542285	9.69093e-05	1	7.43082e-05	7.14226e-11	0.000222249	0	0.000542285	0.000102842	1	8.0181e-05	5.47734e-12	1.34541e-16	1	0	0.000976112	0.000177909	0.000133776	0	0.000976112	0.000167935	0	0.00012564	2.50818e-05	0.000120023	0	0.000902235	0.000179065	0	0.000145033	2.27169e-06	1.00399	0	0
780	0		1	0	[h] : mgdg1819Z160 + fdxox + o2 + (4) nadph --> mgdg1819Z1617Z + fdxrd + (2) h2o + (4) nadp	Forward only	Glycerolipid metabolism	1.14.19.1	MGDGD7DS1819Z1617Z	monogalatcosyldiacylglycerol palmitate delta7-desaturase (18:1(9Z)/16:1(7Z))	0	0.00076234	0.000380128	0.00037706	0	0.00076234	0.000396438	1	0.000387151	5.75792e-16	1.17037e-11	0	0.00076234	0.000366257	-1	0.000356443	7.16504e-10	2.08137e-08	1	0	0.00137221	0.000245048	0.000188295	0	0.00137221	0.000251959	0	0.000193059	2.29747e-07	0.11557	0	0.00126836	0.000599434	0	0.00057524	0	0	0	0
781	0		1	0	[h] : mgdg1829Z12Z160 + fdxox + o2 + (4) nadph --> mgdg1829Z12Z1617Z + fdxrd + (2) h2o + (4) nadp	Forward only	Glycerolipid metabolism	1.14.19.1	MGDGD7DS1829Z12Z1617Z	monogalatcosyldiacylglycerol palmitate delta7-desaturase (18:2(9Z,12Z)/16:1(7Z))	0	0.00076234	7.04644e-05	4.72737e-05	0	0.00076234	7.43718e-05	1	5.16638e-05	1.05337e-08	0.0157561	0	0.00076234	7.75575e-05	1	5.22208e-05	1.94617e-08	7.99529e-07	1	0	0.00137221	0.000139692	9.53487e-05	0	0.00137221	0.000136936	0	9.37683e-05	0.0109394	0.648714	0	0.00126836	0.000134431	0	9.17373e-05	6.39972e-09	0.0646241	0	0
782	0		0	0	[h] : udpgal + 12dgr1819Z160 --> udp + mgdg1819Z160 + h	Forward only	Glycerolipid metabolism	2.4.1.46	MGDGS1819Z160	monogalactosyldiacylglycerol synthase (18:1(9Z)/16:0)	0.00100293	0.00100293	0.00100293	0.00100293	0.00100293	0.00100293	0.00100293	1	0.00100293	2.60111e-293	3.91419e-231	0.00100293	0.00100293	0.00100293	1	0.00100293	0	0	1	0.00180527	0.00180527	0.00180527	0.00180527	0.00180527	0.00180527	0.00180527	1	0.00180527	3.23941e-137	4.66886e-95	0.00166864	0.00166864	0.00166864	-1	0.00166864	0	0	1	0.00331517
783	0		0	0	[h] : udpgal + 12dgr1819Z1619Z --> udp + mgdg1819Z1619Z + h	Forward only	Glycerolipid metabolism	2.4.1.46	MGDGS1819Z1619Z	monogalactosyldiacylglycerol synthase (18:1(9Z)/16:1(9Z))	1.5272e-05	1.5272e-05	1.5272e-05	1.5272e-05	1.5272e-05	1.5272e-05	1.5272e-05	1	1.5272e-05	3.34885e-172	1.83271e-184	1.5272e-05	1.5272e-05	1.5272e-05	1	1.5272e-05	0	0	1	2.74896e-05	2.74896e-05	2.74896e-05	2.74896e-05	2.74896e-05	2.74896e-05	2.74896e-05	-1	2.74896e-05	3.64675e-55	3.89265e-73	2.5409e-05	2.5409e-05	2.5409e-05	-1	2.5409e-05	0	0	1	5.04814e-05
784	1		0	0	[h] : mgdg1819Z1627Z10Z + fdxox + o2 + (4) nadph --> mgdg1819Z1637Z10Z13Z + fdxrd + (2) h2o + (4) nadp	Forward only	Glycerolipid metabolism		MGDGW3DS1819Z1637Z10Z13Z	omega-3 desaturase (18:1(9Z)/16:3(7Z,10Z,13Z)) (MGDG)	0	0.000673605	4.94624e-05	3.23191e-05	0	0.000673605	5.01173e-05	0	3.38199e-05	0.00561398	1.01039	0	0.000673605	5.13663e-05	0	3.40812e-05	0.00177586	0.168745	0	0	0.00121249	9.2965e-05	6.18396e-05	0	0.00121249	9.0463e-05	0	6.17209e-05	0.013259	0.477581	0	0.00112072	9.39427e-05	0	6.38373e-05	0.013259	0.960211	0	0
785	0		0	1	[h] : mgdg1829Z12Z1627Z10Z + fdxox + o2 + (4) nadph --> mgdg1829Z12Z1637Z10Z13Z + fdxrd + (2) h2o + (4) nadp	Forward only	Glycerolipid metabolism		MGDGW3DS1829Z12Z1637Z10Z13Z	omega-3 desaturase (18:2(9Z,12Z)/16:3(7Z,10Z,13Z)) (MGDG)	0	0.000673605	8.62366e-05	6.49396e-05	0	0.000673605	8.90394e-05	0	6.90322e-05	1.74271e-11	0.0998224	0	0.000673605	8.86341e-05	0	6.77364e-05	3.3317e-05	0.16919	0	0	0.00121249	0.000150741	0.000113314	0	0.00121249	0.000159014	1	0.000121672	1.54019e-19	0.00136992	0	0.00112072	0.000157999	1	0.000121781	7.25004e-08	0.00344812	1	0
786	0		1	0	[h] : mgdg1829Z12Z1634Z7Z10Z + fdxox + o2 + (4) nadph --> mgdg1829Z12Z1644Z7Z10Z13Z + fdxrd + (2) h2o + (4) nadp	Forward only	Glycerolipid metabolism		MGDGW3DS1829Z12Z1644Z7Z10Z13Z	omega-3 desaturase (18:2(9Z,12Z)/16:4(4Z,7Z,10Z,13Z))	0	0.000604092	5.52214e-05	4.07689e-05	0	0.000604092	7.66756e-05	1	6.33995e-05	0	3.79691e-108	0	0.000604092	7.91407e-05	1	6.4501e-05	0	2.34695e-126	1	0	0.00108737	0.000141419	0.000116393	0	0.00108737	0.00014013	0	0.000116907	0.0865876	0.959596	0	0.00100507	0.000130449	0	0.00010698	4.55609e-22	7.10243e-10	0	0
787	0		0	1	[h] : mgdg1829Z12Z160 + fdxox + o2 + (4) nadph --> mgdg1839Z12Z15Z160 + fdxrd + (2) h2o + (4) nadp	Forward only	Glycerolipid metabolism		MGDGW3DS1839Z12Z15Z160	omega-3 desaturase (18:3(9Z,12Z,15Z)/16:0) (MGDG)	0	3.83195e-06	3.17796e-06	3.32041e-06	0	3.83195e-06	3.1936e-06	0	3.34078e-06	0.000820928	0.240226	0	3.83195e-06	3.12445e-06	0	3.27701e-06	5.40393e-11	3.19896e-08	0	0	6.89751e-06	5.76918e-06	6.06306e-06	0	6.89751e-06	5.7158e-06	-1	6.02268e-06	2.81185e-10	0.00457802	0	6.37547e-06	5.17182e-06	-1	5.42454e-06	0	1.54e-278	1	0
788	0		0	1	[h] : mgdg1829Z12Z1627Z10Z + fdxox + o2 + (4) nadph --> mgdg1839Z12Z15Z1627Z10Z + fdxrd + (2) h2o + (4) nadp	Forward only	Glycerolipid metabolism		MGDGW3DS1839Z12Z15Z1627Z10Z	omega-3 desaturase (18:3(9Z,12Z,15Z)/16:2(7Z,10Z)) (MGDG)	0	0.000673605	0.000316001	0.000311755	0	0.000673605	0.000327975	0	0.000314619	4.08471e-12	1.02345e-08	0	0.000673605	0.000311232	0	0.000301295	8.69567e-07	0.0554801	0	0	0.00121249	0.000196866	0.000151449	0	0.00121249	0.000555008	1	0.000525524	0	0	0	0.00112072	0.000492071	1	0.000470973	0	0	1	0
789	0		0	0	[h] : mgdg1829Z12Z1634Z7Z10Z + fdxox + o2 + (4) nadph --> mgdg1839Z12Z15Z1634Z7Z10Z + fdxrd + (2) h2o + (4) nadp	Forward only	Glycerolipid metabolism		MGDGW3DS1839Z12Z15Z1634Z7Z10Z	omega-3 desaturase (18:3(9Z,12Z,15Z)/16:3(4Z,7Z,10Z)) (MGDG)	0	0.000604092	7.76621e-05	6.45412e-05	0	0.000604092	5.92881e-05	-1	4.38228e-05	1.1036e-301	6.76419e-79	0	0.000604092	6.02341e-05	-1	4.35655e-05	1.44193e-306	1.47124e-67	1	0	0.00108737	0.000101894	7.52802e-05	0	0.00108737	0.000140695	1	0.000117498	0	3.42226e-104	0	0.00100507	0.000108118	1	8.01866e-05	4.97627e-09	0.00131795	1	0
790	1		0	0	[h] : mgdg1829Z12Z1637Z10Z13Z + fdxox + o2 + (4) nadph --> mgdg1839Z12Z15Z1637Z10Z13Z + fdxrd + (2) h2o + (4) nadp	Forward only	Glycerolipid metabolism		MGDGW3DS1839Z12Z15Z1637Z10Z13Z1	omega-3 desaturase (18:3(9Z,12Z,15Z)/16:3(7Z,10Z,13Z)) (MGDG)	0	0.000604092	7.32371e-05	5.40982e-05	0	0.000604092	7.267e-05	0	5.4505e-05	0.183603	1.13267	0	0.000604092	7.84403e-05	0	5.82139e-05	1.29711e-07	3.35545e-05	0	0	0.00108737	0.000130637	9.75566e-05	0	0.00108737	0.000133774	0	0.000102648	3.60352e-07	0.350099	0	0.00100507	0.000131848	0	0.00010103	9.14861e-05	0.894649	0	0
791	0		1	0	[h] : mgdg1839Z12Z15Z1627Z10Z + fdxox + o2 + (4) nadph --> mgdg1839Z12Z15Z1637Z10Z13Z + fdxrd + (2) h2o + (4) nadp	Forward only	Glycerolipid metabolism		MGDGW3DS1839Z12Z15Z1637Z10Z13Z2	omega-3 desaturase (18:3(9Z,12Z,15Z)/16:3(7Z,10Z,13Z)) (MGDG)	0	0.000604092	0.000270724	0.000259991	0	0.000604092	0.000263026	-1	0.000249718	1.15574e-05	0.000236121	0	0.000604092	0.00024318	-1	0.000234018	5.1355e-27	3.95787e-44	1	0	0.00108737	0.000471613	0.000443527	0	0.00108737	0.00047679	0	0.000446562	0.236861	0.334942	0	0.00100507	0.000382569	0	0.000368688	2.06201e-150	3.60671e-151	0	0
792	1		0	0	[h] : mgdg1829Z12Z1644Z7Z10Z13Z + fdxox + o2 + (4) nadph --> mgdg1839Z12Z15Z1644Z7Z10Z13Z + fdxrd + (2) h2o + (4) nadp	Forward only	Glycerolipid metabolism		MGDGW3DS1839Z12Z15Z1644Z7Z10Z13Z1	omega-3 desaturase (18:3(9Z,12Z,15Z)/16:4(4Z,7Z,10Z,13Z)) (MGDG)	0	0.000542285	0.000108418	8.8258e-05	0	0.000542285	0.000108781	0	8.75748e-05	0.0635969	1.32362	0	0.000542285	0.000110741	0	8.90122e-05	0.100485	0.227093	0	0	0.000976112	0.000195864	0.00015374	0	0.000976112	0.000193286	0	0.000148305	0.146806	0.706216	0	0.000902235	0.000200343	0	0.00016329	0.00030842	0.13735	0	0
793	0		0	0	[h] : mgdg1839Z12Z15Z1637Z10Z13Z + fdxox + o2 + (4) nadph --> mgdg1839Z12Z15Z1644Z7Z10Z13Z + fdxrd + (2) h2o + (4) nadp	Forward only	Glycerolipid metabolism		MGDGW3DS1839Z12Z15Z1644Z7Z10Z13Z2	omega-3 desaturase (18:3(9Z,12Z,15Z)/16:4(4Z,7Z,10Z,13Z)) (MGDG)	0	0.000542285	0.000304386	0.000306868	0	0.000542285	0.000297332	-1	0.000295764	5.81526e-05	0.000217291	0	0.000542285	0.000285849	-1	0.000280906	9.90064e-19	8.85626e-25	1	0	0.000976112	0.000530931	0.000520762	0	0.000976112	0.000541797	1	0.000534806	0.00425103	0.00181375	0	0.000902235	0.000453746	-1	0.000440345	7.3228e-91	2.65268e-134	1	0
794	0		0	0	[h] : mgdg1819Z1617Z + fdxox + o2 + (4) nadph --> mgdg1819Z1627Z10Z + fdxrd + (2) h2o + (4) nadp	Forward only	Glycerolipid metabolism		MGDGW6DS1819Z1627Z10Z	omega-6 desaturase (18:1(9Z)/16:2(7Z,10Z)) (MGDG)	0	0.000758508	0.000102523	7.82923e-05	0	0.000758508	0.000108693	0	8.27451e-05	4.13284e-14	0.000359368	0	0.000758508	0.000101357	0	7.4936e-05	0.0368199	0.835753	0	0	0.00136531	0.000193032	0.00014232	0	0.00136531	0.000188872	0	0.000140353	0.00736639	0.388528	0	0.00126198	0.000198648	0	0.000154681	1.84032e-06	0.093861	0	0
795	0		1	0	[h] : mgdg1819Z160 + fdxox + o2 + (4) nadph --> mgdg1829Z12Z160 + fdxrd + (2) h2o + (4) nadp	Forward only	Glycerolipid metabolism		MGDGW6DS1829Z12Z160	omega-6 desaturase (18:2(9Z,12Z)/16:0) (MGDG)	0	0.000769994	5.83144e-05	3.79732e-05	0	0.000769994	6.31711e-05	1	4.34453e-05	5.56446e-22	0.000274067	0	0.000769994	6.34002e-05	1	4.13515e-05	6.44599e-08	9.9771e-05	1	0	0.00138599	0.000113036	7.63171e-05	0	0.00138599	0.000115525	0	7.95217e-05	0.0012135	0.634511	0	0.00128109	0.000106478	0	6.99543e-05	3.45558e-16	0.00517896	0	0
796	0		0	0	[h] : mgdg1819Z1617Z + fdxox + o2 + (4) nadph --> mgdg1829Z12Z1617Z + fdxrd + (2) h2o + (4) nadp	Forward only	Glycerolipid metabolism		MGDGW6DS1829Z12Z1617Z	omega-6 desaturase (18:2(9Z,12Z)/16:1(7Z)) (MGDG)	0	0.00076234	0.000314971	0.000301732	0	0.00076234	0.000323217	1	0.000304926	2.48084e-08	0.00189737	0	0.00076234	0.000300398	-1	0.000286861	5.94705e-15	4.58345e-09	1	0	0.00137221	0.000121022	7.95654e-05	0	0.00137221	0.00058172	1	0.000539991	0	0	0	0.00126836	0.000464249	1	0.000447544	0	0	1	0
797	0		0	0	[h] : mgdg1819Z1619Z + fdxox + o2 + (4) nadph --> mgdg1829Z12Z1619Z + fdxrd + (2) h2o + (4) nadp	Forward only	Glycerolipid metabolism		MGDGW6DS1829Z12Z1619Z	omega-6 desaturase (18:2(9Z,12Z)/16:1(9Z)) (MGDG)	0	3.83195e-06	3.07899e-06	3.22764e-06	0	3.83195e-06	3.04371e-06	-1	3.19804e-06	0.000109357	0.00133278	0	3.83195e-06	2.95057e-06	-1	3.10541e-06	4.45566e-29	1.10375e-35	1	0	6.89751e-06	5.48876e-06	5.79262e-06	0	6.89751e-06	5.53511e-06	1	5.84162e-06	0.00488913	0.0329221	0	6.37547e-06	4.94453e-06	-1	5.19549e-06	3.32859e-308	5.21287e-201	1	0
798	0		0	0	[h] : mgdg1819Z1627Z10Z + fdxox + o2 + (4) nadph --> mgdg1829Z12Z1627Z10Z + fdxrd + (2) h2o + (4) nadp	Forward only	Glycerolipid metabolism		MGDGW6DS1829Z12Z1627Z10Z1	omega-6 desaturase (18:2(9Z,12Z)/16:2(7Z,10Z)) (MGDG)	0	0.000758508	7.58307e-05	5.25121e-05	0	0.000758508	7.9635e-05	0	5.75528e-05	1.08197e-10	0.0198719	0	0.000758508	7.49792e-05	0	5.19463e-05	0.110744	0.932381	0	0	0.00136531	0.000141459	9.81256e-05	0	0.00136531	0.000142184	0	0.000102025	6.44599e-08	1.31023	0	0.00126198	0.000150096	0	0.000107531	5.72881e-08	0.00131947	0	0
799	0		0	1	[h] : mgdg1829Z12Z1617Z + fdxox + o2 + (4) nadph --> mgdg1829Z12Z1627Z10Z + fdxrd + (2) h2o + (4) nadp	Forward only	Glycerolipid metabolism		MGDGW6DS1829Z12Z1627Z10Z2	omega-6 desaturase (18:2(9Z,12Z)/16:2(7Z,10Z)) (MGDG)	0	0.000758508	0.000410749	0.000415643	0	0.000758508	0.000422903	0	0.000420504	1.0695e-12	3.7764e-07	0	0.000758508	0.000407493	0	0.000402631	1.40615e-05	0.372985	0	0	0.00136531	0.000311943	0.000254216	0	0.00136531	0.0007676	1	0.00075794	0	0	0	0.00126198	0.000645978	1	0.000631134	0	0	1	0
800	0		0	0	[h] : mgdg1819Z1637Z10Z13Z + fdxox + o2 + (4) nadph --> mgdg1829Z12Z1637Z10Z13Z + fdxrd + (2) h2o + (4) nadp	Forward only	Glycerolipid metabolism		MGDGW6DS1829Z12Z1637Z10Z13Z	omega-6 desaturase (18:2(9Z,12Z)/16:3(7Z,10Z,13Z)) (MGDG)	0	0.000673605	6.3867e-05	5.1927e-05	0	0.000673605	3.95531e-05	-1	2.51328e-05	0	9.67353e-146	0	0.000673605	4.09605e-05	-1	2.57443e-05	0	3.66324e-127	1	0	0.00121249	7.67927e-05	5.06312e-05	0	0.00121249	6.82059e-05	-1	4.53444e-05	9.55958e-16	9.80226e-07	0	0.00112072	7.19698e-05	-1	4.61417e-05	1.45742e-13	0.00705734	1	0
801	0		0	1	[h] : mgdg1819Z1644Z7Z10Z13Z + fdxox + o2 + (4) nadph --> mgdg1829Z12Z1644Z7Z10Z13Z + fdxrd + (2) h2o + (4) nadp	Forward only	Glycerolipid metabolism		MGDGW6DS1829Z12Z1644Z7Z10Z13Z	omega-6 desaturase (18:2(9Z,12Z)/16:4(4Z,7Z,10Z,13Z))	0	0.000604092	2.14738e-05	1.28007e-05	0	0.000604092	2.28387e-05	0	1.42736e-05	1.57255e-09	0.108219	0	0.000604092	2.30273e-05	0	1.35853e-05	0.00131057	0.0419237	0	0	0.00108737	3.9285e-05	2.37619e-05	0	0.00108737	4.28627e-05	1	2.697e-05	8.7001e-17	0.0104205	0	0.00100507	4.38264e-05	1	2.6571e-05	3.16225e-13	0.000228105	1	0
802	1		0	0	[c] : pa16018111Z + h2o --> 12dgr16018111Z + pi	Forward only	Glycerolipid metabolism	3.1.3.4	PAPA16018111Z	phosphatidate phosphatase (16:0/18:1(11Z))	0.000149817	0.0331983	0.00017982	0.000158045	0.000149817	0.0331983	0.000167617	0	0.000154917	1.59487e-121	0.0286979	0.000149817	0.0331983	0.000169426	0	0.000156554	5.14391e-41	0.0905445	0	0.000269671	0.0605819	0.000316966	0.000286142	0.000269671	0.0605819	0.000313562	0	0.000286035	0.091029	1.22459	0.000249261	0.0959042	0.000357105	0	0.000283544	8.19859e-210	0.00361929	0	0.000495221
803	0		1	0	[c] : pa1601819Z + h2o --> 12dgr1601819Z + pi	Forward only	Glycerolipid metabolism	3.1.3.4	PAPA1601819Z	phosphatidate phosphatase (16:0/18:1(9Z))	0.000285269	0.0333337	0.000451005	0.000370967	0.000285269	0.0333337	0.000432491	-1	0.000334532	7.76326e-102	0.00515126	0.000285269	0.0333337	0.000316774	-1	0.00029779	0	1.10053e-147	1	0.000513485	0.0608257	0.00061249	0.000561106	0.000513485	0.0608257	0.000634373	0	0.000575656	3.52656e-63	0.0739952	0.000474621	0.0968658	0.000565491	0	0.000507437	0	0.000281485	0	0.000942956
804	0		0	1	[h] : pa1601819Z + h2o --> 12dgr1601819Z + pi	Forward only	Glycerolipid metabolism	3.1.3.4	PAPA1601819Zh	phosphatidate phosphatase (16:0/18:1(9Z)), chloroplast	0	6.64681	0.0118308	0.00428675	0	6.64681	0.0124635	0	0.00532959	7.67958e-24	1.10401	0	0.475542	0.000578599	0	0.000176561	0	5.06524e-42	0	0	7.99392	0.0110986	0.00445295	0	7.99392	0.0165693	1	0.00676344	1.1984e-86	0.00209706	0	0.0956549	7.43645e-05	-1	1.80539e-05	0	8.52562e-32	1	0
805	0		1	0	[h] : pa160 + h2o --> 12dgr160 + pi	Forward only	Glycerolipid metabolism	3.1.3.4	PAPA160h	Phosphatidate phosphatase (n-C16:0)	4.66124e-05	6.64686	0.00949835	0.0039952	4.66124e-05	6.64686	0.0159524	1	0.00731333	7.0806e-180	4.58981e-08	4.66124e-05	0.475589	0.000759963	-1	0.000270005	0	7.99302e-32	1	8.39024e-05	7.994	0.0133473	0.00502289	8.39024e-05	7.994	0.010512	0	0.00474001	3.3317e-05	0.0736743	7.75522e-05	0.0957325	0.000126186	0	8.93191e-05	0	1.67165e-43	0	0.000154077
806	1		0	0	[c] : pa1801819Z + h2o --> 12dgr1801819Z + pi	Forward only	Glycerolipid metabolism	3.1.3.4	PAPA1801819Z	phosphatidate phosphatase (18:0/18:1(9Z))	0.000200797	0.0332492	0.000234556	0.000210623	0.000200797	0.0332492	0.000242544	0	0.000216366	2.71505e-158	0.385245	0.000200797	0.0332492	0.000230681	0	0.00021089	0.041205	0.829593	0	0.000361435	0.0606737	0.000407327	0.000376493	0.000361435	0.0606737	0.000428562	0	0.00038281	1.504e-69	0.10951	0.00033408	0.095989	0.000412735	0	0.000360419	0	1.04151	0	0.000663734
807	1	0	0	0	[h] : pa1801819Z + h2o --> 12dgr1801819Z + pi	Forward only	Glycerolipid metabolism	3.1.3.4	PAPA1801819Zh	phosphatidate phosphatase (18:0/18:1(9Z)), chloroplast	0	6.64681	0.0146518	0.00558086	0	6.64681	0.012183	0	0.00541045	0.508922	0.19117	0	0.475542	0.000450855	0	0.000138273	0	7.20632e-40	0	0	7.99392	0.010861	0.00414473	0	7.99392	0.0130996	0	0.00483678	6.79275e-13	0.404762	0	0.0956549	4.11108e-05	0	1.37534e-05	0	1.22872e-29	0	0
808	1		0	0	[c] : pa18111Z18111Z + h2o --> 12dgr18111Z18111Z + pi	Forward only	Glycerolipid metabolism	3.1.3.4	PAPA181	phosphatidate phosphatase (18:1(11Z)/18:1(11Z))	0.000145377	0.0331938	0.00017258	0.000154092	0.000145377	0.0331938	0.000164862	0	0.000149918	4.25301e-260	0.342311	0.000145377	0.0331938	0.000167624	0	0.000153024	1.54019e-19	0.612188	0	0.000261679	0.0605739	0.000311103	0.000278622	0.000261679	0.0605739	0.000315745	0	0.000281492	5.98393e-20	1.08588	0.000241873	0.0958968	0.000289377	0	0.000255084	0	0.0359966	0	0.000480543
809	1		0	0	[h] : pa18111Z160 + h2o --> 12dgr18111Z160 + pi	Forward only	Glycerolipid metabolism	3.1.3.4	PAPA18111Z160h	phosphatidate phosphatase (18:1(11Z)/16:0)	5.43446e-05	6.64687	0.0137273	0.0051041	5.43446e-05	6.64687	0.0129982	0	0.00538903	0.000283516	1.08717	5.43446e-05	0.475597	0.000790352	0	0.000279649	0	1.8735e-38	0	9.78203e-05	7.99402	0.0139889	0.00587263	9.78203e-05	7.99402	0.0128895	0	0.00573269	0.691741	0.913525	9.04167e-05	0.0957454	0.000164795	0	0.000104556	0	3.86866e-35	0	0.000179636
810	1		0	0	[c] : pa18111Z1819Z + h2o --> 12dgr18111Z1819Z + pi	Forward only	Glycerolipid metabolism	3.1.3.4	PAPA18111Z1819Z	phosphatidate phosphatase (18:1(11Z)/18:1(9Z))	0.000223701	0.0332721	0.000244939	0.000230405	0.000223701	0.0332721	0.000251633	0	0.000233222	5.38618e-87	0.430335	0.000223701	0.0332721	0.000247809	0	0.000230863	0.000100043	0.987464	0	0.000402662	0.0607149	0.000444648	0.000416377	0.000402662	0.0607149	0.000443789	0	0.000418391	4.26154e-18	1.43185	0.000372186	0.0960271	0.00044367	0	0.00039531	0	1.41931	0	0.000739443
811	1		0	0	[h] : pa18111Z1819Z + h2o --> 12dgr18111Z1819Z + pi	Forward only	Glycerolipid metabolism	3.1.3.4	PAPA18111Z1819Zh	phosphatidate phosphatase (18:1(11Z)/18:1(9Z)), chloroplast	0	6.64681	0.0119514	0.00470504	0	6.64681	0.0117442	0	0.00422734	1.19193e-08	1.40461	0	0.475542	0.000598371	0	0.000172641	0	2.1673e-41	0	0	7.99392	0.0135855	0.00537542	0	7.99392	0.0129999	0	0.00563178	0.0150422	1.18328	0	0.0956549	4.72883e-05	0	1.22802e-05	0	2.53072e-43	0	0
812	1		0	0	[h] : pa1819Z160 + h2o --> 12dgr1819Z160 + pi	Forward only	Glycerolipid metabolism	3.1.3.4	PAPA1819Z160h	phosphatidate phosphatase (18:1(9Z)/16:0)	0.00117645	6.64799	0.0156805	0.00668254	0.00117645	6.64799	0.0149542	0	0.00653738	0.432471	1.08452	0.00117645	0.476719	0.00151929	0	0.00129415	0	6.24933e-54	0	0.00211761	7.99604	0.0161611	0.00757891	0.00211761	7.99604	0.0158576	0	0.00752975	0.773915	1.37968	0.00195734	0.0976123	0.00200981	0	0.00196812	0	1.04371e-45	0	0.00388876
813	0		0	1	[h] : pa1819Z1619Z + h2o --> 12dgr1819Z1619Z + pi	Forward only	Glycerolipid metabolism	3.1.3.4	PAPA1819Z1619Zh	phosphatidate phosphatase (18:1(9Z)/16:1(9Z))	1.5272e-05	6.64683	0.00995952	0.00378654	1.5272e-05	6.64683	0.0120147	0	0.00434065	6.21384e-11	0.304779	1.5272e-05	0.475558	0.000365344	0	0.000119675	0	7.25326e-31	0	2.74896e-05	7.99395	0.0106213	0.00400968	2.74896e-05	7.99395	0.0207849	1	0.00782747	2.17215e-176	7.5121e-08	2.5409e-05	0.0956803	0.00010362	-1	4.17081e-05	0	2.35063e-43	1	5.04814e-05
814	1		0	0	[c] : pa1819Z18111Z + h2o --> 12dgr1819Z18111Z + pi	Forward only	Glycerolipid metabolism	3.1.3.4	PAPA1819Z18111Z	phosphatidate phosphatase (18:1(9Z)/18:1(11Z))	0.000153208	0.0332017	0.000174716	0.000158704	0.000153208	0.0332017	0.000170355	0	0.00015768	4.12945e-33	0.773844	0.000153208	0.0332017	0.000175192	0	0.000158662	2.52241e-06	1.42731	0	0.000275774	0.060588	0.000304812	0.000283631	0.000275774	0.060588	0.000317144	0	0.000288093	1.95802e-114	0.404762	0.000254902	0.0959098	0.000289491	0	0.0002675	0	0.158441	0	0.000506427
815	0		1	0	[h] : pa1819Z18111Z + h2o --> 12dgr1819Z18111Z + pi	Forward only	Glycerolipid metabolism	3.1.3.4	PAPA1819Z18111Zh	phosphatidate phosphatase (18:1(9Z)/18:1(11Z)), chloroplast	0	6.64681	0.0130892	0.0046952	0	6.64681	0.0170622	1	0.00654512	1.5405e-45	0.0333571	0	0.475542	0.000562105	-1	0.000173613	0	2.42053e-40	1	0	7.99392	0.0116149	0.00460086	0	7.99392	0.014379	0	0.00640237	1.1199e-59	0.146711	0	0.0956549	3.76382e-05	0	1.29184e-05	0	1.24199e-32	0	0
816	1		0	0	[c] : pa1819Z1819Z + h2o --> 12dgr1819Z1819Z + pi	Forward only	Glycerolipid metabolism	3.1.3.4	PAPA1819Z1819Z	phosphatidate phosphatase (18:1(9Z)/18:1(9Z))	0.00024384	0.0332923	0.000276117	0.000256089	0.00024384	0.0332923	0.000276868	0	0.000257781	2.60896e-25	1.41663	0.00024384	0.0332923	0.000276182	0	0.000253859	8.73753e-39	1.49708	0	0.000438912	0.0607512	0.000508597	0.000467013	0.000438912	0.0607512	0.000508676	0	0.000469259	3.44482e-06	1.49823	0.000405693	0.0964287	0.000539989	0	0.000449585	0	0.10212	0	0.000806013
817	1		0	0	[h] : pa1819Z1819Z + h2o --> 12dgr1819Z1819Z + pi	Forward only	Glycerolipid metabolism	3.1.3.4	PAPA1819Z1819Zh	phosphatidate phosphatase (18:1(9Z)/18:1(9Z)), chloroplast	0	6.64681	0.0123085	0.00437889	0	6.64681	0.0146075	0	0.0063734	6.38484e-64	0.231279	0	0.475542	0.000725058	0	0.000189746	0	2.5793e-33	0	0	7.99392	0.0133645	0.00533556	0	7.99392	0.0150548	0	0.00682694	2.69387e-34	0.587032	0	0.0956549	5.8209e-05	0	1.48514e-05	0	9.73683e-39	0	0
818	0		0	0	[c] : pe1801829Z12Z + o2 + (2) nadh --> pe1801835Z9Z12Z + (2) h2o + (2) nad	Forward only	Glycerolipid metabolism	1.14.19.-	PED5DS1801835Z9Z12Z	delta5 desaturase (18:0/18:3(5Z,9Z,12Z))	0	0.000643658	0.000166177	0.000151575	0	0.000643658	0.000349988	1	0.000353798	0	0	0	0.000643658	0.000340598	1	0.00034198	0	0	1	0	0.00115858	0.000307305	0.000282705	0	0.00115858	0.000301237	-1	0.000273795	0.00396153	0.015527	0	0.0010709	0.000425158	1	0.000426672	0	0	1	0
819	0		0	0	[c] : pe18111Z1829Z12Z + o2 + (2) nadh --> pe18111Z1835Z9Z12Z + (2) h2o + (2) nad	Forward only	Glycerolipid metabolism	1.14.19.-	PED5DS18111Z1835Z9Z12Z	delta5 desaturase (18:1(11Z)/18:3(5Z,9Z,12Z)) (PE)	0	0.000643658	0.000359778	0.000364666	0	0.000643658	0.000174517	-1	0.000160855	0	0	0	0.000643658	0.000179251	-1	0.000167369	0	0	1	0	0.00115858	0.000313387	0.000288388	0	0.00115858	0.000644343	1	0.000652301	0	0	0	0.0010709	0.000433115	1	0.000433669	0	0	1	0
820	0		0	1	[c] : pe1819Z1829Z12Z + o2 + (2) nadh --> pe1819Z1835Z9Z12Z + (2) h2o + (2) nad	Forward only	Glycerolipid metabolism	1.14.19.-	PED5DS1819Z1835Z9Z12Z	delta5 desaturase (18:1(9Z)/18:3(5Z,9Z,12Z)) (PE)	0	0.000643658	0.000117703	0.000104655	0	0.000643658	0.000119153	0	0.00010604	0.0542081	0.531132	0	0.000643658	0.000123809	0	0.000109956	3.10616e-06	1.41081e-06	0	0	0.00115858	0.000537893	0.000543289	0	0.00115858	0.000213005	-1	0.000185964	0	0	0	0.0010709	0.000212623	-1	0.000193273	0	0	1	0
821	0		0	0	[c] : pe1801819Z + o2 + (2) nadh --> pe1801829Z12Z + (2) h2o + (2) nad	Forward only	Glycerolipid metabolism	1.14.19.-	PEDS1801829Z12Z	oleate desaturase (18:0/18:2(9Z,12Z))	0	0.000643658	0.0001663	0.00015162	0	0.000643658	0.000349953	1	0.000353844	0	0	0	0.000643658	0.00034075	1	0.000342393	0	0	1	0	0.00115858	0.00030727	0.000282532	0	0.00115858	0.000301497	-1	0.000273936	0.00643594	0.0238131	0	0.0010709	0.000425057	1	0.000426615	0	0	1	0
822	0		0	0	[c] : pe1801835Z9Z12Z + o2 + (2) nadh --> pe1801845Z9Z12Z15Z + (2) h2o + (2) nad	Forward only	Glycerolipid metabolism	1.14.19.-	PEDS1801845Z9Z12Z15Z	linoleate desaturase (18:0/18:4(5Z,9Z,12Z,15Z))	0	0.000274841	6.66154e-05	5.6889e-05	0	0.000274841	0.000158826	1	0.000158915	0	0	0	0.000274841	0.000152905	1	0.000150704	0	0	1	0	0.000494715	0.000124799	0.00010343	0	0.000494715	0.000121862	0	0.000100344	0.0124407	0.0642063	0	0.000457272	0.00012622	0	0.000109116	2.27986e-05	0.433414	0	0
823	0		0	0	[c] : pe18111Z1819Z + o2 + (2) nadh --> pe18111Z1829Z12Z + (2) h2o + (2) nad	Forward only	Glycerolipid metabolism	1.14.19.-	PEDS18111Z1829Z12Z	oleate desaturase (18:1(11Z)/18:2(9Z,12Z)) (PE)	0	0.000643658	0.000359489	0.00036438	0	0.000643658	0.000174391	-1	0.000160599	0	0	0	0.000643658	0.00017919	-1	0.000167335	0	0	1	0	0.00115858	0.000313333	0.000288364	0	0.00115858	0.000643554	1	0.000651999	0	0	0	0.0010709	0.00043276	1	0.000433238	0	0	1	0
824	0		0	0	[c] : pe18111Z1835Z9Z12Z + o2 + (2) nadh --> pe18111Z1845Z9Z12Z15Z + (2) h2o + (2) nad	Forward only	Glycerolipid metabolism	1.14.19.-	PEDS18111Z1845Z9Z12Z15Z	linoleate desaturase (18:1(11Z)/18:4(5Z,9Z,12Z,15Z)) (PE)	0	0.000274841	0.000152709	0.000154837	0	0.000274841	5.89452e-05	-1	4.82858e-05	0	0	0	0.000274841	6.18534e-05	-1	5.16528e-05	0	0	1	0	0.000494715	0.000107177	8.61741e-05	0	0.000494715	0.000270515	1	0.000270265	0	0	0	0.000457272	0.000230506	1	0.000225994	0	0	1	0
825	0		0	1	[c] : pe1819Z1819Z + o2 + (2) nadh --> pe1819Z1829Z12Z + (2) h2o + (2) nad	Forward only	Glycerolipid metabolism	1.14.19.-	PEDS1819Z1829Z12Z	oleate desaturase (18:1(9Z)/18:2(9Z,12Z)) (PE)	0	0.000643658	0.000117427	0.000104414	0	0.000643658	0.000119037	0	0.000105817	0.0486343	0.430335	0	0.000643658	0.00012341	0	0.000109694	2.79967e-06	2.27131e-06	0	0	0.00115858	0.000537336	0.000542672	0	0.00115858	0.000212786	-1	0.000185619	0	0	0	0.0010709	0.000212477	-1	0.000193053	0	0	1	0
826	0		0	1	[c] : pe1819Z1835Z9Z12Z + o2 + (2) nadh --> pe1819Z1845Z9Z12Z15Z + (2) h2o + (2) nad	Forward only	Glycerolipid metabolism	1.14.19.-	PEDS1819Z1845Z9Z12Z15Z	linoleate desaturase (18:1(9Z)/18:4(5Z,9Z,12Z,15Z)) (PE)	0	0.000274841	5.55172e-05	4.58224e-05	0	0.000274841	5.70703e-05	0	4.65348e-05	0.000201639	0.0762328	0	0.000274841	6.00831e-05	0	4.96084e-05	4.02865e-07	1.73501e-10	0	0	0.000494715	0.000262739	0.000259853	0	0.000494715	0.000102338	-1	8.04574e-05	0	0	0	0.000457272	0.000100546	-1	8.46246e-05	0	0	1	0
827	1		0	0	[c] : pe1819Z1835Z9Z12Z + o2 + (2) nadh --> pe1829Z12Z1835Z9Z12Z + (2) h2o + (2) nad	Forward only	Glycerolipid metabolism	1.14.19.-	PEDS1829Z12Z1835Z9Z12Z	oleate desaturase (18:2(9Z,12Z)/18:3(5Z,9Z,12Z)) (PE)	3.74642e-06	0.000647404	4.18803e-06	3.82207e-06	3.74642e-06	0.000647404	4.02318e-06	0	3.81732e-06	1.70492e-30	0.262838	3.74642e-06	0.000647404	4.05496e-06	0	3.81078e-06	9.97296e-27	0.419295	0	6.74356e-06	0.00116533	7.3881e-06	6.89814e-06	6.74356e-06	0.00116533	7.49057e-06	0	6.94787e-06	8.87461e-29	0.989526	6.23318e-06	0.00107713	6.83669e-06	0	6.35258e-06	0	0.00178693	0	1.23838e-05
828	1		0	0	[c] : pa18111Z160 + 12dgr16018111Z --> 1odec11eg3p + tag16018111Z160	Forward only	Glycerolipid metabolism	2.3.1.158	PLDAGAT16018111Z1601	phospholipid: diacylglycerol acyltransferase (16:0)	0	0.0195104	0.000110439	6.04127e-05	0	0.0195104	0.000104932	0	5.97688e-05	0.0743419	0.505115	0	0.0195104	0.000123994	0	6.90801e-05	1.03516e-16	0.00562081	0	0	0.0355312	0.000172655	8.93816e-05	0	0.0355312	0.000191939	0	0.000117177	3.6369e-52	0.050388	0	0.0529799	0.000202926	0	0.000109552	5.47563e-28	0.00194159	0	0
829	1		0	0	[c] : pa1819Z160 + 12dgr16018111Z --> 1odec9eg3p + tag16018111Z160	Forward only	Glycerolipid metabolism	2.3.1.158	PLDAGAT16018111Z1602	phospholipid: diacylglycerol acyltransferase (16:0)	0	0.0195104	9.60567e-05	5.00729e-05	0	0.0195104	9.91212e-05	0	5.58188e-05	3.4018e-09	0.806696	0	0.0195104	9.76186e-05	0	4.87157e-05	0.267496	1.16313	0	0	0.0355312	0.00018011	9.72646e-05	0	0.0355312	0.000182337	0	0.000102879	0.0124407	1.30175	0	0.0529799	0.000171468	0	9.41544e-05	0.0486343	0.361215	0	0
830	0		0	1	[c] : pa16018111Z + 12dgr16018111Z --> 1hdecg3p + tag16018111Z18111Z	Forward only	Glycerolipid metabolism	2.3.1.158	PLDAGAT16018111Z18111Z1	phospholipid: diacylglycerol acyltransferase (18:1(11Z))	0	0.0165488	2.01878e-05	1.55881e-05	0	0.0165488	2.18515e-05	0	1.54091e-05	1.8814e-05	0.957129	0	0.0165488	6.30257e-06	0	4.27983e-06	0	4.84005e-17	0	0	0.0302003	1.11601e-05	7.59457e-06	0	0.0302003	1.73853e-05	1	9.91889e-06	1.08556e-72	0.0195948	0	0.0478683	3.84736e-05	1	2.55446e-05	0	6.39189e-14	1	0
831	0		0	0	[c] : pa18111Z18111Z + 12dgr16018111Z --> 1odec11eg3p + tag16018111Z18111Z	Forward only	Glycerolipid metabolism	2.3.1.158	PLDAGAT16018111Z18111Z2	phospholipid: diacylglycerol acyltransferase (18:1(11Z))	0	0.0165488	7.49272e-06	4.18223e-06	0	0.0165488	1.1844e-05	0	4.78605e-06	2.23022e-21	0.159479	0	0.0165488	8.89785e-06	0	4.60629e-06	2.99429e-09	0.769772	0	0	0.0302003	1.42643e-05	7.94846e-06	0	0.0302003	2.58415e-05	0	1.09685e-05	2.50261e-70	0.0177151	0	0.0478683	1.43948e-05	0	9.20211e-06	1.76025e-23	1.44529	0	0
832	0		0	0	[c] : pa1819Z18111Z + 12dgr16018111Z --> 1odec9eg3p + tag16018111Z18111Z	Forward only	Glycerolipid metabolism	2.3.1.158	PLDAGAT16018111Z18111Z3	phospholipid: diacylglycerol acyltransferase (18:1(11Z))	0	0.0165488	8.11602e-06	4.00546e-06	0	0.0165488	8.27374e-06	0	4.54913e-06	1.77095e-24	1.46732	0	0.0165488	7.54183e-06	0	4.65318e-06	2.99044e-26	1.20537	0	0	0.0302003	1.51062e-05	7.96949e-06	0	0.0302003	1.69073e-05	0	9.91021e-06	1.39044e-71	1.0791	0	0.0478683	3.20941e-05	0	1.26087e-05	2.0238e-156	0.00405298	0	0
833	1		0	0	[c] : pa1601819Z + 12dgr16018111Z --> 1hdecg3p + tag16018111Z1819Z	Forward only	Glycerolipid metabolism	2.3.1.158	PLDAGAT16018111Z1819Z1	phospholipid: diacylglycerol acyltransferase (18:1(9Z))	0	0.0178763	2.91334e-05	1.41564e-05	0	0.0178763	3.26424e-05	0	1.57112e-05	4.51949e-08	0.303166	0	0.0178763	3.02449e-05	0	1.45066e-05	0.100485	1.06336	0	0	0.0325899	6.25073e-05	3.11302e-05	0	0.0325899	5.5423e-05	0	2.8748e-05	1.84032e-06	0.22852	0	0.050077	6.23038e-05	0	2.88632e-05	7.64125e-05	1.45973	0	0
834	0		1	0	[c] : pa1801819Z + 12dgr16018111Z --> 1odecg3p + tag16018111Z1819Z	Forward only	Glycerolipid metabolism	2.3.1.158	PLDAGAT16018111Z1819Z2	phospholipid: diacylglycerol acyltransferase (18:1(9Z))	0	0.0178763	4.06738e-05	2.45663e-05	0	0.0178763	3.03752e-05	-1	1.6047e-05	3.4416e-139	4.1375e-06	0	0.0178763	2.88708e-05	-1	1.41149e-05	3.79547e-231	2.28268e-06	1	0	0.0325899	5.42155e-05	2.6867e-05	0	0.0325899	6.4293e-05	0	3.30891e-05	1.43145e-23	0.110458	0	0.050077	5.65246e-05	0	2.82673e-05	0.000100043	1.00302	0	0
835	1		0	0	[c] : pa18111Z1819Z + 12dgr16018111Z --> 1odec11eg3p + tag16018111Z1819Z	Forward only	Glycerolipid metabolism	2.3.1.158	PLDAGAT16018111Z1819Z3	phospholipid: diacylglycerol acyltransferase (18:1(9Z))	0	0.0178763	2.99002e-05	1.37349e-05	0	0.0178763	3.21181e-05	0	1.63506e-05	1.1899e-18	0.684888	0	0.0178763	2.89855e-05	0	1.44935e-05	0.0217537	1.13542	0	0	0.0325899	5.94451e-05	3.02271e-05	0	0.0325899	5.57911e-05	0	3.19001e-05	0.000960997	0.773877	0	0.050077	5.5775e-05	0	2.54658e-05	7.31814e-18	0.724469	0	0
836	1		0	0	[c] : pa1819Z1819Z + 12dgr16018111Z --> 1odec9eg3p + tag16018111Z1819Z	Forward only	Glycerolipid metabolism	2.3.1.158	PLDAGAT16018111Z1819Z4	phospholipid: diacylglycerol acyltransferase (18:1(9Z))	0	0.0178763	3.33917e-05	1.67603e-05	0	0.0178763	2.98266e-05	0	1.50035e-05	1.57255e-09	0.260053	0	0.0178763	2.97432e-05	0	1.43047e-05	1.04733e-17	0.205574	0	0	0.0325899	5.67857e-05	2.94207e-05	0	0.0325899	6.02765e-05	0	3.467e-05	1.54019e-19	0.797671	0	0.050077	5.31187e-05	0	2.48743e-05	2.45369e-16	0.718086	0	0
837	0		0	1	[c] : pa18111Z160 + 12dgr1601819Z --> 1odec11eg3p + tag1601819Z160	Forward only	Glycerolipid metabolism	2.3.1.158	PLDAGAT1601819Z1601	phospholipid: diacylglycerol acyltransferase (16:0)	0	0.0195104	0.000110568	6.07073e-05	0	0.0195104	0.000109643	0	6.58339e-05	1.45539e-07	1.36213	0	0.0195104	0.000118018	0	6.42279e-05	0.00319834	0.193536	0	0	0.0355312	0.000166779	8.70731e-05	0	0.0355312	0.000190989	1	0.000117517	1.27677e-68	0.00129931	0	0.0529799	0.000188892	1	0.000102368	2.24176e-19	0.0131255	1	0
838	1		0	0	[c] : pa1819Z160 + 12dgr1601819Z --> 1odec9eg3p + tag1601819Z160	Forward only	Glycerolipid metabolism	2.3.1.158	PLDAGAT1601819Z1602	phospholipid: diacylglycerol acyltransferase (16:0)	0	0.0195104	9.67195e-05	4.93748e-05	0	0.0195104	9.11118e-05	0	4.72453e-05	0.00396153	0.349482	0	0.0195104	9.69154e-05	0	5.13418e-05	0.010252	1.46673	0	0	0.0355312	0.000190068	0.000102708	0	0.0355312	0.000159031	0	9.25844e-05	3.15732e-08	1.04343e-05	0	0.0529799	0.000182099	0	9.25564e-05	1.20196e-06	0.482901	0	0
839	1		0	0	[c] : pa16018111Z + 12dgr1601819Z --> 1hdecg3p + tag1601819Z18111Z	Forward only	Glycerolipid metabolism	2.3.1.158	PLDAGAT1601819Z18111Z1	phospholipid: diacylglycerol acyltransferase (18:1(11Z))	0	0.0165488	2.05332e-05	1.52886e-05	0	0.0165488	2.29167e-05	0	1.61397e-05	4.85876e-16	0.733374	0	0.0165488	8.71187e-06	0	4.61205e-06	0	6.17356e-08	0	0	0.0302003	2.03898e-05	9.86111e-06	0	0.0302003	1.41223e-05	0	8.06071e-06	4.54448e-37	0.196583	0	0.0478683	4.17779e-05	0	2.5251e-05	0	0.000198201	0	0
840	0		0	0	[c] : pa18111Z18111Z + 12dgr1601819Z --> 1odec11eg3p + tag1601819Z18111Z	Forward only	Glycerolipid metabolism	2.3.1.158	PLDAGAT1601819Z18111Z2	phospholipid: diacylglycerol acyltransferase (18:1(11Z))	0	0.0165488	1.14811e-05	4.27052e-06	0	0.0165488	7.49148e-06	0	4.49411e-06	2.01818e-46	0.201252	0	0.0165488	8.06296e-06	0	4.65308e-06	4.29081e-38	0.267635	0	0	0.0302003	2.11924e-05	1.02267e-05	0	0.0302003	1.47076e-05	0	8.15255e-06	2.25639e-41	0.241287	0	0.0478683	1.32469e-05	0	9.07672e-06	3.62642e-17	0.0198386	0	0
841	0		0	0	[c] : pa1819Z18111Z + 12dgr1601819Z --> 1odec9eg3p + tag1601819Z18111Z	Forward only	Glycerolipid metabolism	2.3.1.158	PLDAGAT1601819Z18111Z3	phospholipid: diacylglycerol acyltransferase (18:1(11Z))	0	0.0165488	8.00899e-06	4.25751e-06	0	0.0165488	9.6143e-06	0	4.67594e-06	3.21772e-10	0.75562	0	0.0165488	8.12226e-06	0	4.50298e-06	0.0034362	1.45482	0	0	0.0302003	2.18556e-05	9.82151e-06	0	0.0302003	2.00266e-05	0	9.0421e-06	8.07648e-16	1.16486	0	0.0478683	1.95212e-05	0	9.06675e-06	2.04508e-06	1.00302	0	0
842	1		0	0	[c] : pa1601819Z + 12dgr1601819Z --> 1hdecg3p + tag1601819Z1819Z	Forward only	Glycerolipid metabolism	2.3.1.158	PLDAGAT1601819Z1819Z1	phospholipid: diacylglycerol acyltransferase (18:1(9Z))	0	0.0178763	2.99329e-05	1.42376e-05	0	0.0178763	3.03198e-05	0	1.61901e-05	1.1325e-11	1.39105	0	0.0178763	3.22777e-05	0	1.71961e-05	1.43145e-23	0.381825	0	0	0.0325899	6.48144e-05	3.16089e-05	0	0.0325899	4.59221e-05	0	2.62359e-05	3.23282e-25	5.2077e-06	0	0.050077	6.76499e-05	0	2.80225e-05	1.05337e-08	1.08834	0	0
843	0		1	0	[c] : pa1801819Z + 12dgr1601819Z --> 1odecg3p + tag1601819Z1819Z	Forward only	Glycerolipid metabolism	2.3.1.158	PLDAGAT1601819Z1819Z2	phospholipid: diacylglycerol acyltransferase (18:1(9Z))	0	0.0178763	4.52467e-05	2.68223e-05	0	0.0178763	3.64513e-05	-1	1.90855e-05	1.23518e-115	0.00384075	0	0.0178763	3.03201e-05	-1	1.40365e-05	0	4.77476e-09	1	0	0.0325899	5.09042e-05	2.36046e-05	0	0.0325899	5.95229e-05	0	3.16585e-05	4.87777e-45	0.082572	0	0.050077	6.22338e-05	0	2.99266e-05	1.24218e-31	0.0340557	0	0
844	1		0	0	[c] : pa18111Z1819Z + 12dgr1601819Z --> 1odec11eg3p + tag1601819Z1819Z	Forward only	Glycerolipid metabolism	2.3.1.158	PLDAGAT1601819Z1819Z3	phospholipid: diacylglycerol acyltransferase (18:1(9Z))	0	0.0178763	3.4052e-05	1.58048e-05	0	0.0178763	3.15287e-05	0	1.71519e-05	2.07148e-05	0.459603	0	0.0178763	3.15537e-05	0	1.45468e-05	0.000169639	0.572516	0	0	0.0325899	6.15905e-05	3.05686e-05	0	0.0325899	5.09526e-05	0	2.79364e-05	7.76999e-06	0.00361349	0	0.050077	6.05486e-05	0	2.93796e-05	0.100485	1.27839	0	0
845	0		0	1	[c] : pa1819Z1819Z + 12dgr1601819Z --> 1odec9eg3p + tag1601819Z1819Z	Forward only	Glycerolipid metabolism	2.3.1.158	PLDAGAT1601819Z1819Z4	phospholipid: diacylglycerol acyltransferase (18:1(9Z))	0	0.0178763	2.53521e-05	1.25003e-05	0	0.0178763	2.75428e-05	0	1.43353e-05	3.45558e-16	0.478098	0	0.0178763	3.18356e-05	0	1.57579e-05	3.58855e-35	0.00376717	0	0	0.0325899	4.42388e-05	2.36279e-05	0	0.0325899	4.93302e-05	1	2.86711e-05	3.72896e-22	0.029191	0	0.050077	6.602e-05	1	3.12278e-05	1.06936e-47	5.5711e-07	1	0
846	0		0	1	[c] : pa18111Z160 + 12dgr1801819Z --> 1odec11eg3p + tag1801819Z160	Forward only	Glycerolipid metabolism	2.3.1.158	PLDAGAT1801819Z1601	phospholipid: diacylglycerol acyltransferase (16:0)	0	0.0195096	0.00011268	6.19646e-05	0	0.0195096	9.09358e-05	0	5.55227e-05	4.731e-12	4.90908e-08	0	0.0195096	0.000119359	0	6.63046e-05	0.000169639	0.279544	0	0	0.0355297	0.000172694	8.79699e-05	0	0.0355297	0.000197046	1	0.000120064	3.26145e-83	0.00576949	0	0.0529785	0.000210165	1	0.000117556	1.56357e-58	2.52347e-05	1	0
847	1		0	0	[c] : pa1819Z160 + 12dgr1801819Z --> 1odec9eg3p + tag1801819Z160	Forward only	Glycerolipid metabolism	2.3.1.158	PLDAGAT1801819Z1602	phospholipid: diacylglycerol acyltransferase (16:0)	0	0.0195096	9.68939e-05	4.95415e-05	0	0.0195096	9.72263e-05	0	5.38104e-05	3.81886e-06	1.46861	0	0.0195096	0.000106326	0	5.45292e-05	1.63234e-07	0.041741	0	0	0.0355297	0.000161064	9.14994e-05	0	0.0355297	0.00018354	0	0.000104722	3.07658e-15	0.00186706	0	0.0529785	0.00016665	0	8.99538e-05	0.0635969	0.628932	0	0
848	0		1	0	[c] : pa16018111Z + 12dgr1801819Z --> 1hdecg3p + tag1801819Z18111Z	Forward only	Glycerolipid metabolism	2.3.1.158	PLDAGAT1801819Z18111Z1	phospholipid: diacylglycerol acyltransferase (18:1(11Z))	0	0.016548	2.72174e-05	1.68434e-05	0	0.016548	1.88528e-05	-1	1.45961e-05	8.81031e-67	0.00695793	0	0.016548	1.10993e-05	-1	4.86574e-06	0	3.20502e-10	1	0	0.0301989	1.65905e-05	7.93572e-06	0	0.0301989	1.53147e-05	0	8.1217e-06	0.00488913	1.22934	0	0.047867	4.5819e-05	0	2.51499e-05	0	7.04105e-07	0	0
849	0		0	0	[c] : pa18111Z18111Z + 12dgr1801819Z --> 1odec11eg3p + tag1801819Z18111Z	Forward only	Glycerolipid metabolism	2.3.1.158	PLDAGAT1801819Z18111Z2	phospholipid: diacylglycerol acyltransferase (18:1(11Z))	0	0.016548	9.31843e-06	5.24407e-06	0	0.016548	7.62977e-06	0	4.22681e-06	1.56357e-58	0.67923	0	0.016548	8.42597e-06	0	4.49669e-06	1.34e-39	1.02385	0	0	0.0301989	1.29149e-05	7.3456e-06	0	0.0301989	1.31448e-05	0	7.52594e-06	3.81886e-06	1.44768	0	0.047867	2.05766e-05	0	8.82115e-06	3.29268e-27	0.181398	0	0
850	0		0	0	[c] : pa1819Z18111Z + 12dgr1801819Z --> 1odec9eg3p + tag1801819Z18111Z	Forward only	Glycerolipid metabolism	2.3.1.158	PLDAGAT1801819Z18111Z3	phospholipid: diacylglycerol acyltransferase (18:1(11Z))	0	0.016548	1.28374e-05	5.12258e-06	0	0.016548	6.91752e-06	-1	4.34199e-06	1.539e-33	0.0258343	0	0.016548	7.47712e-06	-1	4.42615e-06	7.14699e-26	0.0377235	1	0	0.0301989	1.47057e-05	7.82735e-06	0	0.0301989	1.51206e-05	0	8.22161e-06	3.3317e-05	1.41407	0	0.047867	2.36888e-05	0	9.8656e-06	7.81415e-40	0.093861	0	0
851	1		0	0	[c] : pa1601819Z + 12dgr1801819Z --> 1hdecg3p + tag1801819Z1819Z	Forward only	Glycerolipid metabolism	2.3.1.158	PLDAGAT1801819Z1819Z1	phospholipid: diacylglycerol acyltransferase (18:1(9Z))	0	0.0178755	3.0826e-05	1.49353e-05	0	0.0178755	3.10747e-05	0	1.61252e-05	0.000142488	1.44421	0	0.0178755	3.34787e-05	0	1.62641e-05	1.15574e-05	0.567565	0	0	0.0325885	6.05894e-05	2.86238e-05	0	0.0325885	5.27689e-05	0	2.84382e-05	0.017038	0.1788	0	0.0500757	6.21972e-05	0	2.78578e-05	0.0571956	1.0924	0	0
852	1		0	0	[c] : pa1801819Z + 12dgr1801819Z --> 1odecg3p + tag1801819Z1819Z	Forward only	Glycerolipid metabolism	2.3.1.158	PLDAGAT1801819Z1819Z2	phospholipid: diacylglycerol acyltransferase (18:1(9Z))	0	0.0178755	3.86394e-05	2.29186e-05	0	0.0178755	2.96377e-05	0	1.60515e-05	6.58778e-121	0.00163116	0	0.0178755	3.49596e-05	0	1.71784e-05	2.34357e-78	0.318111	0	0	0.0325885	5.84844e-05	2.95746e-05	0	0.0325885	5.33158e-05	0	2.73458e-05	1.27507e-05	0.454733	0	0.0500757	5.99575e-05	0	2.8763e-05	0.432471	1.1701	0	0
853	1		0	0	[c] : pa18111Z1819Z + 12dgr1801819Z --> 1odec11eg3p + tag1801819Z1819Z	Forward only	Glycerolipid metabolism	2.3.1.158	PLDAGAT1801819Z1819Z3	phospholipid: diacylglycerol acyltransferase (18:1(9Z))	0	0.0178755	2.91488e-05	1.54327e-05	0	0.0178755	3.27061e-05	0	1.57135e-05	0.116189	0.197584	0	0.0178755	3.36294e-05	0	1.47867e-05	0.0160123	0.166428	0	0	0.0325885	4.75127e-05	2.43537e-05	0	0.0325885	6.09743e-05	0	3.19798e-05	7.95391e-48	0.0013011	0	0.0500757	5.66041e-05	0	2.77059e-05	6.21384e-11	0.0835352	0	0
854	0		1	0	[c] : pa1819Z1819Z + 12dgr1801819Z --> 1odec9eg3p + tag1801819Z1819Z	Forward only	Glycerolipid metabolism	2.3.1.158	PLDAGAT1801819Z1819Z4	phospholipid: diacylglycerol acyltransferase (18:1(9Z))	0	0.0178755	2.55456e-05	1.22254e-05	0	0.0178755	3.35091e-05	1	1.65545e-05	1.20961e-49	0.0101968	0	0.0178755	3.26434e-05	1	1.60362e-05	2.29419e-39	0.00359888	1	0	0.0325885	6.21945e-05	3.24594e-05	0	0.0325885	5.10762e-05	0	2.98649e-05	2.0509e-07	0.0012591	0	0.0500757	6.30089e-05	0	2.94372e-05	1.48847e-06	1.34221	0	0
855	0		1	0	[c] : pa18111Z160 + 12dgr18111Z18111Z --> 1odec11eg3p + tag18111Z18111Z160	Forward only	Glycerolipid metabolism	2.3.1.158	PLDAGAT18111Z18111Z1601	phospholipid: diacylglycerol acyltransferase (16:0)	0	0.0195096	9.02008e-05	5.28481e-05	0	0.0195096	0.000120287	1	7.08411e-05	1.73519e-73	1.48509e-13	0	0.0195096	0.000118855	1	6.75511e-05	2.98595e-49	5.71232e-14	1	0	0.0355298	0.000170259	9.29644e-05	0	0.0355298	0.000171478	0	0.000108632	6.79326e-22	1.37968	0	0.0529786	0.000214997	0	0.000116066	9.90811e-37	3.86958e-07	0	0
856	1		0	0	[c] : pa1819Z160 + 12dgr18111Z18111Z --> 1odec9eg3p + tag18111Z18111Z160	Forward only	Glycerolipid metabolism	2.3.1.158	PLDAGAT18111Z18111Z1602	phospholipid: diacylglycerol acyltransferase (16:0)	0	0.0195096	9.22627e-05	4.77927e-05	0	0.0195096	9.16409e-05	0	4.87291e-05	0.493147	1.4019	0	0.0195096	0.000110678	0	5.50741e-05	1.45742e-13	5.5439e-06	0	0	0.0355298	0.000178597	9.49111e-05	0	0.0355298	0.000167164	0	9.3595e-05	0.0865876	0.24278	0	0.0529786	0.000184324	0	9.64514e-05	0.0486343	0.701727	0	0
857	1		0	0	[c] : pa16018111Z + 12dgr18111Z18111Z --> 1hdecg3p + tag18111Z18111Z18111Z	Forward only	Glycerolipid metabolism	2.3.1.158	PLDAGAT18111Z18111Z18111Z1	phospholipid: diacylglycerol acyltransferase (18:1(11Z))	0	0.0165481	2.04831e-05	1.52869e-05	0	0.0165481	1.92163e-05	0	1.46948e-05	2.50818e-05	1.03981	0	0.0165481	7.01676e-06	0	4.32356e-06	0	5.67223e-11	0	0	0.030199	1.40243e-05	7.54781e-06	0	0.030199	1.31374e-05	0	7.60093e-06	0.00011949	1.3065	0	0.0478671	4.31668e-05	0	2.53562e-05	0	5.15305e-08	0	0
858	0		0	0	[c] : pa18111Z18111Z + 12dgr18111Z18111Z --> 1odec11eg3p + tag18111Z18111Z18111Z	Forward only	Glycerolipid metabolism	2.3.1.158	PLDAGAT18111Z18111Z18111Z2	phospholipid: diacylglycerol acyltransferase (18:1(11Z))	0	0.0165481	7.10001e-06	3.88458e-06	0	0.0165481	8.34503e-06	0	4.46608e-06	1.03516e-16	0.920247	0	0.0165481	8.75133e-06	0	4.56154e-06	9.07127e-23	0.656041	0	0	0.030199	1.23621e-05	7.77459e-06	0	0.030199	1.69491e-05	0	8.21885e-06	2.87964e-07	0.228213	0	0.0478671	2.36392e-05	0	1.05559e-05	2.16184e-67	0.0045506	0	0
859	0		0	0	[c] : pa1819Z18111Z + 12dgr18111Z18111Z --> 1odec9eg3p + tag18111Z18111Z18111Z	Forward only	Glycerolipid metabolism	2.3.1.158	PLDAGAT18111Z18111Z18111Z3	phospholipid: diacylglycerol acyltransferase (18:1(11Z))	0	0.0165481	8.03197e-06	4.19043e-06	0	0.0165481	5.76248e-06	0	4.12089e-06	7.25318e-09	0.196753	0	0.0165481	8.77079e-06	0	4.78706e-06	1.98917e-13	1.13019	0	0	0.030199	1.35338e-05	7.88414e-06	0	0.030199	1.3062e-05	0	7.61035e-06	0.0034362	1.38992	0	0.0478671	1.74254e-05	0	9.03344e-06	1.05649e-19	0.247811	0	0
860	1		0	0	[c] : pa1601819Z + 12dgr18111Z18111Z --> 1hdecg3p + tag18111Z18111Z1819Z	Forward only	Glycerolipid metabolism	2.3.1.158	PLDAGAT18111Z18111Z1819Z1	phospholipid: diacylglycerol acyltransferase (18:1(9Z))	0	0.0178756	3.33467e-05	1.61251e-05	0	0.0178756	3.25199e-05	0	1.56537e-05	0.000467033	1.25963	0	0.0178756	3.28969e-05	0	1.57482e-05	0.00736639	1.35231	0	0	0.0325886	5.44272e-05	2.72951e-05	0	0.0325886	5.62245e-05	0	2.91817e-05	0.00030842	1.17442	0	0.0500758	5.58739e-05	0	2.77416e-05	0.00841783	1.18252	0	0
861	0		0	0	[c] : pa1801819Z + 12dgr18111Z18111Z --> 1odecg3p + tag18111Z18111Z1819Z	Forward only	Glycerolipid metabolism	2.3.1.158	PLDAGAT18111Z18111Z1819Z2	phospholipid: diacylglycerol acyltransferase (18:1(9Z))	0	0.0178756	4.58713e-05	2.52061e-05	0	0.0178756	3.2417e-05	-1	1.62761e-05	1.37786e-148	5.7602e-06	0	0.0178756	2.81305e-05	-1	1.34851e-05	3.96619e-270	4.89275e-10	1	0	0.0325886	4.77696e-05	2.43075e-05	0	0.0325886	5.87552e-05	1	3.23368e-05	7.8688e-51	0.0140781	0	0.0500758	5.93836e-05	1	2.84334e-05	8.7001e-17	0.020449	1	0
862	1		0	0	[c] : pa18111Z1819Z + 12dgr18111Z18111Z --> 1odec11eg3p + tag18111Z18111Z1819Z	Forward only	Glycerolipid metabolism	2.3.1.158	PLDAGAT18111Z18111Z1819Z3	phospholipid: diacylglycerol acyltransferase (18:1(9Z))	0	0.0178756	3.47837e-05	1.53955e-05	0	0.0178756	3.02513e-05	0	1.585e-05	0.191765	0.19631	0	0.0178756	3.33275e-05	0	1.58292e-05	0.337153	0.988789	0	0	0.0325886	5.05498e-05	2.60324e-05	0	0.0325886	5.75845e-05	0	3.16604e-05	9.97296e-27	0.143474	0	0.0500758	5.68685e-05	0	2.51862e-05	0.0389586	0.342867	0	0
863	0		0	0	[c] : pa1819Z1819Z + 12dgr18111Z18111Z --> 1odec9eg3p + tag18111Z18111Z1819Z	Forward only	Glycerolipid metabolism	2.3.1.158	PLDAGAT18111Z18111Z1819Z4	phospholipid: diacylglycerol acyltransferase (18:1(9Z))	0	0.0178756	3.30272e-05	1.62524e-05	0	0.0178756	3.14399e-05	0	1.59311e-05	0.0260188	0.897043	0	0.0178756	3.00973e-05	0	1.36021e-05	4.55609e-22	0.387695	0	0	0.0325886	5.7988e-05	2.84559e-05	0	0.0325886	5.7062e-05	0	2.91046e-05	0.658001	1.36547	0	0.0500758	5.76586e-05	0	2.61472e-05	1.04716e-05	1.43081	0	0
864	1		0	0	[c] : pa18111Z160 + 12dgr18111Z1819Z --> 1odec11eg3p + tag18111Z1819Z160	Forward only	Glycerolipid metabolism	2.3.1.158	PLDAGAT18111Z1819Z1601	phospholipid: diacylglycerol acyltransferase (16:0)	0	0.0195096	0.000105098	5.91501e-05	0	0.0195096	0.000107984	0	6.36182e-05	7.76999e-06	0.909676	0	0.0195096	0.000108254	0	5.77291e-05	3.44482e-06	0.795976	0	0	0.0355298	0.000167233	8.63731e-05	0	0.0355298	0.000184212	0	0.000117791	1.74622e-70	0.06357	0	0.0529786	0.00019593	0	0.000106064	2.78541e-36	0.00170389	0	0
865	0		1	0	[c] : pa1819Z160 + 12dgr18111Z1819Z --> 1odec9eg3p + tag18111Z1819Z160	Forward only	Glycerolipid metabolism	2.3.1.158	PLDAGAT18111Z1819Z1602	phospholipid: diacylglycerol acyltransferase (16:0)	0	0.0195096	8.50231e-05	4.19456e-05	0	0.0195096	0.000100314	1	5.50515e-05	6.37195e-44	0.000144108	0	0.0195096	9.8147e-05	1	5.02102e-05	4.00883e-23	0.00106163	1	0	0.0355298	0.000160014	8.83943e-05	0	0.0355298	0.000171289	0	0.000101034	7.78597e-14	0.237105	0	0.0529786	0.000190539	0	0.000102243	5.10528e-18	3.35697e-05	0	0
866	1		0	0	[c] : pa16018111Z + 12dgr18111Z1819Z --> 1hdecg3p + tag18111Z1819Z18111Z	Forward only	Glycerolipid metabolism	2.3.1.158	PLDAGAT18111Z1819Z18111Z1	phospholipid: diacylglycerol acyltransferase (18:1(11Z))	0	0.0165481	1.76351e-05	1.47411e-05	0	0.0165481	1.80142e-05	0	1.45558e-05	0.0217537	1.35701	0	0.0165481	1.1005e-05	0	4.53991e-06	0	0.00902711	0	0	0.030199	1.13751e-05	7.63605e-06	0	0.030199	1.62564e-05	0	8.0381e-06	3.15732e-08	0.0993428	0	0.0478671	3.76728e-05	0	2.39678e-05	0	4.07387e-08	0	0
867	1		0	0	[c] : pa18111Z18111Z + 12dgr18111Z1819Z --> 1odec11eg3p + tag18111Z1819Z18111Z	Forward only	Glycerolipid metabolism	2.3.1.158	PLDAGAT18111Z1819Z18111Z2	phospholipid: diacylglycerol acyltransferase (18:1(11Z))	0	0.0165481	6.81997e-06	4.10292e-06	0	0.0165481	7.8107e-06	0	4.38549e-06	4.0179e-05	1.02732	0	0.0165481	8.748e-06	0	4.68212e-06	7.3091e-17	0.485422	0	0	0.030199	1.50847e-05	7.91265e-06	0	0.030199	1.38872e-05	0	7.47418e-06	0.00177586	1.22048	0	0.0478671	1.76808e-05	0	9.44073e-06	3.22842e-33	0.822433	0	0
868	0		0	0	[c] : pa1819Z18111Z + 12dgr18111Z1819Z --> 1odec9eg3p + tag18111Z1819Z18111Z	Forward only	Glycerolipid metabolism	2.3.1.158	PLDAGAT18111Z1819Z18111Z3	phospholipid: diacylglycerol acyltransferase (18:1(11Z))	0	0.0165481	9.69007e-06	4.30888e-06	0	0.0165481	6.90691e-06	0	4.11743e-06	8.80206e-30	0.32541	0	0.0165481	8.01105e-06	0	4.46207e-06	1.03516e-16	0.688033	0	0	0.030199	1.47785e-05	7.4143e-06	0	0.030199	2.10303e-05	0	9.55083e-06	4.59767e-43	0.259251	0	0.0478671	1.66338e-05	0	9.07533e-06	1.67395e-35	0.928686	0	0
869	1		0	0	[c] : pa1601819Z + 12dgr18111Z1819Z --> 1hdecg3p + tag18111Z1819Z1819Z	Forward only	Glycerolipid metabolism	2.3.1.158	PLDAGAT18111Z1819Z1819Z1	phospholipid: diacylglycerol acyltransferase (18:1(9Z))	0	0.0178756	2.54506e-05	1.29333e-05	0	0.0178756	3.81089e-05	0	1.87072e-05	7.52034e-81	2.90823e-07	0	0.0178756	2.59273e-05	0	1.28705e-05	0.447251	1.3073	0	0	0.0325886	6.12299e-05	2.99374e-05	0	0.0325886	5.39891e-05	0	2.95653e-05	0.0635969	0.29296	0	0.0500758	5.33438e-05	0	2.65448e-05	8.2061e-11	0.214298	0	0
870	0		1	0	[c] : pa1801819Z + 12dgr18111Z1819Z --> 1odecg3p + tag18111Z1819Z1819Z	Forward only	Glycerolipid metabolism	2.3.1.158	PLDAGAT18111Z1819Z1819Z2	phospholipid: diacylglycerol acyltransferase (18:1(9Z))	0	0.0178756	4.18697e-05	2.4462e-05	0	0.0178756	3.15623e-05	-1	1.69172e-05	1.19569e-117	0.000191962	0	0.0178756	3.04343e-05	-1	1.50685e-05	2.95279e-189	1.40121e-05	1	0	0.0325886	5.9554e-05	2.97036e-05	0	0.0325886	5.72466e-05	0	2.78991e-05	0.00206222	1.14193	0	0.0500758	5.26493e-05	0	2.8965e-05	0.256978	0.132669	0	0
871	1		0	0	[c] : pa18111Z1819Z + 12dgr18111Z1819Z --> 1odec11eg3p + tag18111Z1819Z1819Z	Forward only	Glycerolipid metabolism	2.3.1.158	PLDAGAT18111Z1819Z1819Z3	phospholipid: diacylglycerol acyltransferase (18:1(9Z))	0	0.0178756	2.73476e-05	1.26013e-05	0	0.0178756	3.11181e-05	0	1.59469e-05	1.1157e-28	0.219121	0	0.0178756	2.97386e-05	0	1.41929e-05	4.97627e-09	0.515909	0	0	0.0325886	5.90657e-05	2.97098e-05	0	0.0325886	5.02606e-05	0	2.73173e-05	1.84032e-06	0.0718629	0	0.0500758	5.23187e-05	0	2.56314e-05	3.07658e-15	0.253633	0	0
872	1		0	0	[c] : pa1819Z1819Z + 12dgr18111Z1819Z --> 1odec9eg3p + tag18111Z1819Z1819Z	Forward only	Glycerolipid metabolism	2.3.1.158	PLDAGAT18111Z1819Z1819Z4	phospholipid: diacylglycerol acyltransferase (18:1(9Z))	0	0.0178756	2.88576e-05	1.42381e-05	0	0.0178756	3.73396e-05	0	1.68281e-05	2.17968e-14	0.00733471	0	0.0178756	2.88738e-05	0	1.37844e-05	0.0260188	1.4977	0	0	0.0325886	6.52108e-05	3.08602e-05	0	0.0325886	5.93359e-05	0	3.20843e-05	0.0368199	0.426739	0	0.0500758	6.94789e-05	0	3.19781e-05	0.0956594	0.796396	0	0
873	1		0	0	[c] : pa18111Z160 + 12dgr1819Z18111Z --> 1odec11eg3p + tag1819Z18111Z160	Forward only	Glycerolipid metabolism	2.3.1.158	PLDAGAT1819Z18111Z1601	phospholipid: diacylglycerol acyltransferase (16:0)	0	0.0195096	0.000108836	5.92486e-05	0	0.0195096	0.000115665	0	6.99025e-05	4.11295e-27	0.324797	0	0.0195096	0.000106267	0	5.79756e-05	0.00112316	0.98789	0	0	0.0355298	0.000168397	8.7242e-05	0	0.0355298	0.000185889	0	0.00011297	8.65873e-45	0.0561077	0	0.0529786	0.000218465	0	0.000112311	6.50018e-45	6.70391e-09	0	0
874	1		0	0	[c] : pa1819Z160 + 12dgr1819Z18111Z --> 1odec9eg3p + tag1819Z18111Z160	Forward only	Glycerolipid metabolism	2.3.1.158	PLDAGAT1819Z18111Z1602	phospholipid: diacylglycerol acyltransferase (16:0)	0	0.0195096	9.37414e-05	4.6844e-05	0	0.0195096	0.000102568	0	5.56152e-05	1.42951e-18	0.0601665	0	0.0195096	0.000114463	0	5.81363e-05	1.1157e-28	5.26699e-07	0	0	0.0355298	0.000181309	9.76747e-05	0	0.0355298	0.000190014	0	0.000112842	4.85876e-16	0.529136	0	0.0529786	0.000178936	0	9.32337e-05	0.020477	1.16361	0	0
875	1		0	0	[c] : pa16018111Z + 12dgr1819Z18111Z --> 1hdecg3p + tag1819Z18111Z18111Z	Forward only	Glycerolipid metabolism	2.3.1.158	PLDAGAT1819Z18111Z18111Z1	phospholipid: diacylglycerol acyltransferase (18:1(11Z))	0	0.0165481	2.00697e-05	1.52085e-05	0	0.0165481	2.23323e-05	0	1.50366e-05	0.00369027	0.75263	0	0.0165481	9.37362e-06	0	4.67495e-06	0	9.91983e-07	0	0	0.030199	1.30514e-05	7.30215e-06	0	0.030199	1.91695e-05	0	8.69578e-06	1.36128e-22	0.171594	0	0.0478671	4.01222e-05	0	2.57478e-05	0	2.15314e-07	0	0
876	1		0	0	[c] : pa18111Z18111Z + 12dgr1819Z18111Z --> 1odec11eg3p + tag1819Z18111Z18111Z	Forward only	Glycerolipid metabolism	2.3.1.158	PLDAGAT1819Z18111Z18111Z2	phospholipid: diacylglycerol acyltransferase (18:1(11Z))	0	0.0165481	5.69471e-06	3.93959e-06	0	0.0165481	7.36304e-06	0	4.3596e-06	4.38544e-09	0.37922	0	0.0165481	7.55655e-06	0	4.31231e-06	4.51949e-08	0.258807	0	0	0.030199	1.34865e-05	7.67357e-06	0	0.030199	1.95561e-05	0	9.04117e-06	2.73059e-30	0.234648	0	0.0478671	1.69719e-05	0	9.01287e-06	7.05632e-29	0.628636	0	0
877	0		0	0	[c] : pa1819Z18111Z + 12dgr1819Z18111Z --> 1odec9eg3p + tag1819Z18111Z18111Z	Forward only	Glycerolipid metabolism	2.3.1.158	PLDAGAT1819Z18111Z18111Z3	phospholipid: diacylglycerol acyltransferase (18:1(11Z))	0	0.0165481	1.04098e-05	4.3106e-06	0	0.0165481	7.55836e-06	0	4.33511e-06	6.74794e-33	0.397911	0	0.0165481	8.04837e-06	0	4.59436e-06	3.72044e-26	0.503196	0	0	0.030199	1.30153e-05	7.7855e-06	0	0.030199	1.14865e-05	0	7.55093e-06	0.0347845	0.951248	0	0.0478671	1.68483e-05	0	9.27789e-06	1.59845e-37	0.529201	0	0
878	1		0	0	[c] : pa1601819Z + 12dgr1819Z18111Z --> 1hdecg3p + tag1819Z18111Z1819Z	Forward only	Glycerolipid metabolism	2.3.1.158	PLDAGAT1819Z18111Z1819Z1	phospholipid: diacylglycerol acyltransferase (18:1(9Z))	0	0.0178756	3.2444e-05	1.47329e-05	0	0.0178756	2.98864e-05	0	1.52338e-05	0.00396153	0.434609	0	0.0178756	3.08783e-05	0	1.56483e-05	1.0634e-09	0.836928	0	0	0.0325886	5.96453e-05	2.88337e-05	0	0.0325886	5.99739e-05	0	3.29017e-05	1.42428e-10	1.44334	0	0.0500758	6.05346e-05	0	2.59594e-05	1.08197e-10	1.31495	0	0
879	0		1	0	[c] : pa1801819Z + 12dgr1819Z18111Z --> 1odecg3p + tag1819Z18111Z1819Z	Forward only	Glycerolipid metabolism	2.3.1.158	PLDAGAT1819Z18111Z1819Z2	phospholipid: diacylglycerol acyltransferase (18:1(9Z))	0	0.0178756	4.72986e-05	2.45106e-05	0	0.0178756	2.9985e-05	-1	1.52043e-05	9.73724e-164	2.57345e-06	0	0.0178756	2.98827e-05	-1	1.45835e-05	9.62408e-189	1.10754e-06	1	0	0.0325886	5.2293e-05	2.74624e-05	0	0.0325886	5.43797e-05	0	3.12327e-05	5.67714e-14	0.980106	0	0.0500758	5.67412e-05	0	2.51637e-05	4.01181e-08	0.569649	0	0
880	1		0	0	[c] : pa18111Z1819Z + 12dgr1819Z18111Z --> 1odec11eg3p + tag1819Z18111Z1819Z	Forward only	Glycerolipid metabolism	2.3.1.158	PLDAGAT1819Z18111Z1819Z3	phospholipid: diacylglycerol acyltransferase (18:1(9Z))	0	0.0178756	2.91652e-05	1.416e-05	0	0.0178756	3.13286e-05	0	1.46684e-05	0.236861	0.86025	0	0.0178756	2.99536e-05	0	1.43352e-05	0.133857	1.17855	0	0	0.0325886	6.20009e-05	3.06539e-05	0	0.0325886	6.31462e-05	0	3.33231e-05	1.48847e-06	1.33107	0	0.0500758	5.66975e-05	0	2.50871e-05	1.01127e-21	0.475989	0	0
881	1		0	0	[c] : pa1819Z1819Z + 12dgr1819Z18111Z --> 1odec9eg3p + tag1819Z18111Z1819Z	Forward only	Glycerolipid metabolism	2.3.1.158	PLDAGAT1819Z18111Z1819Z4	phospholipid: diacylglycerol acyltransferase (18:1(9Z))	0	0.0178756	3.20059e-05	1.53864e-05	0	0.0178756	3.19633e-05	0	1.67276e-05	5.6158e-07	1.4933	0	0.0178756	2.58639e-05	0	1.25631e-05	4.00883e-23	0.00749123	0	0	0.0325886	5.73937e-05	2.88004e-05	0	0.0325886	4.90124e-05	0	2.64649e-05	4.51949e-08	0.0322217	0	0.0500758	5.18123e-05	0	2.53798e-05	2.20751e-15	0.388938	0	0
882	1		0	0	[c] : pa18111Z160 + 12dgr1819Z1819Z --> 1odec11eg3p + tag1819Z1819Z160	Forward only	Glycerolipid metabolism	2.3.1.158	PLDAGAT1819Z1819Z1601	phospholipid: diacylglycerol acyltransferase (16:0)	0	0.0195096	9.05342e-05	4.95843e-05	0	0.0195096	8.65781e-05	0	4.73195e-05	0.000335377	0.519921	0	0.0195096	9.98727e-05	0	5.43915e-05	1.48847e-06	0.0127821	0	0	0.0355298	0.000191086	0.000102391	0	0.0355298	0.000156595	0	8.94435e-05	1.74271e-11	5.24031e-07	0	0.0529786	0.000187585	0	9.46702e-05	0.000260519	1.07963	0	0
883	1		0	0	[c] : pa1819Z160 + 12dgr1819Z1819Z --> 1odec9eg3p + tag1819Z1819Z160	Forward only	Glycerolipid metabolism	2.3.1.158	PLDAGAT1819Z1819Z1602	phospholipid: diacylglycerol acyltransferase (16:0)	0	0.0195096	9.20497e-05	4.62015e-05	0	0.0195096	9.97441e-05	0	5.55059e-05	5.93979e-21	0.179824	0	0.0195096	0.000107038	0	5.4858e-05	2.54823e-17	0.000933824	0	0	0.0355298	0.000167607	8.80229e-05	0	0.0355298	0.000172193	0	9.59324e-05	3.44482e-06	1.00195	0	0.0529786	0.000194834	0	9.7545e-05	5.64443e-09	0.00248083	0	0
884	1		0	0	[c] : pa16018111Z + 12dgr1819Z1819Z --> 1hdecg3p + tag1819Z1819Z18111Z	Forward only	Glycerolipid metabolism	2.3.1.158	PLDAGAT1819Z1819Z18111Z1	phospholipid: diacylglycerol acyltransferase (18:1(11Z))	0	0.0165481	8.21601e-06	4.13643e-06	0	0.0165481	9.10557e-06	0	4.47373e-06	1.65541e-06	1.13646	0	0.0165481	1.31274e-05	0	5.56874e-06	1.46162e-61	0.0785404	0	0	0.030199	1.41368e-05	7.72e-06	0	0.030199	1.3026e-05	0	8.14488e-06	6.79275e-13	1.14081	0	0.0478671	3.54103e-05	0	1.34095e-05	3.71608e-184	0.000655388	0	0
885	1		0	0	[c] : pa18111Z18111Z + 12dgr1819Z1819Z --> 1odec11eg3p + tag1819Z1819Z18111Z	Forward only	Glycerolipid metabolism	2.3.1.158	PLDAGAT1819Z1819Z18111Z2	phospholipid: diacylglycerol acyltransferase (18:1(11Z))	0	0.0165481	7.43551e-06	4.16936e-06	0	0.0165481	1.39082e-05	0	5.6153e-06	1.46162e-61	0.0335365	0	0.0165481	1.2488e-05	0	5.42598e-06	3.52656e-63	0.0662125	0	0	0.030199	1.06085e-05	7.21154e-06	0	0.030199	1.40462e-05	0	7.876e-06	4.97627e-09	0.293041	0	0.0478671	3.01321e-05	0	1.21312e-05	2.13325e-183	8.86754e-06	0	0
886	1		0	0	[c] : pa1819Z18111Z + 12dgr1819Z1819Z --> 1odec9eg3p + tag1819Z1819Z18111Z	Forward only	Glycerolipid metabolism	2.3.1.158	PLDAGAT1819Z1819Z18111Z3	phospholipid: diacylglycerol acyltransferase (18:1(11Z))	0	0.0165481	7.23939e-06	4.14477e-06	0	0.0165481	1.02467e-05	0	5.46269e-06	1.15695e-98	0.334151	0	0.0165481	1.00836e-05	0	5.44082e-06	4.53092e-64	0.208251	0	0	0.030199	1.52924e-05	7.96554e-06	0	0.030199	1.92501e-05	0	8.74183e-06	1.19193e-08	0.582823	0	0.0478671	1.68523e-05	0	9.02964e-06	5.69893e-34	1.09767	0	0
887	1		0	0	[c] : pa1601819Z + 12dgr1819Z1819Z --> 1hdecg3p + tag1819Z1819Z1819Z	Forward only	Glycerolipid metabolism	2.3.1.158	PLDAGAT1819Z1819Z1819Z1	phospholipid: diacylglycerol acyltransferase (18:1(9Z))	0	0.0178756	2.99174e-05	1.43984e-05	0	0.0178756	3.05671e-05	0	1.6953e-05	6.11361e-18	1.22055	0	0.0178756	2.90381e-05	0	1.44718e-05	0.0435635	1.13019	0	0	0.0325886	5.62329e-05	2.92306e-05	0	0.0325886	5.74901e-05	0	2.99705e-05	0.227256	1.30175	0	0.0500758	6.6449e-05	0	3.03627e-05	0.00239091	0.152645	0	0
888	1		0	0	[c] : pa1801819Z + 12dgr1819Z1819Z --> 1odecg3p + tag1819Z1819Z1819Z	Forward only	Glycerolipid metabolism	2.3.1.158	PLDAGAT1819Z1819Z1819Z2	phospholipid: diacylglycerol acyltransferase (18:1(9Z))	0	0.0178756	3.10203e-05	1.47163e-05	0	0.0178756	2.88203e-05	0	1.46353e-05	0.191765	0.642594	0	0.0178756	2.96834e-05	0	1.34919e-05	2.07148e-05	0.955268	0	0	0.0325886	6.02715e-05	2.99139e-05	0	0.0325886	5.91721e-05	0	3.04649e-05	0.300914	1.34525	0	0.0500758	6.53578e-05	0	3.07458e-05	0.000888384	0.621669	0	0
889	1		0	0	[c] : pa18111Z1819Z + 12dgr1819Z1819Z --> 1odec11eg3p + tag1819Z1819Z1819Z	Forward only	Glycerolipid metabolism	2.3.1.158	PLDAGAT1819Z1819Z1819Z3	phospholipid: diacylglycerol acyltransferase (18:1(9Z))	0	0.0178756	3.05611e-05	1.52063e-05	0	0.0178756	3.14391e-05	0	1.65022e-05	2.75826e-05	1.18529	0	0.0178756	2.87048e-05	0	1.44773e-05	0.00841783	0.706018	0	0	0.0325886	6.21458e-05	3.26068e-05	0	0.0325886	5.5655e-05	0	3.12672e-05	0.00736639	0.346755	0	0.0500758	7.20523e-05	0	3.16701e-05	0.447251	0.245475	0	0
890	1		0	0	[c] : pa1819Z1819Z + 12dgr1819Z1819Z --> 1odec9eg3p + tag1819Z1819Z1819Z	Forward only	Glycerolipid metabolism	2.3.1.158	PLDAGAT1819Z1819Z1819Z4	phospholipid: diacylglycerol acyltransferase (18:1(9Z))	0	0.0178756	3.34262e-05	1.67092e-05	0	0.0178756	3.04929e-05	0	1.60491e-05	0.00561398	0.397089	0	0.0178756	2.73819e-05	0	1.32866e-05	1.539e-33	0.00974689	0	0	0.0325886	5.27433e-05	2.58138e-05	0	0.0325886	5.85551e-05	0	3.2178e-05	2.63494e-27	0.349083	0	0.0500758	5.69088e-05	0	2.74928e-05	0.00369027	0.612163	0	0
891	0		0	0	[c] : sqdg18111Z160 + cacoa --> asqdca18111Z160 + coa	Forward only	Glycerolipid metabolism		SQDGATCA18111Z160	sulfolipid 2'-O-acyltransferase (2'-18:3(5,9,12,15)/18:1(11Z)/16:0)	2.25879e-05	2.25879e-05	2.25879e-05	2.25879e-05	2.25879e-05	2.25879e-05	2.25879e-05	1	2.25879e-05	0	0	2.25879e-05	2.25879e-05	2.25879e-05	-1	2.25879e-05	0	0	1	4.06582e-05	4.06582e-05	4.06582e-05	4.06582e-05	4.06582e-05	4.06582e-05	4.06582e-05	-1	4.06582e-05	3.05701e-265	7.04785e-195	3.7581e-05	3.7581e-05	3.7581e-05	-1	3.7581e-05	0	0	1	7.46642e-05
892	0		0	0	[c] : sqdg1819Z160 + cacoa --> asqdca1819Z160 + coa	Forward only	Glycerolipid metabolism		SQDGATCA1819Z160	sulfolipid 2'-O-acyltransferase (2'-18:4(5,9,12,15)/18:1(9Z)/16:0)	6.78906e-05	6.78906e-05	6.78906e-05	6.78906e-05	6.78906e-05	6.78906e-05	6.78906e-05	-1	6.78906e-05	0	0	6.78906e-05	6.78906e-05	6.78906e-05	1	6.78906e-05	0	0	1	0.000122203	0.000122203	0.000122203	0.000122203	0.000122203	0.000122203	0.000122203	1	0.000122203	0	0	0.000112954	0.000112954	0.000112954	-1	0.000112954	0	0	1	0.000224412
893	0		0	0	[c] : sqdg18111Z160 + pacoa --> asqdpa18111Z160 + coa	Forward only	Glycerolipid metabolism		SQDGATPA18111Z160	sulfolipid 2'-O-acyltransferase (2'-18:3(5,9,12)/18:1(11Z)/16:0)	2.25459e-05	2.25459e-05	2.25459e-05	2.25459e-05	2.25459e-05	2.25459e-05	2.25459e-05	1	2.25459e-05	0	0	2.25459e-05	2.25459e-05	2.25459e-05	1	2.25459e-05	0	0	1	4.05826e-05	4.05826e-05	4.05826e-05	4.05826e-05	4.05826e-05	4.05826e-05	4.05826e-05	-1	4.05826e-05	0	3.19365e-258	3.75111e-05	3.75111e-05	3.75111e-05	-1	3.75111e-05	0	0	1	7.45253e-05
894	0		0	1	[c] : sqdg1819Z160 + pacoa --> asqdpa1819Z160 + coa	Forward only	Glycerolipid metabolism		SQDGATPA1819Z160	sulfolipid 2'-O-acyltransferase (2'-18:3(5,9,12)/18:1(9Z)/16:0)	6.7764e-05	6.7764e-05	6.7764e-05	6.7764e-05	6.7764e-05	6.7764e-05	6.7764e-05	0	6.7764e-05	7.60701944616784e-310	0	6.7764e-05	6.7764e-05	6.7764e-05	0	6.7764e-05	0	0	0	0.000121975	0.000121975	0.000121975	0.000121975	0.000121975	0.000121975	0.000121975	-1	0.000121975	1.21728e-150	8.44912e-195	0.000112744	0.000112744	0.000112744	-1	0.000112744	0	0	1	0.000223994
895	0		0	0	[h] : udpsq + 12dgr160 --> sqdg160 + udp + h	Forward only	Glycerolipid metabolism	2.4.1.-	SQDGS160	sulfolipid synthase (16:0/16:0)	4.66124e-05	4.66124e-05	4.66124e-05	4.66124e-05	4.66124e-05	4.66124e-05	4.66124e-05	1	4.66124e-05	0	0	4.66124e-05	4.66124e-05	4.66124e-05	-1	4.66124e-05	1.69714e-25	1.29746e-09	1	8.39024e-05	8.39024e-05	8.39024e-05	8.39024e-05	8.39024e-05	8.39024e-05	8.39024e-05	1	8.39024e-05	2.49242e-264	0	7.75522e-05	7.75522e-05	7.75522e-05	-1	7.75522e-05	0	0	1	0.000154077
896	0		0	0	[h] : udpsq + 12dgr18111Z160 --> sqdg18111Z160 + udp + h	Forward only	Glycerolipid metabolism	2.4.1.-	SQDGS18111Z160	sulfolipid synthase (18:1(11Z)/16:0)	5.43446e-05	5.43446e-05	5.43446e-05	5.43446e-05	5.43446e-05	5.43446e-05	5.43446e-05	1	5.43446e-05	0	0	5.43446e-05	5.43446e-05	5.43446e-05	-1	5.43446e-05	0	0	1	9.78203e-05	9.78203e-05	9.78203e-05	9.78203e-05	9.78203e-05	9.78203e-05	9.78203e-05	-1	9.78203e-05	0	0	9.04167e-05	9.04167e-05	9.04167e-05	-1	9.04167e-05	0	0	1	0.000179636
897	0		0	0	[h] : udpsq + 12dgr1819Z160 --> sqdg1819Z160 + udp + h	Forward only	Glycerolipid metabolism	2.4.1.-	SQDGS1819Z160	sulfolipid synthase (18:1(9Z)/16:0)	0.000173526	0.000173526	0.000173526	0.000173526	0.000173526	0.000173526	0.000173526	-1	0.000173526	0	0	0.000173526	0.000173526	0.000173526	-1	0.000173526	2.18763e-224	1.49753e-220	1	0.000312346	0.000312346	0.000312346	0.000312346	0.000312346	0.000312346	0.000312346	1	0.000312346	0	0	0.000288706	0.000288706	0.000288706	-1	0.000288706	0	0	1	0.000573588
898	0		0	0	[h] : sqdg1829Z12Z160 + fdxox + o2 + (4) nadph --> sqdg1839Z12Z15Z160 + fdxrd + (2) h2o + (4) nadp	Forward only	Glycerolipid metabolism		SQDGW3DS1839Z12Z15Z160	omega-3 desaturase (18:3(9Z,12Z,15Z)/16:0) (SQDG)	1.48101e-05	1.48101e-05	1.48101e-05	1.48101e-05	1.48101e-05	1.48101e-05	1.48101e-05	-1	1.48101e-05	4.03224e-49	4.43613e-41	1.48101e-05	1.48101e-05	1.48101e-05	1	1.48101e-05	1.95705e-52	1.1047e-21	1	2.66582e-05	2.66582e-05	2.66582e-05	2.66582e-05	2.66582e-05	2.66582e-05	2.66582e-05	-1	2.66582e-05	0	0	2.46405e-05	2.46405e-05	2.46405e-05	-1	2.46405e-05	0	0	1	4.89547e-05
899	0		0	0	[h] : sqdg1819Z160 + fdxox + o2 + (4) nadph --> sqdg1829Z12Z160 + fdxrd + (2) h2o + (4) nadp	Forward only	Glycerolipid metabolism		SQDGW6DS1829Z12Z160	omega-6 desaturase (18:2(9Z,12Z)/16:0) (SQDG)	2.86603e-05	2.86603e-05	2.86603e-05	2.86603e-05	2.86603e-05	2.86603e-05	2.86603e-05	1	2.86603e-05	0	0	2.86603e-05	2.86603e-05	2.86603e-05	1	2.86603e-05	0	0	1	5.15885e-05	5.15885e-05	5.15885e-05	5.15885e-05	5.15885e-05	5.15885e-05	5.15885e-05	-1	5.15885e-05	6.55374e-227	3.52504e-191	4.7684e-05	4.7684e-05	4.7684e-05	-1	4.7684e-05	0	0	1	9.47363e-05
900	1		0	0	[c] : tag16018111Z160 + h2o --> 12dgr16018111Z + hdca + h	Forward only	Glycerolipid metabolism	3.1.1.3	TAGAH16018111Z160	triacylglycerol acylhydrolase (16:0/18:1(11Z)/16:0)	0	0.0194851	0.0002421	0.000146115	0	0.0194851	0.000245338	0	0.000156677	5.81526e-05	1.12078	0	0.0194851	0.000275762	0	0.000170153	1.03516e-16	1.24621e-06	0	0	0.0354856	0.000471605	0.000291996	0	0.0354856	0.000454539	0	0.000289233	0.0347845	0.426739	0	0.0529377	0.000473596	0	0.000300487	0.0865876	1.34716	0	0
901	1		0	0	[c] : tag16018111Z180 + h2o --> 12dgr16018111Z + ocdca + h	Forward only	Glycerolipid metabolism	3.1.1.3	TAGAH16018111Z180	triacylglycerol acylhydrolase (16:0/18:1(11Z)/18:0)	0	0.0165242	6.60979e-06	1.6942e-06	0	0.0165242	7.56312e-06	0	1.82372e-06	0.000201639	1.16152	0	0.0165242	6.50371e-06	0	1.62813e-06	1.05337e-08	1.46645	0	0	0.0301561	8.66889e-06	3.14558e-06	0	0.0301561	1.31685e-05	0	3.62586e-06	2.77579e-28	0.519112	0	0.0478275	2.52141e-05	0	5.64319e-06	4.25301e-260	0.00436242	0	0
902	0		0	0	[c] : tag16018111Z18111Z + h2o --> 12dgr16018111Z + ocdcea + h	Forward only	Glycerolipid metabolism	3.1.1.3	TAGAH16018111Z18111Z	triacylglycerol acylhydrolase (16:0/18:1(11Z)/18:1(11Z))	0	0.0165242	1.90666e-05	4.86303e-06	0	0.0165242	2.39415e-05	0	5.92459e-06	6.86175e-28	0.552541	0	0.0165242	1.68646e-05	0	4.59515e-06	0.013259	0.95061	0	0	0.0301561	3.00393e-05	8.65929e-06	0	0.0301561	5.14888e-05	1	1.67213e-05	1.48446e-245	0.00880867	0	0.0478275	6.07572e-05	1	1.95885e-05	0	0.000388377	1	0
903	1		0	0	[c] : tag16018111Z1819Z + h2o --> 12dgr16018111Z + ocdce9a + h	Forward only	Glycerolipid metabolism	3.1.1.3	TAGAH16018111Z1819Z	triacylglycerol acylhydrolase (16:0/18:1(11Z)/18:1(9Z))	0	0.0178517	0.000128544	7.50485e-05	0	0.0178517	0.000129031	0	8.04577e-05	2.0509e-07	1.45451	0	0.0178517	0.000121392	0	7.08459e-05	0.000888384	0.352596	0	0	0.0325457	0.000240912	0.000148096	0	0.0325457	0.000245716	0	0.000156236	2.27169e-06	1.12129	0	0.0500362	0.000239781	0	0.000139024	1.63234e-07	1.40433	0	0
904	1		0	0	[c] : tag16018111Z1835Z9Z12Z + h2o --> 12dgr16018111Z + pa + h	Forward only	Glycerolipid metabolism	3.1.1.3	TAGAH16018111Z1835Z9Z12Z	triacylglycerol acylhydrolase (16:0/18:1(11Z)/18:3(5Z,9Z,12Z))	0	0.0165242	6.81956e-06	1.66525e-06	0	0.0165242	6.52938e-06	0	1.84461e-06	1.57255e-09	1.4284	0	0.0165242	5.37623e-06	0	1.77901e-06	4.36628e-30	0.858523	0	0	0.0301561	1.40717e-05	3.17124e-06	0	0.0301561	2.20242e-05	0	5.53537e-06	4.83086e-149	0.264512	0	0.0478275	2.18202e-05	0	5.35299e-06	3.23941e-137	0.20406	0	0
905	0		0	0	[c] : tag16018111Z1845Z9Z12Z15Z + h2o --> 12dgr16018111Z + ca	Forward only	Glycerolipid metabolism	3.1.1.3	TAGAH16018111Z1845Z9Z12Z15Z	triacylglycerol acylhydrolase (16:0/18:1(11Z)/18:4(5Z,9Z,12Z,15Z))	0	0.0165242	5.98857e-06	1.59417e-06	0	0.0165242	6.44199e-06	0	1.77382e-06	4.88692e-21	1.38434	0	0.0165242	7.77728e-06	0	1.71983e-06	1.89898e-20	0.811673	0	0	0.0301561	1.34626e-05	3.43372e-06	0	0.0301561	1.44048e-05	0	4.07189e-06	2.47265e-18	1.35625	0	0.0478275	1.86211e-05	0	5.07766e-06	2.41619e-136	0.579336	0	0
906	1		0	0	[c] : tag1601819Z160 + h2o --> 12dgr1601819Z + hdca + h	Forward only	Glycerolipid metabolism	3.1.1.3	TAGAH1601819Z160	triacylglycerol acylhydrolase (16:0/18:1(9Z)/16:0)	0	0.0194851	0.000256255	0.000158246	0	0.0194851	0.000245389	0	0.000154601	0.00425103	0.228928	0	0.0194851	0.000267144	0	0.000168812	2.52241e-06	0.198111	0	0	0.0354856	0.00045598	0.000283223	0	0.0354856	0.000438243	0	0.000287853	6.97922e-05	0.296557	0	0.0529377	0.000460727	0	0.000280497	0.0571956	1.11102	0	0
907	0		0	0	[c] : tag1601819Z180 + h2o --> 12dgr1601819Z + ocdca + h	Forward only	Glycerolipid metabolism	3.1.1.3	TAGAH1601819Z180	triacylglycerol acylhydrolase (16:0/18:1(9Z)/18:0)	0	0.0165242	7.98949e-06	1.68375e-06	0	0.0165242	6.78337e-06	0	1.90096e-06	6.13804e-17	1.11903	0	0.0165242	8.98856e-06	0	1.69363e-06	0.40375	1.17276	0	0	0.0301561	1.04259e-05	3.46537e-06	0	0.0301561	1.09146e-05	0	3.5504e-06	1.87188e-10	1.38992	0	0.0478275	1.80647e-05	0	5.29555e-06	6.93214e-177	0.110947	0	0
908	0		0	0	[c] : tag1601819Z18111Z + h2o --> 12dgr1601819Z + ocdcea + h	Forward only	Glycerolipid metabolism	3.1.1.3	TAGAH1601819Z18111Z	triacylglycerol acylhydrolase (16:0/18:1(9Z)/18:1(11Z))	0	0.0165242	2.19093e-05	4.73737e-06	0	0.0165242	2.27528e-05	0	6.63858e-06	3.61737e-73	1.37833	0	0.0165242	1.85977e-05	0	4.98604e-06	5.00898e-13	0.766607	0	0	0.0301561	5.59656e-05	1.74146e-05	0	0.0301561	3.8981e-05	0	1.20932e-05	2.20459e-83	0.0908326	0	0.0478275	4.8808e-05	0	1.42756e-05	8.87735e-26	0.718734	0	0
909	1		0	0	[c] : tag1601819Z1819Z + h2o --> 12dgr1601819Z + ocdce9a + h	Forward only	Glycerolipid metabolism	3.1.1.3	TAGAH1601819Z1819Z	triacylglycerol acylhydrolase (16:0/18:1(9Z)/18:1(9Z))	0	0.0178517	0.000126663	7.37411e-05	0	0.0178517	0.000130591	0	8.40398e-05	2.96577e-18	0.811775	0	0.0178517	0.000128924	0	7.75335e-05	0.00319834	1.09124	0	0	0.0325457	0.00022616	0.000134222	0	0.0325457	0.000212785	0	0.000131507	0.0109394	0.283974	0	0.0500362	0.00027915	0	0.000160677	7.40061e-23	4.8052e-05	0	0
910	0		0	0	[c] : tag1601819Z1835Z9Z12Z + h2o --> 12dgr1601819Z + pa + h	Forward only	Glycerolipid metabolism	3.1.1.3	TAGAH1601819Z1835Z9Z12Z	triacylglycerol acylhydrolase (16:0/18:1(9Z)/18:3(5Z,9Z,12Z))	0	0.0165242	5.75929e-06	1.70207e-06	0	0.0165242	8.17273e-06	0	1.82552e-06	1.77095e-24	0.58653	0	0.0165242	9.71415e-06	0	2.57463e-06	2.13325e-183	0.225981	0	0	0.0301561	1.56214e-05	3.33101e-06	0	0.0301561	1.10222e-05	0	3.70405e-06	1.57932e-31	0.552751	0	0.0478275	1.78792e-05	0	5.21196e-06	1.33756e-228	1.08519	0	0
911	0		0	0	[c] : tag1601819Z1845Z9Z12Z15Z + h2o --> 12dgr1601819Z + ca	Forward only	Glycerolipid metabolism	3.1.1.3	TAGAH1601819Z1845Z9Z12Z15Z	triacylglycerol acylhydrolase (16:0/18:1(9Z)/18:4(5Z,9Z,12Z,15Z))	0	0.0165242	6.11959e-06	1.54167e-06	0	0.0165242	5.99311e-06	0	1.91891e-06	6.72353e-72	1.48077	0	0.0165242	6.14783e-06	0	1.56953e-06	0.432471	1.49708	0	0	0.0301561	9.70832e-06	3.23898e-06	0	0.0301561	1.18816e-05	0	3.46917e-06	1.33784e-06	0.992068	0	0.0478275	3.50305e-05	0	8.99751e-06	0	9.28736e-05	0	0
912	1		0	0	[c] : tag1801819Z160 + h2o --> 12dgr1801819Z + hdca + h	Forward only	Glycerolipid metabolism	3.1.1.3	TAGAH1801819Z160	triacylglycerol acylhydrolase (18:0/18:1(9Z)/16:0)	0	0.0194851	0.000259916	0.00016075	0	0.0194851	0.00022946	0	0.000148765	1.84032e-06	3.0965e-06	0	0.0194851	0.000274836	0	0.000167904	0.00164696	0.0601953	0	0	0.0354856	0.000442078	0.000273009	0	0.0354856	0.000456298	0	0.000291739	7.76999e-06	0.542161	0	0.0529377	0.000471167	0	0.000306566	2.01035e-11	0.0376245	0	0
913	0		0	0	[c] : tag1801819Z180 + h2o --> 12dgr1801819Z + ocdca + h	Forward only	Glycerolipid metabolism	3.1.1.3	TAGAH1801819Z180	triacylglycerol acylhydrolase (18:0/18:1(9Z)/18:0)	0	0.0165242	9.38676e-06	2.65812e-06	0	0.0165242	9.78822e-06	0	2.76898e-06	4.68755e-06	1.41232	0	0.0165242	1.20261e-05	0	2.83576e-06	1.94617e-08	0.706018	0	0	0.0301561	2.30747e-05	5.17449e-06	0	0.0301561	1.15422e-05	0	4.15493e-06	1.11103e-29	0.0140781	0	0.0478275	2.26146e-05	0	5.80235e-06	1.57255e-09	1.41756	0	0
914	0		0	0	[c] : tag1801819Z18111Z + h2o --> 12dgr1801819Z + ocdcea + h	Forward only	Glycerolipid metabolism	3.1.1.3	TAGAH1801819Z18111Z	triacylglycerol acylhydrolase (18:0/18:1(9Z)/18:1(11Z))	0	0.0165242	3.41453e-05	9.41058e-06	0	0.0165242	1.47228e-05	-1	4.86589e-06	2.91071e-245	8.88928e-06	0	0.0165242	2.05531e-05	-1	5.2393e-06	1.29256e-128	0.0040033	1	0	0.0301561	3.63885e-05	9.57405e-06	0	0.0301561	3.51425e-05	0	1.06101e-05	7.25004e-08	1.37968	0	0.0478275	6.74212e-05	0	1.55367e-05	4.11588e-109	0.00337856	0	0
915	0		1	0	[c] : tag1801819Z1819Z + h2o --> 12dgr1801819Z + ocdce9a + h	Forward only	Glycerolipid metabolism	3.1.1.3	TAGAH1801819Z1819Z	triacylglycerol acylhydrolase (18:0/18:1(9Z)/18:1(9Z))	0	0.0178517	0.000113857	6.8466e-05	0	0.0178517	0.00013053	1	7.80138e-05	3.72896e-22	0.00401466	0	0.0178517	0.000141085	1	8.28366e-05	1.40206e-28	5.1426e-07	1	0	0.0325457	0.000231947	0.000140404	0	0.0325457	0.000229126	0	0.000145535	5.74459e-06	1.27947	0	0.0500362	0.000250844	0	0.000147895	0.000888384	0.147544	0	0
916	0		0	0	[c] : tag1801819Z1835Z9Z12Z + h2o --> 12dgr1801819Z + pa + h	Forward only	Glycerolipid metabolism	3.1.1.3	TAGAH1801819Z1835Z9Z12Z	triacylglycerol acylhydrolase (18:0/18:1(9Z)/18:3(5Z,9Z,12Z))	0	0.0165242	7.23816e-06	1.74518e-06	0	0.0165242	5.01893e-06	0	1.86525e-06	4.23182e-06	0.622078	0	0.0165242	1.06598e-05	0	2.02366e-06	2.64448e-40	0.384009	0	0	0.0301561	1.58545e-05	4.88552e-06	0	0.0301561	1.80176e-05	0	4.15286e-06	1.43712e-47	1.13342	0	0.0478275	2.08206e-05	0	5.46059e-06	8.73753e-39	0.618776	0	0
917	0		0	0	[c] : tag1801819Z1845Z9Z12Z15Z + h2o --> 12dgr1801819Z + ca	Forward only	Glycerolipid metabolism	3.1.1.3	TAGAH1801819Z1845Z9Z12Z15Z	triacylglycerol acylhydrolase (18:0/18:1(9Z)/18:4(5Z,9Z,12Z,15Z))	0	0.0165242	1.12873e-05	2.67991e-06	0	0.0165242	7.37537e-06	0	1.94978e-06	1.27677e-68	0.35554	0	0.0165242	9.80564e-06	0	2.56814e-06	3.55973e-08	1.04835	0	0	0.0301561	1.70629e-05	3.50233e-06	0	0.0301561	1.21082e-05	0	3.4827e-06	0.000758289	0.526807	0	0.0478275	2.22489e-05	0	5.30033e-06	8.67505e-152	0.640754	0	0
918	0		1	0	[c] : tag18111Z18111Z160 + h2o --> 12dgr18111Z18111Z + hdca + h	Forward only	Glycerolipid metabolism	3.1.1.3	TAGAH18111Z18111Z160	triacylglycerol acylhydrolase (18:1(11Z)/18:1(11Z)/16:0)	0	0.0194851	0.000224697	0.000135161	0	0.0194851	0.000252872	1	0.000157087	1.2331e-21	1.77866e-05	0	0.0194851	0.000281736	1	0.000175725	4.669e-47	1.04636e-19	1	0	0.0354856	0.000452205	0.000281843	0	0.0354856	0.000430287	0	0.000280351	0.0542081	0.144762	0	0.0529377	0.000496527	0	0.000315776	3.00379e-14	0.00125674	0	0
919	0		0	0	[c] : tag18111Z18111Z180 + h2o --> 12dgr18111Z18111Z + ocdca + h	Forward only	Glycerolipid metabolism	3.1.1.3	TAGAH18111Z18111Z180	triacylglycerol acylhydrolase (18:1(11Z)/18:1(11Z)/18:0)	0	0.0165242	7.96778e-06	1.6932e-06	0	0.0165242	6.47162e-06	0	1.88943e-06	3.45558e-16	1.00537	0	0.0165242	5.82288e-06	0	1.77615e-06	1.55009e-05	0.606184	0	0	0.0301561	1.95613e-05	4.32988e-06	0	0.0301561	2.00034e-05	0	5.97556e-06	6.59158e-94	1.44038	0	0.0478275	2.09858e-05	0	5.23231e-06	1.46162e-61	1.23467	0	0
920	1		0	0	[c] : tag18111Z18111Z18111Z + h2o --> 12dgr18111Z18111Z + ocdcea + h	Forward only	Glycerolipid metabolism	3.1.1.3	TAGAH18111Z18111Z18111Z	triacylglycerol acylhydrolase (18:1(11Z)/18:1(11Z)/18:1(11Z))	0	0.0165242	1.79324e-05	4.48847e-06	0	0.0165242	1.49047e-05	0	4.86843e-06	3.3317e-05	0.734208	0	0.0165242	1.82125e-05	0	4.9875e-06	7.25004e-08	1.44585	0	0	0.0301561	2.73733e-05	8.88603e-06	0	0.0301561	3.44988e-05	0	1.05609e-05	3.29268e-27	0.549144	0	0.0478275	5.88612e-05	0	1.72359e-05	1.07564e-257	4.76243e-05	0	0
921	0		1	0	[c] : tag18111Z18111Z1819Z + h2o --> 12dgr18111Z18111Z + ocdce9a + h	Forward only	Glycerolipid metabolism	3.1.1.3	TAGAH18111Z18111Z1819Z	triacylglycerol acylhydrolase (18:1(11Z)/18:1(11Z)/18:1(9Z))	0	0.0178517	0.000143483	8.30046e-05	0	0.0178517	0.000129391	-1	7.87036e-05	0.000596179	0.0387939	0	0.0178517	0.000128965	-1	7.49094e-05	2.81185e-10	0.0266075	1	0	0.0325457	0.000221185	0.000128735	0	0.0325457	0.000239833	0	0.000151396	1.92972e-26	0.10951	0	0.0500362	0.00024505	0	0.000141713	1.94617e-08	0.057175	0	0
922	0		0	0	[c] : tag18111Z18111Z1835Z9Z12Z + h2o --> 12dgr18111Z18111Z + pa + h	Forward only	Glycerolipid metabolism	3.1.1.3	TAGAH18111Z18111Z1835Z9Z12Z	triacylglycerol acylhydrolase (18:1(11Z)/18:1(11Z)/18:3(5Z,9Z,12Z))	0	0.0165242	6.75347e-06	1.6501e-06	0	0.0165242	7.74841e-06	0	2.71993e-06	2.39048e-226	1.16822	0	0.0165242	6.0659e-06	0	1.69449e-06	6.23508e-24	1.23567	0	0	0.0301561	1.76394e-05	3.70482e-06	0	0.0301561	1.60515e-05	0	3.96177e-06	0.000700148	1.2439	0	0.0478275	2.06715e-05	0	5.33986e-06	1.19569e-117	0.94794	0	0
923	1		0	0	[c] : tag18111Z18111Z1845Z9Z12Z15Z + h2o --> 12dgr18111Z18111Z + ca	Forward only	Glycerolipid metabolism	3.1.1.3	TAGAH18111Z18111Z1845Z9Z12Z15Z	triacylglycerol acylhydrolase (18:1(11Z)/18:1(11Z)/18:4(5Z,9Z,12Z,15Z))	0	0.0165242	7.42312e-06	1.67626e-06	0	0.0165242	6.28282e-06	0	1.8424e-06	6.82073e-16	1.13072	0	0.0165242	6.1867e-06	0	1.62759e-06	4.731e-12	1.00371	0	0	0.0301561	1.20741e-05	3.12093e-06	0	0.0301561	2.21259e-05	0	6.10637e-06	5.30521e-261	0.110727	0	0.0478275	2.01324e-05	0	5.38183e-06	2.9441e-250	0.251168	0	0
924	0		1	0	[c] : tag18111Z1819Z160 + h2o --> 12dgr18111Z1819Z + hdca + h	Forward only	Glycerolipid metabolism	3.1.1.3	TAGAH18111Z1819Z160	triacylglycerol acylhydrolase (18:1(11Z)/18:1(9Z)/16:0)	0	0.0194851	0.00022983	0.000139663	0	0.0194851	0.000257029	1	0.000163108	1.36128e-22	3.52606e-05	0	0.0194851	0.000257818	1	0.000156322	1.74271e-11	1.42653e-05	1	0	0.0354856	0.000435413	0.000267423	0	0.0354856	0.000446091	0	0.000293355	5.15253e-17	0.785115	0	0.0529377	0.000487078	0	0.000307476	1.46372e-16	0.000134528	0	0
925	0		0	0	[c] : tag18111Z1819Z180 + h2o --> 12dgr18111Z1819Z + ocdca + h	Forward only	Glycerolipid metabolism	3.1.1.3	TAGAH18111Z1819Z180	triacylglycerol acylhydrolase (18:1(11Z)/18:1(9Z)/18:0)	0	0.0165242	9.09722e-06	1.83302e-06	0	0.0165242	6.89672e-06	0	1.85496e-06	1.5814e-15	0.762119	0	0.0165242	7.83302e-06	0	1.82465e-06	1.0634e-09	1.04522	0	0	0.0301561	1.24314e-05	3.31111e-06	0	0.0301561	1.46623e-05	0	3.77385e-06	3.00379e-14	1.08443	0	0.0478275	2.35348e-05	0	5.57507e-06	3.949e-181	0.0897264	0	0
[truncated: 1,469 more rows]
[truncated: 18 more columns]
