# Supplementary material for: Light-independent regulation of algal photoprotection by CO2 availability
Source: Nat Commun. 2023 Apr 8;14:1977. doi: 10.1038/s41467-023-37800-6 (PMC10082802; doi:10.1038/s41467-023-37800-6)
Supplement: Supplementary file 8 — Source Data file [file 41467_2023_37800_MOESM8_ESM.xlsx]

## Sheet: Fig. 1
	Fig. 1a																					Fig. 1a
	Ct values																					p values
			WT						icl						icl-C
			LHCSR3			GBLP			LHCSR3			GBLP			LHCSR3			GBLP				Dunnett's multiple comparisons test	Summary	Adjusted P Value
	LL	Air	31.31	31.42	31.31	18.77	18.78	18.78	32.67	32.89	32.95	19.75	19.73	19.74	31.23	31.17	31.39	22.2	22.28	22.25		WT LL
			32.35	32.08	32.16	19.18	19.39	19.2	35.2	35.24	35.23	19.5	19.59	19.56	30.72	31.22	30.92	20.7	20.83	20.82		ctrl vs. acet	****	<0.0001
			31.83	31.75	31.73	18.97	19.08	18.99	33.93	34.06	34.09	19.62	19.66	19.65	31.05	31.12	31.06	21.45	21.55	21.53		ctrl vs. CO2	****	<0.0001
		Acetate	37.08	36.96	36.99	21.31	21.5	21.36	35.5	34.29	34.44	20.24	20.44	20.27	32.58	32.89	32.96	22.03	22	22.01		icl LL
			36.27	38.11	37.78	20.51	20.74	20.64	35.86	34.33	35.1	20.72	20.77	20.76	32.33	32.47	32.1	21.93	22.06	21.99		ctrl vs. acet	ns	>0.9999
			36.67	37.53	37.38	20.91	21.12	21	35.68	34.31	34.77	20.48	20.6	20.51	32.2	32.98	32.86	21.98	22.03	22		ctrl vs. CO2	****	<0.0001
		CO2	35.16	34.75	34.86	20.28	20.55	20.45	38.25	34.58	37.06	20.53	20.81	20.79	36.31	36.58	36.11	24.87	25.03	24.9		icl-C LL
			35.28	34.87	35.23	19.55	19.46	19.54	37.54	37.68	37.66	20.6	20.99	20.9	36.86	36.71	37.08	21.57	21.59	21.57		ctrl vs. acet	ns	0.0701
			35.22	34.81	35.04	19.91	20	19.99	37.89	36.13	37.36	20.56	20.9	20.84	36.3	36.04	35.92	23.22	23.31	23.23		ctrl vs. CO2	****	<0.0001
	HL	Air	23.32	23.75	23.64	19.65	19.61	19.62	23.38	23.5	23.47	20.03	20.3	20.2	22.49	22.72	22.58	20.91	21	20.92		WT HL
			23.35	23.96	23.57	20.35	20.51	20.5	22.47	22.44	22.47	19.56	19.99	19.57	22	22.57	22.17	20.61	20.59	20.6		ctrl vs. acet	****	<0.0001
			23.33	23.85	23.6	20	20.06	20.06	22.92	22.97	22.97	19.79	20.14	19.88	22.24	22.64	22.37	20.76	20.79	20.76		ctrl vs. CO2	****	<0.0001
		Acetate	27.27	27.18	27.23	20.12	20.25	20.22	25.08	25.08	25.08	21.73	21.53	21.66	26.08	26.33	26.15	21.47	21.42	21.43		icl HL
			28.73	28.43	28.5	20.06	20.42	20.09	24.4	24.48	24.44	21.21	21.23	21.21	27.23	27.44	27.32	21.44	22.02	21.6		ctrl vs. acet	ns	0.6353
			28	27.8	27.86	20.09	20.33	20.15	24.74	24.78	24.76	21.47	21.38	21.47	26.65	26.88	26.73	21.45	21.72	21.51		ctrl vs. CO2	****	<0.0001
		CO2	29.29	29.12	29.28	19.94	19.85	19.87	32.55	32.49	32.49	21.31	21.46	21.34	29.62	29.54	29.61	20.7	21.06	20.97		icl-C HL
			29.85	29.68	29.84	20.22	20.29	20.27	31.12	31.34	31.12	20.96	21.18	21.14	30.86	30.82	30.83	21.57	21.54	21.56		ctrl vs. acet	****	<0.0001
			29.57	29.4	29.56	20.08	20.07	20.07	31.83	31.91	31.8	21.13	21.32	21.24	30.24	30.18	30.22	21.13	21.3	21.26		ctrl vs. CO2	****	<0.0001
	* biological replicates are in different lines, technical replicates in different columns
	Fig. 1b
	Fig. 1c																Fig. 1c
	Ct values																p values
			WT						dum11								Dunnett's multiple comparisons test	Summary	Adjusted P Value
			LHCSR3			GBLP			LHCSR3			GBLP					WT LL
	LL	Air	31.78	31.2	31.35	18.82	18.6	18.78	31.3	31.27	31.28	19.65	19.65	19.65			ctrl vs. acet	****	<0.0001
			31.44	31.01	31.02	18.47	18.6	18.54	31.46	31.43	31.44	20.65	20.7	20.69			ctrl vs. CO2	****	<0.0001
			31.61	31.1	31.25	18.64	18.6	18.61	31.38	31.35	31.36	20.15	20.17	20.17			dum11 LL
		Acetate	35.48	35.06	35.47	19.22	18.71	19.22	32.62	32.66	32.64	19.92	19.8	19.84			ctrl vs. acet	****	<0.0001
			35.09	35	35	18.75	18.12	18.66	33.19	33.37	33.3	21.04	21.01	21.03			ctrl vs. CO2	****	<0.0001
			35.28	35.03	35.23	18.98	18.41	18.44	32.9	33.01	32.97	20.48	20.4	20.43			WT HL
		CO2	31.92	31.43	31.81	17.28	17.39	17.28	34.9	34.97	34.93	21.34	21.36	21.36			ctrl vs. acet	****	<0.0001
			32.77	32.37	32.54	17.74	17.59	17.72	35.07	35.26	35.25	21.31	21.25	21.31			ctrl vs. CO2	****	<0.0001
			32.34	31.9	32.26	17.51	17.49	17.5	34.98	35.11	35.09	21.32	21.3	21.33			dum11 HL
	HL	Air	22.19	22.65	22.42	18.79	18.36	18.7	22.71	22.56	22.71	19.65	19.61	19.83			ctrl vs. acet	ns	0.5652
			23.79	23.88	23.83	19.79	20.08	19.9	22.03	21.87	21.91	20.37	20.4	20.37			ctrl vs. CO2	****	<0.0001
			22.99	23.26	23.19	19.29	19.22	19.26	22.37	22.21	22.31	20.01	20	20.1
		Acetate	26.48	26.37	26.41	18.27	18.35	18.29	21.76	21.83	21.82	19.75	19.78	19.76
			24.36	24.34	24.35	16.7	17.14	16.94	22.69	22.67	22.68	19.73	19.69	19.73
			25.42	25.35	25.38	17.48	17.74	17.53	22.22	22.25	22.25	19.74	19.73	19.74
		CO2	28.19	28.26	28.26	18.2	18.06	18.19	27.03	27.04	27.03	20.83	20.81	20.83
			29.97	29.12	29.23	19.63	19.86	19.81	27.89	27.64	27.83	21.47	21.51	21.48
			29.08	28.69	29.05	18.91	18.96	18.93	27.46	27.34	27.43	21.15	21.16	21.66
	* biological replicates are in different lines, technical replicates in different columns
	Fig. 1d

## Sheet: Fig. 2
	Fig. 2a																												Fig. 2a
	Ct values																												p values
			0h						1h						4h						8h								Dunnett's multiple comparisons test	Summary	Adjusted P Value		Dunnett's multiple comparisons test	Summary	Adjusted P Value
			LHCSR3			GBLP			LHCSR3			GBLP			LHCSR3			GBLP			LHCSR3			GBLP					t=0 WT				t=0 icl
	WT	Air	31.24	30.93	31.26	18.54	18.62	18.43	29.93	29.99	29.96	18.59	18.62	18.39	30.99	31.01	30.84	19.51	19.64	19.57	30.98	31.11	31.1	19.06	19.23	18.97			ctrl vs. acet	ns	0.8829		ctrl vs. acet	ns	0.9991
			29.56	29.34	29.14	18.85	18.89	18.88	29.98	29.91	29.99	18.55	18.78	18.55	30.96	31.23	31.23	19.88	20.08	20.06	30.62	30.6	30.55	19.42	19.65	19.65			ctrl vs. CO2	ns	0.6516		ctrl vs. CO2	ns	0.992
			30.25	30.28	30.39	18.5	18.87	18.54	29.87	29.91	29.85	18.46	18.71	18.44	31.38	31.37	31.31	19.81	19.95	19.99	30.1	30.59	30.42	19.18	19.65	19.24			t=1h WT				t=1h icl
		Acetate	29.09	29.53	29.45	18.39	18.51	18.43	32.91	32.96	32.94	19.12	19.25	19.25	33.14	33.34	33.24	18.61	18.8	18.79	35.36	35.81	35.66	19.81	19.98	20.11			ctrl vs. acet	ns	0.0976		ctrl vs. acet	ns	0.8796
			29.35	29.11	29.05	18.04	18.18	17.97	31.24	31.24	31.14	18.86	19.08	18.77	34.15	34.63	34.25	19.81	20.03	19.97	34.69	34.66	34.45	18.58	20.07	19.19			ctrl vs. CO2	**	0.0079		ctrl vs. CO2	****	<0.0001
			30.27	30.02	30.22	18.17	18.32	18.42	31.66	31.87	31.69	18.91	19.16	18.81	33.74	33.99	34.09	19.28	19.59	19.54	34.37	34.68	34.49	19.3	20.15	19.56			t=4h WT				t=4h icl
		CO2	29.05	28.83	28.73	17.38	17.43	17.48	32.54	32.55	32.39	19.4	19.48	19.59	34.66	34.26	34.52	19.04	19.18	19.04	35.93	35.98	36.14	19.15	19.41	19.47			ctrl vs. acet	***	0.0005		ctrl vs. acet	ns	0.8104
			29.45	29.7	29.8	19.05	19.07	19.15	33.11	33.23	33.1	19.47	19.67	19.76	35.61	35.96	35.47	19.3	19.43	19.26	35.1	35.1	35.06	18.44	18.6	18.44			ctrl vs. CO2	**	0.003		ctrl vs. CO2	**	0.0023
			29.17	29.24	29.03	18.09	18.1	18.1	32.87	32.77	32.91	19.48	19.8	19.76	35.21	34.74	35.14	19.21	19.42	19.35	35.92	35.8	36.09	18.74	19.15	18.78			t=8h WT				t=8h icl
	icl	Air	31.78	31.8	32.07	19.19	19.22	18.99	33.14	33.3	33.21	21.78	22	22.1	34.32	34.87	34.12	22.38	22.57	22.47	33.35	33.34	32.95	21.4	21.63	21.32			ctrl vs. acet	**	0.0016		ctrl vs. acet	ns	0.3106
			31.25	31.33	31.23	20.42	20.55	20.32	32.42	32.56	32.23	21.03	21.06	21.22	31.63	31.42	31.43	20.42	20.61	20.37	30.66	30.6	30.28	18.89	19.19	19.12			ctrl vs. CO2	**	0.0016		ctrl vs. CO2	**	0.0014
			31.62	31.22	31.34	19.7	19.86	19.49	32.53	32.64	32.18	21.5	21.36	21.79	33.02	33.4	33.24	21.35	21.53	21.65	32.92	33.23	32.87	20.12	20.25	20.27
		Acetate	32.64	32.25	32.17	20.6	20.89	20.52	31.28	31.15	31.08	19.99	20.06	20	32.29	32.31	32.36	21.12	21.33	21.45	32.97	33.11	33.07	20.25	20.45	20.19
			32.21	32.23	32.09	20.17	20.37	20.33	32.81	32.69	32.51	21.34	21.53	21.21	32.86	32.62	32.62	20.49	20.7	20.41	33.2	33	32.84	20.67	20.68	20.89
			32.51	32.24	32.06	20.4	20.53	20.5	31.78	31.88	31.89	20.74	20.83	20.48	31.38	31.37	31.7	20.86	20.84	20.94	33.91	33.9	34.25	20.37	20.38	20.68
		CO2	34.21	34.18	34.08	22.68	22.81	22.5	36.21	35.96	35.96	20.47	20.56	20.7	34.12	34.04	34.34	17.43	17.54	17.32	37.3	36.98	36.9	19.38	19.87	19.54
			33.24	33.34	33.11	21.38	21.51	21.45	36.83	36.78	36.52	20.75	20.97	20.77	36.26	36.45	36.07	19.26	19.5	19.37	37.85	38.04	37.52	20.26	20.48	20.58
			34.28	34.48	34.11	22.13	22.25	21.86	36.19	36.23	36.15	20.4	20.99	20.6	35.33	35.48	35.14	18.19	18.44	18.27	37.56	38.24	38.49	19.74	20	20.08
	* biological replicates are in different lines, technical replicates in different columns
	Fig. 2b																												Fig. 2b
	Ct values																												p values
			0h						1h						4h						8h								Dunnett's multiple comparisons test	Summary	Adjusted P Value		Dunnett's multiple comparisons test	Summary	Adjusted P Value
			RHP1			GBLP			RHP1			GBLP			RHP1			GBLP			RHP1			GBLP					t=0 WT				t=0 icl
	WT	Air	26.17	25.99	26.07	18.54	18.62	18.43	26.72	26.38	26.34	18.59	18.62	18.39	27.06	27.21	27.11	19.51	19.64	19.57	26.66	26.68	26.64	19.06	19.23	18.97			ctrl vs. acet	ns	0.6054		ctrl vs. acet	ns	0.1479
			26.93	26.97	26.72	18.85	18.89	18.88	26.03	26	26.18	18.55	18.78	18.55	27.6	27.81	27.54	19.88	20.08	20.06	27.38	27.59	27.56	19.42	19.65	19.65			ctrl vs. CO2	ns	0.8636		ctrl vs. CO2	ns	0.9974
			26.78	26.23	26.22	18.5	18.87	18.54	26.62	26.16	26.7	18.46	18.71	18.44	27.16	27.75	27.66	19.81	19.95	19.99	26.69	26.65	26.61	19.18	19.65	19.24			t=1h WT				t=1h icl
		Acetate	26.34	26.08	26.15	18.39	18.51	18.43	25.35	25.42	25.13	19.12	19.25	19.25	23.28	23.45	23.26	18.61	18.8	18.79	25.85	25.63	25.95	19.81	19.98	20.11			ctrl vs. acet	*	0.0111		ctrl vs. acet	ns	0.2482
			25.47	25.93	25.42	18.04	18.18	17.97	25.24	25.19	25.18	18.86	19.08	18.77	25	25.22	25.22	19.81	20.03	19.97	24.9	24.91	24.99	18.58	20.07	19.19			ctrl vs. CO2	**	0.0045		ctrl vs. CO2	**	0.0046
			25.75	25.96	26.07	18.17	18.32	18.42	25.91	25.49	25.78	18.91	19.16	18.81	24.23	24.39	24.05	19.28	19.59	19.54	25.21	25.22	25.27	19.3	20.15	19.56			t=4h WT				t=4h icl
		CO2	25.39	25.47	25.32	17.38	17.43	17.48	25.57	25.99	25.83	19.4	19.48	19.59	23.33	23.51	23.39	19.04	19.18	19.04	24.02	24.01	24.05	19.15	19.41	19.47			ctrl vs. acet	**	0.006		ctrl vs. acet	ns	0.6386
			26.8	26.77	26.71	19.05	19.07	19.15	25.66	25.62	25.62	19.47	19.67	19.76	23.84	23.96	23.98	19.3	19.43	19.26	23.38	23.33	23.33	18.44	18.6	18.44			ctrl vs. CO2	**	0.0014		ctrl vs. CO2	**	0.008
			25.63	25.34	25.54	18.09	18.1	18.1	25.63	25.78	25.7	19.48	19.8	19.76	23.6	23.59	23.34	19.21	19.42	19.35	23.41	23.47	23.48	18.74	19.15	18.78			t=8h WT				t=8h icl
	icl	Air	26.63	26.14	26.31	19.19	19.22	18.99	30.02	29.86	30.16	21.78	22	22.1	30.01	29.81	29.94	22.38	22.57	22.47	28.8	28.75	28.85	21.4	21.63	21.32			ctrl vs. acet	**	0.0057		ctrl vs. acet	***	0.0004
			28.22	28.13	28.18	20.42	20.55	20.32	28.57	29.03	28.53	21.03	21.06	21.22	28.64	28.65	28.79	20.42	20.61	20.37	26.56	26.27	26.35	18.89	19.19	19.12			ctrl vs. CO2	**	0.0018		ctrl vs. CO2	**	0.009
			27.42	26.99	27.26	19.7	19.86	19.49	29.51	29.81	29.77	21.5	21.36	21.79	29.44	29.11	29.2	21.35	21.53	21.65	27.47	27.41	27.88	20.12	20.25	20.27
		Acetate	28.48	28.36	28.53	20.6	20.89	20.52	27.55	27.55	27.64	19.99	20.06	20	29.26	29.11	29.21	21.12	21.33	21.45	28.23	28.11	28.15	20.25	20.45	20.19
			28.59	28.69	28.56	20.17	20.37	20.33	29.18	29.13	29.13	21.34	21.53	21.21	28.14	27.91	28.2	20.49	20.7	20.41	28.55	28.51	28.71	20.67	20.68	20.89
			28.16	28.14	28.81	20.4	20.53	20.5	27.73	28.15	28.15	20.74	20.83	20.48	28.17	27.72	28.32	20.86	20.84	20.94	28.26	28.39	28.56	20.37	20.38	20.68
		CO2	29.59	30.21	30.36	22.68	22.81	22.5	26.44	26.43	26.52	20.47	20.56	20.7	22.89	22.81	22.84	17.43	17.54	17.32	24.76	24.58	24.73	19.38	19.87	19.54
			29.32	29.38	28.99	21.38	21.51	21.45	26.89	26.91	27.06	20.75	20.97	20.77	24.87	24.56	24.76	19.26	19.5	19.37	24.83	24.76	24.9	20.26	20.48	20.58
			29.6	29.02	29.52	22.13	22.25	21.86	26.67	26.4	26.84	20.4	20.99	20.6	23.8	23.02	23.64	18.19	18.44	18.27	24.6	24.63	24.56	19.74	20	20.08
	* biological replicates are in different lines, technical replicates in different columns
	Fig. 2c
	Acetate concentration
		0h			1h			4h			8h
	WT	10.029	9.89961	9.05267	8.80629	8.33054	8.91227	6.78627	6.24612	7.10974	5.64364	5.71956	5.7612
	icl	9.57313	9.68148	9.7427	9.84872	9.71185	10.2406	9.8478	10.4602	9.92387	10.3179	10.2354	9.65549
	Fig. 2d																																		Fig. 2d
	Ct values																																		p values
			0h						1h						2h						5h						9h								Dunnett's multiple comparisons test	Summary	Adjusted P Value		Dunnett's multiple comparisons test	Summary	Adjusted P Value
			LHCSR3			GBLP			LHCSR3			GBLP			LHCSR3			GBLP			LHCSR3			GBLP			LHCSR3			GBLP					t=0 WT				t=0 icl
	WT	Air	27.05	27.2	27.39	19.89	19.96	20.07	18.75	19.62	19.07	19.5	19.45	19.68	18.64	18.78	18.74	18.3	18.44	18.49	20.12	20.29	20.27	18.74	18.96	18.85	21.66	21.99	21.88	18.5	18.8	18.83			ctrl vs. acet	ns	0.1296		ctrl vs. acet	ns	>0.9999
			26.19	26.13	26.05	18.49	18.5	18.58	19.08	18.92	19.1	19.61	19.71	19.44	19.06	19.32	19.06	18.59	18.8	18.52	19.51	19.77	19.78	18.32	18.52	18.42	21.56	21.63	21.59	18.85	19.04	19.02			ctrl vs. CO2	ns	0.4718		ctrl vs. CO2	ns	>0.9999
			26.35	26.59	26.47	19.22	19.38	19.21	19.1	19.19	19.29	19.63	19.48	19.63	18.53	18.75	18.75	18.32	18.49	18.26	20.37	20.52	20.45	18.34	18.66	18.41	21.39	21.9	21.82	18.6	19.02	18.86			t=1h WT				t=1h icl
		Acetate	25.3	25.88	25.66	18.36	18.67	18.35	17.99	18.45	18.45	18.66	18.86	18.96	20.96	20.65	20.69	17.86	18.08	17.77	22.51	22.7	22.63	19.42	19.55	19.41	24.87	25.1	25.18	19.92	20.34	20.09			ctrl vs. acet	ns	0.6821		ctrl vs. acet	ns	>0.9999
			24.59	25.64	24.89	18.2	18.46	18.29	17.62	18.09	18.07	18.39	18.27	18.29	22.95	23.13	23.17	20.81	20.94	20.75	21.46	21.81	21.85	18.66	18.84	18.93	24.74	25.03	25.01	20.43	20.59	20.46			ctrl vs. CO2	ns	0.8638		ctrl vs. CO2	ns	>0.9999
			25.05	25.42	25.44	18.38	18.5	18.39	18.22	18.66	18.43	18.35	18.77	18.36	21.57	21.69	21.62	19.11	19.46	19.4	21.61	21.96	21.89	19.15	19.31	19.03	24.29	24.55	24.37	19.96	20.34	20.21			t=2h WT				t=2h icl
		CO2	24.99	25.14	25.22	17.94	17.65	17.8	19.01	19.06	19.08	19.08	19.12	19.23	26.65	26.94	26.95	18.88	18.88	18.83	32.32	32.39	32.18	19.56	19.84	19.81	33.03	33.68	33	18.98	19.15	19.24			ctrl vs. acet	**	0.0076		ctrl vs. acet	ns	0.1024
			26.22	26.01	26.14	19.1	19.16	19.09	20.4	20.35	20.58	21.08	21.21	20.94	27.87	27.95	28.07	20.49	20.43	20.23	30.71	31.09	30.57	18.95	19.19	18.9	33.3	34.28	33.63	20.31	20.55	20.4			ctrl vs. CO2	***	0.0004		ctrl vs. CO2	***	0.0002
			25.65	25.48	25.67	18.4	18.36	18.57	19.76	19.81	19.57	20.08	20.01	20.19	27.76	27.92	27.91	19.55	19.78	19.46	31.54	31.67	31.33	19.13	19.57	19.37	32.82	33.81	33.25	19.68	19.77	19.66			t=5h WT				t=5h icl
	icl	Air	33.34	33.17	32.95	19.76	19.95	19.99	22.56	22.92	22.52	19.46	19.86	19.68	22.16	22.29	22.13	19.58	19.63	19.6	25	25.09	25.06	21.41	21.72	21.37	26.13	26.11	26.01	21.05	20.86	20.94			ctrl vs. acet	*	0.0169		ctrl vs. acet	ns	0.56
			32.11	32.19	32.08	20.03	20.27	20.32	23.01	23.47	23.42	19.42	19.8	19.65	22.46	22.54	22.64	19.27	19.37	19.33	25.77	25.93	25.8	21.51	21.76	21.83	26.85	27.04	27.11	21.5	21.46	21.5			ctrl vs. CO2	****	<0.0001		ctrl vs. CO2	****	<0.0001
			32.97	32.62	32.72	19.71	20.03	20.27	22.69	23.26	22.82	19.54	19.98	19.63	22.81	22.71	22.7	19.4	19.36	19.38	25.26	25.35	25.67	21.46	21.83	21.76	26.41	26.81	26.48	21.46	21.11	21.2			t=9h WT				t=9h icl
		Acetate	33.34	33.17	32.95	19.76	19.95	19.99	22.56	22.92	22.52	19.46	19.86	19.68	22.73	22.76	22.6	20.17	20.64	20.24	25.3	25.4	25.22	20.78	20.94	20.71	27.67	27.82	27.82	21.95	21.91	21.95			ctrl vs. acet	**	0.007		ctrl vs. acet	ns	0.1669
			32.11	32.19	32.08	20.03	20.27	20.32	23.01	23.47	23.42	19.42	19.8	19.65	22.64	22.82	22.67	20.05	20.23	20.26	24.97	25.08	24.8	21.4	21.61	21.32	26.64	26.79	26.84	21.27	21.25	21.36			ctrl vs. CO2	****	<0.0001		ctrl vs. CO2	**	0.0026
			32.97	32.62	32.72	19.71	20.03	20.27	22.69	23.26	22.82	19.54	19.98	19.63	22.04	22.25	22.33	19.95	20.39	20.36	25.61	25.95	25.66	21.06	21.08	21.17	27.03	27.38	27.12	21.51	21.56	21.54
		CO2	33.34	33.17	32.95	19.76	19.95	19.99	22.56	22.92	22.52	19.46	19.86	19.68	28.74	28.72	28.61	20.21	20.32	20.45	36.68	36.92	37.1	20.88	21.07	21.09	36.69	37.06	36.9	21.37	21.34	21.3
			32.11	32.19	32.08	20.03	20.27	20.32	23.01	23.47	23.42	19.42	19.8	19.65	29.36	29.31	29.46	20.4	20.59	20.55	37.44	37.41	37.64	21.23	21.41	21.34	37.8	37.68	37.73	20.33	20.37	20.2
			32.97	32.62	32.72	19.71	20.03	20.27	22.69	23.26	22.82	19.54	19.98	19.63	29.33	28.95	29.09	20.12	20.39	20.39	36.81	36.82	37.31	21.25	21.31	21.11	37.3	37.4	37.42	20.64	20.97	20.62
	* biological replicates are in different lines, technical replicates in different columns
	Fig. 2e																																		Fig. 2e
	Ct values																																		p values
			0h						1h						2h						5h						9h								Dunnett's multiple comparisons test	Summary	Adjusted P Value		Dunnett's multiple comparisons test	Summary	Adjusted P Value
			RHP1			GBLP			RHP1			GBLP			RHP1			GBLP			RHP1			GBLP			RHP1			GBLP					t=0 WT				t=0 icl
	WT	Air	25.9	25.92	25.84	19.89	19.96	20.07	30.21	29.74	29.71	19.5	19.45	19.68	27.93	28.12	28.14	18.3	18.44	18.49	26.8	27.05	27.07	18.74	18.96	18.85	24.99	25.21	25.01	18.5	18.8	18.83			ctrl vs. acet	ns	0.8528		ctrl vs. acet	ns	0.9952
			26.05	25.51	25.67	18.49	18.5	18.58	30.47	30.31	30.46	19.61	19.71	19.44	28.58	28.79	28.36	18.59	18.8	18.52	27.47	27.74	27.88	18.32	18.52	18.42	25.23	25.24	25	18.85	19.04	19.02			ctrl vs. CO2	ns	0.6661		ctrl vs. CO2	ns	0.9964
			25.91	25.86	26.07	19.22	19.38	19.21	30.11	30.33	29.98	19.63	19.48	19.63	28.66	28.93	28.76	18.32	18.49	18.26	26.98	27.5	27.3	18.34	18.66	18.41	24.92	25.36	25.06	18.6	19.02	18.86			t=1h WT				t=1h icl
		Acetate	25.04	25.47	25.07	18.36	18.67	18.35	30.34	29.7	30.13	18.66	18.86	18.96	26.01	26.29	25.95	17.86	18.08	17.77	25.23	25.23	25.02	19.42	19.55	19.41	25.23	25.52	25.23	19.92	20.34	20.09			ctrl vs. acet	ns	0.4079		ctrl vs. acet	ns	0.7179
			24.64	24.48	24.48	18.2	18.46	18.29	29.69	30.35	30.16	18.39	18.27	18.29	28.5	28.37	28.56	20.81	20.94	20.75	24.31	24.33	24.5	18.66	18.84	18.93	25.47	25.45	25.41	20.43	20.59	20.46			ctrl vs. CO2	ns	0.8816		ctrl vs. CO2	ns	0.9517
			24.6	24.77	24.7	18.38	18.5	18.39	28.78	29.3	28.73	18.35	18.77	18.36	27.49	27.51	27.54	19.11	19.46	19.4	24.53	24.47	24.35	19.15	19.31	19.03	25.32	25.6	25.17	19.96	20.34	20.21			t=2h WT				t=2h icl
		CO2	24.02	23.86	23.92	17.94	17.65	17.8	30.13	30.58	30.02	19.08	19.12	19.23	24.01	24.04	23.95	18.88	18.88	18.83	23.68	23.77	23.7	19.56	19.84	19.81	22.73	22.99	22.71	18.98	19.15	19.24			ctrl vs. acet	**	0.0047		ctrl vs. acet	**	0.0021
			25.25	25.21	25.5	19.1	19.16	19.09	31.24	31.51	31.63	21.08	21.21	20.94	25.1	25.18	25.08	20.49	20.43	20.23	23.1	23.22	23.42	18.95	19.19	18.9	24.1	24.23	23.9	20.31	20.55	20.4			ctrl vs. CO2	***	0.0005		ctrl vs. CO2	***	0.0007
			25.14	24.85	24.81	18.4	18.36	18.57	30.46	30.73	30.81	20.08	20.01	20.19	24.59	24.4	24.64	19.55	19.78	19.46	23.63	23.74	23.87	19.13	19.57	19.37	23.6	23.74	23.86	19.68	19.77	19.66			t=5h WT				t=5h icl
	icl	Air	29.53	30.06	29.7	20.7	21.23	20.94	34.26	33.94	34.55	20.54	20.52	20.92	32.05	31.98	31.88	21.12	21.04	21.08	30.03	29.95	29.8	22	22.06	22.1	29.47	29.37	29.4	21.93	21.84	21.99			ctrl vs. acet	**	0.0089		ctrl vs. acet	*	0.025
			28.94	29.11	29.18	21.32	21.19	21.32	34.98	34.77	32.28	20.72	20.72	20.78	31.29	31.68	31.84	20.65	20.58	20.66	30.14	30.21	30.28	22.29	22.27	22.36	30.22	30.14	30.2	22.64	22.62	22.7			ctrl vs. CO2	**	0.0039		ctrl vs. CO2	**	0.0098
			29.08	29.67	29.2	21.05	21.1	21	34.68	34.21	33.51	20.75	20.66	21.01	31.76	31.5	32.02	21.05	20.6	20.72	30.29	30.26	30.07	22.32	22.2	22.29	29.99	29.84	29.53	22.35	22.34	22.23			t=9h WT				t=9h icl
		Acetate	29.53	30.06	29.7	20.7	21.23	20.94	34.26	33.94	34.55	20.54	20.52	20.92	31.96	32.06	31.96	21.42	21.37	21.45	28.94	28.96	28.98	20.9	21.04	21.01	29.55	29.55	29.56	21.59	21.71	21.81			ctrl vs. acet	**	0.0012		ctrl vs. acet	ns	0.2141
			28.94	29.11	29.18	21.32	21.19	21.32	34.98	34.77	32.28	20.72	20.72	20.78	31.79	31.86	31.86	21.17	21.15	21.25	29.85	30	30.11	21.93	21.86	21.98	28.11	28.03	28.19	20.54	20.54	20.65			ctrl vs. CO2	***	0.0008		ctrl vs. CO2	***	0.0006
			29.05	29.58	29.55	20.98	21.1	21	34.96	34.35	33.64	20.56	20.55	20.85	31.54	31.89	32.07	21.44	21.11	21.35	29.63	29.48	29.45	21.54	21.27	21.6	28.54	29.04	29.04	20.98	21.1	21.01
		CO2	28.34	28.29	28.28	19.99	19.9	20	36.34	35.95	36.3	22.7	22.58	22.72	28.72	28.5	28.47	21.38	21.52	21.59	27.67	27.83	27.78	21.15	21.13	21.3	26.19	26.25	26.21	20.82	20.83	20.93
			29.84	29.71	30.11	21.57	21.54	21.78	36.65	36.55	36.45	23.29	23.2	23.46	28.86	28.77	28.88	21.97	21.99	21.97	28.65	28.53	28.61	21.7	21.68	21.76	25.26	25.31	25.31	19.81	19.81	19.9
			29.26	28.88	29.31	20.73	20.86	20.84	36.6	36.14	36.37	23.01	22.93	23.22	28.61	28.54	28.53	21.89	21.95	21.84	28.32	27.98	27.99	21.53	21.36	21.7	25.85	25.72	25.73	20.47	20.52	20.61
	* biological replicates are in different lines, technical replicates in different columns
	Fig. 2f
	Acetate concentration
		1h			2h			5h			9h
	WT	11.0891	9.2676	9.62725	8.08262	8.12121	7.94507	6.0634	6.80876	5.47842	5.69801	4.29875	5.82128
	icl	8.61252	9.56215	9.82467	10.8979	12.386	9.59713	10.2434	10.8817	10.7366	11.3755	9.98549	10.4888

## Sheet: Fig. 3
	Fig. 3a																																		Fig. 3a
	Ct values																																		p values
			LHCSR3			GBLP			LHCSR1			GBLP			PSBS			GBLP			LCIA			GBLP			CAH1			GBLP					Dunnett's multiple comparisons test	LHCSR3		LHCSR1		PSBS		LCIA		CAH1
	LL	WT	35.83	35.65	35.78	21.06	21.19	21.09	29.99	30.2	30	21.06	21.19	21.09	33.14	33.95	33.63	21.06	21.19	21.09	29.27	29.2	29.25	21.27	21.31	21.27	23.99	24	23.99	18.63	18.76	18.71				Summary	Adjusted P Value	Summary	Adjusted P Value	Summary	Adjusted P Value	Summary	Adjusted P Value	Summary	Adjusted P Value
			35.42	35.63	35.47	20.53	20.77	20.61	29.37	29.56	29.5	20.53	20.77	20.61	33.56	33.37	33.42	20.53	20.77	20.61	29.11	29.04	29.05	21.01	21.06	21.04	23.4	23.35	23.38	18.3	18.43	18.34			LL
			35.51	35.43	35.48	20.84	20.94	20.93	29.52	29.79	29.72	20.84	20.94	20.93	33.34	33.73	33.41	20.84	20.94	20.93	28.79	29.02	28.89	21.19	21.28	21.22	23.51	23.56	23.52	18.46	18.72	18.49			cia5 vs. WT	****	<0.0001	****	<0.0001	***	0.0008	****	<0.0001	****	<0.0001
		cia5	41	40.99	41	20.67	20.89	20.73	27.98	28.06	28.05	20.67	20.89	20.73	34.44	34.34	34.4	20.67	20.89	20.73	34.1	33.68	33.92	20.98	21.08	21.02	32.1	32.68	32.11	18.2	18.25	18.2			cia5 vs. cia5-c	****	<0.0001	*	0.0138	**	0.0018	****	<0.0001	****	<0.0001
			41	41	41	20.46	20.68	20.62	28.35	28.32	28.32	20.46	20.68	20.62	34.31	34.36	34.31	20.46	20.68	20.62	35.14	34.84	34.9	20.7	20.79	20.72	32.39	32.42	32.4	18.08	18.18	18.09			HL
			41	41	41	20.69	20.8	20.75	28.04	28.17	28.09	20.69	20.8	20.75	34.68	34.41	34.49	20.69	20.8	20.75	33.85	34.45	34.11	21.05	21.27	21.1	32.42	33.5	33.25	18.41	18.44	18.42			cia5 vs. WT	****	<0.0001	****	<0.0001	****	<0.0001	****	<0.0001	****	<0.0001
		cia5-C	33.57	34.45	34.15	21.03	21.03	21.03	28.25	28.41	28.26	21.03	21.03	21.03	33.41	33.54	33.42	21.03	21.03	21.03	27.05	27.11	27.1	21.14	21.28	21.21	24.52	24.74	24.59	18.3	18.38	18.32			cia5 vs. cia5-c	****	<0.0001	ns	0.9185	***	0.0001	****	<0.0001	****	<0.0001
			34.08	34.15	34.15	20.85	20.93	20.91	27.48	27.93	27.85	20.85	20.93	20.91	33.56	33.8	33.66	20.85	20.93	20.91	26.55	26.67	26.64	21.09	21.22	21.2	24.2	24.27	24.2	18.53	18.73	18.67
			33.12	33.12	33.12	20.34	20.53	20.41	27.1	27.27	27.22	20.34	20.53	20.41	33.78	33.21	33.28	20.34	20.53	20.41	26.34	26.24	26.32	20.89	21.05	21.03	23.4	23.54	23.41	18.01	18.18	18.08
	HL	WT	24.31	24.68	24.39	20.25	20.4	20.3	23.69	23.9	23.83	20.25	20.4	20.3	23.27	23.34	23.34	20.25	20.4	20.3	21.71	21.76	21.75	20.54	20.68	20.58	20.15	20.31	20.18	18.03	18.13	18.04
			24.5	24.55	24.51	20.8	21.04	21.04	24.16	24.31	24.26	20.8	21.04	21.04	23.36	23.55	23.49	20.8	21.04	21.04	21.77	21.94	21.87	21.26	21.29	21.28	20.69	20.74	20.7	18.63	18.72	18.71
			25.67	26.15	26.02	21.6	21.69	21.64	24.58	24.86	24.77	21.6	21.69	21.64	23.76	23.93	23.9	21.6	21.69	21.64	22.5	22.46	22.46	21.63	21.74	21.67	21.39	21.57	21.45	19.13	19.26	19.24
		cia5	32.32	32.67	32.49	20.38	20.61	20.42	22.77	22.92	22.8	20.38	20.61	20.42	24.62	24.71	24.66	20.38	20.61	20.42	33.17	33.25	33.18	20.75	20.93	20.86	31.97	31.69	31.73	17.72	17.84	17.84
			32.17	32.34	32.3	20.25	20.41	20.38	22.38	22.68	22.45	20.25	20.41	20.38	24.84	24.76	24.83	20.25	20.41	20.38	33.33	34.35	33.34	20.51	20.77	20.56	31.72	31.53	31.63	17.94	18.02	17.97
			32.12	32.53	32.23	20.81	20.81	20.81	22.82	22.99	22.99	20.81	20.81	20.81	24.41	24.44	24.44	20.81	20.81	20.81	33.64	33.04	33.42	20.95	21.01	20.99	31.43	32.09	31.95	18.13	18.26	18.13
		cia5-C	24.44	24.72	24.44	20.95	20.97	20.97	23.22	23.35	23.32	20.95	20.97	20.97	23.73	23.62	23.66	20.95	20.97	20.97	21.6	21.73	21.65	21.44	21.65	21.64	20.48	20.55	20.53	18.6	18.76	18.75
			25.14	24.98	25.07	20.46	20.35	20.36	22.82	22.28	22.8	20.46	20.35	20.36	23.1	23.07	23.08	20.46	20.35	20.36	21.91	21.98	21.98	21	21.12	21.02	20.37	20.5	20.47	17.97	18.04	18.03
			25.15	25.25	25.16	20.8	21.17	20.97	22.93	23.33	23.33	20.8	21.17	20.97	23.74	23.67	23.69	20.8	21.17	20.97	22.16	22.27	22.26	21.37	21.99	21.63	21.23	21.3	21.26	18.84	19.02	18.9
	* biological replicates are in different lines, technical replicates in different columns
	Fig. 3b
	Fig. 3c											Fig. 3c
	qE											p values
		WT			cia5			cia5-C				Tukey's multiple comparisons test
	LL	0.33309	0.182463	0.321076	0.172226	0.175294	0.182803	0.278862	0.242508	0.229098			Summary	Adjusted P Value
	HL	0.920824	1.25175	0.717329	0.662878	0.713376	0.533132	1.43105	1.3473	1.26813		LL
												WT vs. cia5	ns	0.6049
												WT vs. cia5-C	ns	0.9634
												cia5 vs. cia5-C	ns	0.759
												HL
												WT vs. cia5	*	0.0186
												WT vs. cia5-C	**	0.0069
												cia5 vs. cia5-C	****	<0.0001

## Sheet: Fig. 4
	Fig. 4a																					Fig. 4a
	Ct values																					p values
			LHCSR1			GBLP			LHCSR3			GBLP			PSBS			GBLP				Šídák's multiple comparisons test	LHCSR1		PSBS		LHCSR1
	0h	Air	28.68	29.04	28.85	20.2	20.32	20.25	30.11	30.4	30.16	20.2	20.32	20.25	28.75	28.63	28.71	20.2	20.32	20.25		air vs CO2	Summary	Adjusted P Value	Summary	Adjusted P Value	Summary	Adjusted P Value
			29.95	30.12	30.05	21.09	21.16	21.09	30.98	31.06	30.99	21.09	21.16	21.09	28.48	28.55	28.51	21.09	21.16	21.09		t=0	ns	>0.9999	ns	>0.9999	ns	>0.9999
			29.32	29.39	29.35	20.87	21.11	20.97	30.92	31.16	31.12	20.87	21.11	20.97	28.04	28.39	28.34	20.87	21.11	20.97		t=1h	ns	0.6619	ns	0.9954	****	<0.0001
		CO2	28.68	29.04	28.85	20.2	20.32	20.25	30.11	30.4	30.16	20.2	20.32	20.25	28.75	28.63	28.71	20.2	20.32	20.25		t=4h	ns	0.4455	**	0.0053	****	<0.0001
			29.95	30.12	30.05	21.09	21.16	21.09	30.98	31.06	30.99	21.09	21.16	21.09	28.48	28.55	28.51	21.09	21.16	21.09		t=8h	***	0.0003	ns	0.0657	****	<0.0001
			29.32	29.39	29.35	20.87	21.11	20.97	30.92	31.16	31.12	20.87	21.11	20.97	28.04	28.39	28.34	20.87	21.11	20.97		t=24h	****	<0.0001	**	0.0025	****	<0.0001
	1h	Air	23.27	23.42	23.28	20.92	21.14	21.02	22.56	22.55	22.55	20.92	21.14	21.02	21.63	21.99	21.99	20.92	21.14	21.02		t=25h	****	<0.0001	*	0.0184	****	<0.0001
			23.8	24.07	23.98	20.92	21.21	21.02	22.15	22.15	22.15	20.92	21.21	21.02	21.62	21.77	21.66	20.92	21.21	21.02
			22.44	22.63	22.46	20.59	20.83	20.83	22.12	22.15	22.13	20.59	20.83	20.83	21.5	21.83	21.71	20.59	20.83	20.83
		CO2	23.15	23.34	23.17	21.09	21.26	21.24	29.62	29.67	29.66	21.09	21.26	21.24	22.31	22.5	22.4	21.09	21.26	21.24
			21.96	22.16	21.96	20.32	20.49	20.36	29.58	29.69	29.62	20.32	20.49	20.36	21.27	21.43	21.41	20.32	20.49	20.36
			23.51	23.74	23.67	21.4	21.66	21.47	29.96	30.09	30	21.4	21.66	21.47	22.22	22.35	22.31	21.4	21.66	21.47
	4h	Air	28.42	28.57	28.5	21.29	21.52	21.41	24.46	24.82	24.82	21.29	21.52	21.41	28.01	28.24	28.03	21.29	21.52	21.41
			28.62	29.01	28.79	21.65	21.91	21.67	24.79	24.98	24.82	21.65	21.91	21.67	28.24	28.39	28.36	21.65	21.91	21.67
			28.36	28.48	28.41	21.53	21.75	21.73	25.15	25.06	25.09	21.53	21.75	21.73	28.08	28.48	28.44	21.53	21.75	21.73
		CO2	31.1	31.28	31.1	24.82	25.02	24.82	37.63	37.46	37.46	24.82	25.02	24.82	32.22	32.71	32.59	24.82	25.02	24.82
			30.2	30.26	30.24	22.97	23.2	23.06	35.43	35.19	35.34	22.97	23.2	23.06	31.05	31.22	31.18	22.97	23.2	23.06
			27.38	27.68	27.62	21.34	21.7	21.48	34.58	34.63	34.58	21.34	21.7	21.48	29.64	29.84	29.79	21.34	21.7	21.48
	8h	Air	29.94	30.18	30.08	21.34	21.62	21.46	26.52	26.35	26.41	21.34	21.62	21.46	28.87	29.11	29.06	21.34	21.62	21.46
			29.28	29.98	29.59	21.37	21.56	21.56	26	26.08	26.06	21.37	21.56	21.56	28.47	28.86	28.73	21.37	21.56	21.56
			29.9	29.94	29.94	20.91	21.02	20.96	26.12	26.18	26.14	20.91	21.02	20.96	29.21	29.55	29.32	20.91	21.02	20.96
		CO2	29.24	29.53	29.32	22.19	22.21	22.2	35.48	36.32	35.59	22.19	22.21	22.2	31.06	31.29	31.11	22.19	22.21	22.2
			29.51	29.75	29.62	21.97	22.15	22.14	35.88	35.53	35.25	21.97	22.15	22.14	30.84	30.72	30.77	21.97	22.15	22.14
			29.09	29.25	29.25	22.17	22.3	22.26	35.29	35.67	35.3	22.17	22.3	22.26	30.59	30.65	30.61	22.17	22.3	22.26
	24h	Air	28.39	27.91	28.24	20.51	20.66	20.61	25.17	24.97	25.08	20.51	20.66	20.61	26.03	26.18	26.13	20.51	20.66	20.61
			27.47	27.59	27.49	20.03	20.15	20.14	25.29	25.13	25.24	20.03	20.15	20.14	25.28	25.51	25.3	20.03	20.15	20.14
			27.69	27.83	27.75	20.16	20.31	20.21	24.48	24.72	24.65	20.16	20.31	20.21	25.82	25.9	25.87	20.16	20.31	20.21
		CO2	30.1	30.73	30.23	20.96	21.03	21.01	34.14	34.25	34.24	20.96	21.03	21.01	28.52	28.55	28.54	20.96	21.03	21.01
			32.82	32.82	32.82	23.78	23.94	23.91	35.9	35.95	35.95	23.78	23.94	23.91	30.35	30.5	30.46	23.78	23.94	23.91
			31.08	30.73	30.77	21.64	21.81	21.66	33.53	34.43	34.37	21.64	21.81	21.66	28.25	28.38	28.38	21.64	21.81	21.66
	25h	Air	28.78	28.96	28.94	21.42	21.66	21.46	25.74	25.72	25.72	21.42	21.66	21.46	26.53	26.53	26.53	21.42	21.66	21.46
			28.81	29.04	29.04	21.5	21.69	21.67	25.84	25.81	25.89	21.5	21.69	21.67	27.04	26.96	27.04	21.5	21.69	21.67
			27.38	28.1	27.42	19.86	20.08	19.88	25.02	25.19	25.05	19.86	20.08	19.88	26	26.26	26.22	19.86	20.08	19.88
		CO2	33.18	33.86	33.97	24.08	24.25	24.2	35.85	35.97	35.98	24.08	24.25	24.2	30	30.08	32	24.08	24.25	24.2
			31.62	32.87	32.01	22.39	22.39	22.39	33.95	34.12	34.05	22.39	22.39	22.39	28.69	28.69	30.69	22.39	22.39	22.39
			32.44	32.01	32.4	22.31	22.54	22.38	34.96	34.26	34.96	22.31	22.54	22.38	28.79	29.38	28.91	22.31	22.54	22.38
	* biological replicates are in different lines, technical replicates in different columns
	Fig. 4b

## Sheet: Fig. 5
	Fig. 5a																											Fig. 5a
	Ct values																											p values
			LHCSR3			GBLP			CAH4			GBLP			LCIA			GBLP			LCI1			GBLP					LHCSR3		CAH4		LCIA		LCI1
	Dark & Air	WT	35.27	35.25	35.27	21.84	21.91	21.88	27.12	27.24	27.17	23.77	24.01	23.91	30.97	31.12	31.05	25.19	25.28	25.28	29.88	29.97	29.92	23.77	24.01	23.91		Dunnett's multiple comparisons test	Summary	Adjusted P Value	Summary	Adjusted P Value	Summary	Adjusted P Value	Summary	Adjusted P Value
			35.13	35.07	35.07	22.23	22.21	22.22	27.3	27.46	27.33	23.98	24.14	24.03	30.85	31.05	30.93	25.4	25.55	25.51	30.05	30.19	30.14	23.98	24.14	24.03		air
			35.2	35.16	35.17	22.03	22.06	22.05	27.21	27.35	27.34	23.875	24.075	23.97	30.91	31.08	30.99	25.29	25.41	25.39	29.965	30.08	30.02	23.875	24.075	23.97		cia5 vs. WT	****	<0.0001	****	<0.0001	****	<0.0001	****	<0.0001
		cia5	35.07	35.56	35.08	20.12	20.3	20.13	31.21	31.7	31.61	22.17	22.45	22.25	31.41	31.93	31.84	23.64	23.76	23.74	30.94	30.89	30.91	22.17	22.45	22.25		cia5 vs. cia5-C	****	<0.0001	***	0.0005	**	0.0025	ns	0.7637
			36.26	36.11	36.25	20.05	20.12	20.12	31.49	31.98	31.82	22.21	22.36	22.24	32.04	31.54	31.91	23.26	23.44	23.27	31.4	31.51	31.46	22.21	22.36	22.24		VLCO2
			35.66	35.83	35.66	20.08	20.21	20.12	31.35	31.84	31.84	22.19	22.405	22.23	31.72	31.73	31.87	23.45	23.6	23.5	31.17	31.2	31.19	22.19	22.405	22.23		cia5 vs. WT	****	<0.0001	****	<0.0001	****	<0.0001	****	<0.0001
		cia5-C	32.09	32.1	32.1	18.29	18.37	18.35	28.37	28.52	28.39	21.02	21.01	21.01	29.16	29.16	29.16	21.77	22.18	21.97	29.47	29.64	29.52	21.02	21.01	21.01		cia5 vs. cia5-C	****	<0.0001	****	<0.0001	****	<0.0001	****	<0.0001
			32.65	32.65	32.65	18.68	18.78	18.73	28.92	29.01	29	21.08	21.3	21.16	29.49	29.68	29.57	22.23	22.13	22.22	30.04	30.25	30.11	21.08	21.3	21.16		VLCO2
			32.37	32.37	32.37	18.48	18.57	18.54	28.645	28.765	28.69	21.05	21.155	21.09	29.32	29.42	29.36	22	22.15	22.09	29.755	29.945	29.89	21.05	21.155	21.09		cia5 vs. WT	****	<0.0001	****	<0.0001	****	<0.0001	****	<0.0001
	Dark & VLCO2	WT	25.25	25.35	25.26	21.3	21.39	21.36	21.44	21.55	21.45	23.95	24.03	23.97	23.9	23.98	23.91	24.56	24.72	24.62	22.11	22.23	22.23	23.95	24.03	23.97		cia5 vs. cia5-C	****	<0.0001	****	<0.0001	****	<0.0001	****	<0.0001
			25.88	25.71	25.85	22.18	22.44	22.38	21.32	21.57	21.41	23.92	24.12	24.03	23.93	24.15	24.02	25.36	25.62	25.61	22.04	22.18	22.11	23.92	24.12	24.03
			25.56	25.53	25.55	21.74	21.91	21.87	21.38	21.56	21.56	23.935	24.075	24.07	23.91	24.06	23.96	24.96	25.17	25.11	22.075	22.205	22.12	23.935	24.075	24.07
		cia5	34.96	34.66	34.71	20.39	20.49	20.42	31.45	31.69	31.55	22.1	22.25	22.21	30.9	30.75	30.87	23.82	23.96	23.94	30.85	30.5	30.66	22.1	22.25	22.21
			34.02	33.95	34	20.48	20.59	20.53	28.81	28.96	28.95	22.28	22.36	22.29	32.09	31.72	31.78	23.87	23.72	23.73	29.31	29.52	29.5	22.28	22.36	22.29
			34.49	34.3	34.35	20.43	20.54	20.47	30.13	30.325	30.26	22.19	22.305	22.26	31.49	31.23	31.32	23.84	23.84	23.83	30.08	30.01	30.06	22.19	22.305	22.26
		cia5-C	22.12	22.1	22.12	19.15	19.17	19.17	19.83	20.04	20	21	21.1	21.07	20.73	20.81	20.76	22.53	22.59	22.54	21.03	21.13	21.07	21	21.1	21.07
			22.52	22.41	22.43	19.04	19.06	19.05	19.75	19.98	19.95	21.26	21.35	21.31	21.23	21.3	21.3	22.2	22.31	22.23	21.32	21.41	21.37	21.26	21.35	21.31
			22.32	22.25	22.27	19.09	19.11	19.11	19.79	20.01	19.87	21.13	21.225	21.17	20.98	21.05	21.03	22.36	22.45	22.38	21.175	21.27	21.18	21.13	21.225	21.17
	HL & VLCO2	WT	22.67	22.71	22.69	21.96	21.93	21.94	19.86	19.93	19.89	23.36	23.07	23.3	20	20.13	20.03	21.09	21.22	21.16	22.07	22.38	22.17	23.36	23.07	23.3
			23.25	23.14	23.25	22.01	22.02	22.02	20.1	20.04	20.08	23.12	23.26	23.26	20.22	20.47	20.31	20.97	21.07	21.06	22.26	22.52	22.32	23.12	23.26	23.26
			22.96	22.92	22.97	21.98	21.97	21.98	19.98	19.985	19.98	23.24	23.165	23.18	20.11	20.3	20.17	21.03	21.14	21.11	22.165	22.45	22.44	23.24	23.165	23.18
		cia5	25.93	25.64	25.74	21.57	21.78	21.74	31.22	31.64	31.37	22.28	22.42	22.32	29.77	29.55	29.69	20.45	20.59	20.45	30.94	31.7	31.4	22.28	22.42	22.32
			26.32	26.1	26.3	22.06	21.97	22.06	31.78	31.84	31.81	22.6	22.74	22.65	29.49	29.41	29.43	20.75	20.92	20.78	30.6	30.8	30.64	22.6	22.74	22.65
			26.12	25.87	26.02	21.81	21.87	21.9	31.5	31.74	31.67	22.44	22.58	22.5	29.63	29.48	29.56	20.6	20.75	20.61	30.77	31.25	31.22	22.44	22.58	22.5
		cia5-C	19.5	19.27	19.5	20.03	20.15	20.05	19.02	19.06	19.03	21.13	21.22	21.16	17.75	17.9	17.83	19.15	19.25	19.22	20.3	20.66	20.47	21.13	21.22	21.16
			20.19	19.66	20.14	20.16	20.17	20.16	19.12	19.09	19.1	21.17	21.35	21.35	17.82	18.12	18	19.14	19.31	19.14	20.4	20.62	20.59	21.17	21.35	21.35
			19.84	19.46	19.82	20.09	20.16	20.1	19.07	19.075	19.07	21.15	21.285	21.15	17.78	18.01	17.91	19.14	19.28	19.18	20.35	20.64	20.44	21.15	21.285	21.15
	* biological replicates are in different lines, technical replicates in different columns
	Fig. 5b
	Fig. 5c

## Sheet: Fig. 6
	Fig. 6a			Fig. 6b
	Time (min)	CO2 (ppm)		Ct values
	0.25	404
	0.5	402			LHCSR3			CAH4			LCIA			GBLP
	0.75	410		t=0	29.49	29.94	30.04	26.7	26.92	26.88	27.31	27.43	27.42	25.23	25.55	25.32
	1	409			28.91	29.39	29.13	25.32	25.5	25.41	25.7	25.59	25.66	23.56	23.79	23.68
	1.25	405			29.38	29.55	29.45	25.92	25.99	25.97	26.27	26.34	26.27	23.79	24	23.9
	1.5	408		air	22.51	22.56	22.54	21.29	21.47	21.37	23.12	23.18	23.14	24.3	24.36	24.32
	1.75	411			21.77	21.82	21.8	19.53	19.62	19.57	20.73	20.82	20.78	22.71	22.9	22.8
	2	414		air DCMU	28.87	29.14	28.98	28.61	28.85	28.73	29.2	28.9	29.07	21.72	21.88	21.79
	2.25	417			30.21	30.6	30.38	29.1	29.32	29.23	29.49	29.51	29.51	22.63	22.72	22.67
	2.5	416		VLCO2	21.25	21.59	21.41	19.77	19.69	19.74	20.93	21.14	21.02	23.15	23.54	23.32
	2.75	416			23.07	23.09	23.07	22.7	22.88	22.77	24.08	24.27	24.17	25.85	25.96	25.92
	3	410		VLCO2 DCMU	24.25	24.13	24.19	25.76	25.75	25.77	25.74	25.88	25.8	24.9	25.15	24.99
	3.25	415			23.61	23.99	23.77	25.4	25.46	25.44	25.21	25.38	25.3	24.41	24.48	24.42
	3.5	408
	3.75	406			* biological replicates are in different lines, technical replicates in different columns
	4	419
	4.25	412
	4.5	412
	4.75	407
	5	409
	5.25	409
	5.5	410
	5.75	408
	6	409
	6.25	416
	6.5	418
	6.75	429
	7	431
	7.25	435
	7.5	437
	7.75	437
	8	430
	8.25	418
	8.5	418
	8.75	420
	9	420
	9.25	421
	9.5	420
	9.75	416
	10	412
	10.25	409
	10.5	406
	10.75	404
	11	414
	11.25	422
	11.5	423
	11.75	425
	12	438
	12.25	440
	12.5	431
	12.75	432
	13	433
	13.25	432
	13.5	431
	13.75	432
	14	429
	14.25	428
	14.5	421
	14.75	419
	15	420
	15.25	421
	15.5	420
	15.75	406
	16	413
	16.25	414
	16.5	407
	16.75	413
	17	415
	17.25	417
	17.5	427
	17.75	434
	18	435
	18.25	442
	18.5	440
	18.75	440
	19	439
	19.25	436
	19.5	435
	19.75	433
	20	427
	20.25	426
	20.5	429
	20.75	427
	21	424
	21.25	419
	21.5	418
	21.75	412
	22	406
	22.25	402
	22.5	405
	22.75	409
	23	420
	23.25	425
	23.5	429
	23.75	426
	24	421
	24.25	423
	24.5	425
	24.75	428
	25	442
	25.25	450
	25.5	443
	25.75	423
	26	417
	26.25	414
	26.5	410
	26.75	411
	27	414
	27.25	410
	27.5	397
	27.75	402
	28	408
	28.25	416
	28.5	418
	28.75	419
	29	424
	29.25	424
	29.5	431
	29.75	435
	30	435
	30.25	441
	30.5	444
	30.75	445
	31	444
	31.25	434
	31.5	438
	31.75	442
	32	443
	32.25	454
	32.5	448
	32.75	443
	33	439
	33.25	440
	33.5	443
	33.75	436
	34	441
	34.25	439
	34.5	446
	34.75	439
	35	436
	35.25	433
	35.5	445
	35.75	440
	36	441
	36.25	438
	36.5	427
	36.75	425
	37	413
	37.25	413
	37.5	411
	37.75	404
	38	400
	38.25	400
	38.5	401
	38.75	402
	39	387
	39.25	392
	39.5	394
	39.75	393
	40	385
	40.25	382
	40.5	382
	40.75	383
	41	380
	41.25	390
	41.5	392
	41.75	384
	42	388
	42.25	385
	42.5	384
	42.75	373
	43	372
	43.25	358
	43.5	364
	43.75	363
	44	355
	44.25	354
	44.5	353
	44.75	358
	45	362
	45.25	363
	45.5	357
	45.75	356
	46	358
	46.25	360
	46.5	365
	46.75	365
	47	374
	47.25	373
	47.5	372
	47.75	370
	48	357
	48.25	340
	48.5	349
	48.75	356
	49	362
	49.25	359
	49.5	349
	49.75	350
	50	351
	50.25	360
	50.5	360
	50.75	366
	51	370
	51.25	373
	51.5	375
	51.75	380
	52	378
	52.25	381
	52.5	375
	52.75	371
	53	371
	53.25	366
	53.5	356
	53.75	361
	54	376
	54.25	368
	54.5	362
	54.75	345
	55	368
	55.25	367
	55.5	366
	55.75	366
	56	367
	56.25	354
	56.5	356
	56.75	362
	57	360
	57.25	362
	57.5	369
	57.75	375
	58	372
	58.25	373
	58.5	375
	58.75	371
	59	361
	59.25	355
	59.5	360
	59.75	348
	60	353
	60.25	358
	60.5	349
	60.75	345
	61	345
	61.25	351
	61.5	358
	61.75	353
	62	364
	62.25	364
	62.5	365
	62.75	364
	63	366
	63.25	376
	63.5	375
	63.75	375
	64	373
	64.25	367
	64.5	365
	64.75	364
	65	363
	65.25	361
	65.5	361
	65.75	360
	66	360
	66.25	359
	66.5	347
	66.75	343
	67	349
	67.25	355
	67.5	356
	67.75	362
	68	363
	68.25	365
	68.5	356
	68.75	357
	69	360
	69.25	363
	69.5	364
	69.75	360
	70	359
	70.25	344
	70.5	351
	70.75	349
	71	341
	71.25	341
	71.5	345
	71.75	351
	72	341
	72.25	341
	72.5	338
	72.75	338
	73	341
	73.25	369
	73.5	363
	73.75	364
	74	363
	74.25	361
	74.5	360
	74.75	362
	75	362
	75.25	364
	75.5	364
	75.75	354
	76	342
	76.25	349
	76.5	350
	76.75	338
	77	330
	77.25	330
	77.5	336
	77.75	347
	78	354
	78.25	349
	78.5	344
	78.75	360
	79	364
	79.25	354
	79.5	361
	79.75	366
	80	366
	80.25	368
	80.5	370
	80.75	373
	81	373
	81.25	364
	81.5	364
	81.75	357
	82	350
	82.25	350
	82.5	358
	82.75	359
	83	354
	83.25	335
	83.5	339
	83.75	343
	84	342
	84.25	343
	84.5	345
	84.75	347
	85	350
	85.25	350
	85.5	371
	85.75	371
	86	381
	86.25	366
	86.5	366
	86.75	366
	87	358
	87.25	345
	87.5	334
	87.75	349
	88	360
	88.25	360
	88.5	361
	88.75	359
	89	345
	89.25	341
	89.5	341
	89.75	344
	90	354
	90.25	363
	90.5	362
	90.75	364
	91	357
	91.25	356
	91.5	358
	91.75	358
	92	378
	92.25	386
	92.5	395
	92.75	394
	93	394
	93.25	394
	93.5	394
	93.75	398
	94	388
	94.25	391
	94.5	390
	94.75	386
	95	388
	95.25	390
	95.5	389
	95.75	386
	96	390
	96.25	396
	96.5	397
	96.75	398
	97	401
	97.25	408
	97.5	406
	97.75	390
	98	400
	98.25	399
	98.5	400
	98.75	393
	99	388
	99.25	391
	99.5	393
	99.75	396
	100	385
	100.25	402
	100.5	406
	100.75	406
	101	408
	101.25	406
	101.5	415
	101.75	416
	102	418
	102.25	419
	102.5	421
	102.75	425
	103	429
	103.25	430
	103.5	431
	103.75	420
	104	418
	104.25	418
	104.5	418
	104.75	419
	105	419
	105.25	420
	105.5	417
	105.75	426
	106	418
	106.25	418
	106.5	420
	106.75	421
	107	432
	107.25	432
	107.5	432
	107.75	430
	108	434
	108.25	441
	108.5	445
	108.75	449
	109	456
	109.25	437
	109.5	433
	109.75	439
	110	429
	110.25	430
	110.5	427
	110.75	423
	111	425
	111.25	423
	111.5	420
	111.75	417
	112	421
	112.25	425
	112.5	440
	112.75	441
	113	440
	113.25	441
	113.5	443
	113.75	444
	114	447
	114.25	441
	114.5	443
	114.75	434
	115	435
	115.25	437
	115.5	432
	115.75	429
	116	428
	116.25	432
	116.5	434
	116.75	431
	117	435
	117.25	428
	117.5	429
	117.75	432
	118	438
	118.25	442
	118.5	445
	118.75	446
	119	444
	119.25	445
	119.5	448
	119.75	453
	120	456
	120.25	450
	120.5	449
	120.75	437
	121	432
	121.25	433
	121.5	440
	121.75	437
	122	436
	122.25	434
	122.5	431
	122.75	433
	123	429
	123.25	436
	123.5	436
	123.75	440
	124	440
	124.25	441
	124.5	440
	124.75	448
	125	451
	125.25	452
	125.5	452
	125.75	450
	126	447
	126.25	440
	126.5	446
	126.75	447
	127	435
	127.25	445
	127.5	427
	127.75	429
	128	425
	128.25	424
	128.5	433
	128.75	433
	129	430
	129.25	447
	129.5	444
	129.75	449
	130	453
	130.25	449
	130.5	451
	130.75	449
	131	435
	131.25	440
	131.5	441
	131.75	437
	132	442
	132.25	437
	132.5	434
	132.75	429
	133	431
	133.25	432
	133.5	442
	133.75	443
	134	446
	134.25	442
	134.5	445
	134.75	448
	135	445
	135.25	443
	135.5	443
	135.75	448
	136	449
	136.25	451
	136.5	446
	136.75	462
	137	464
	137.25	446
	137.5	446
	137.75	431
	138	431
	138.25	422
	138.5	419
	138.75	416
	139	423
	139.25	422
	139.5	422
	139.75	422
	140	435
	140.25	441
	140.5	442
	140.75	440
	141	443
	141.25	443
	141.5	445
	141.75	456
	142	457
	142.25	457

## Sheet: Supplementary Fig. 1
	Supplementary Fig. 1a
	ETR											Supplementary Fig. 1a,b
		WT			icl			icl-C				p values	rETR		qE
	Air	39	39.4	38.8	62.6	62	61.7	63	64.4	65.3		Tukey's multiple comparisons test	Summary	Adjusted P Value	Summary	Adjusted P Value
	Acetate	46.7	47	49.5	52.9	51.8	51.1	89.6	89.1	88		WT
	CO2	65.7	67.5	66.6	87.6	82.9	84.6	95.9	99.8	103.1		ctrl vs. acet	****	<0.0001	****	<0.0001
												ctrl vs. CO2	****	<0.0001	****	<0.0001
												acet vs. CO2	ns	0.2842	****	<0.0001
	Supplementary Fig. 1b											icl
	qE											ctrl vs. acet	*	0.0166	****	<0.0001
		WT			icl			icl-C				ctrl vs. CO2	****	<0.0001	****	<0.0001
	Air	1.71	1.66	1.61	0.08	0.09	0.09	0.62	0.65	0.66		acet vs. CO2	****	<0.0001	****	<0.0001
	Acetate	1.4	1.3	1.19	0.76	0.78	0.83	0.56	0.54	0.53		icl-C
	CO2	2.16	2.13	2.05	0.16	0.17	0.2	0.51	0.48	0.42		ctrl vs. acet	****	<0.0001	****	<0.0001
												ctrl vs. CO2	****	<0.0001	****	<0.0001
												acet vs. CO2	****	<0.0001	***	0.0003
	Supplementary Fig. 1c-k
	Raw Fluorescence normalized to Fm
	Time (min)	WT air	WT acet	Wt CO2	icl air	icl acet	icl CO2	icl-C air	icl-C acet	icl-C CO2
	0	0.269	0.299	0.276	0.254	0.268	0.283	0.211	0.282	0.269
	0	0.648	0.53	0.662	0.691	0.784	0.848	0.532	0.777	0.764
	0.7	0.281	0.302	0.281	0.25	0.277	0.291	0.214	0.285	0.269
	0.72	0.765	0.63	0.804	0.746	0.901	0.952	0.627	0.877	0.904
	1.5	0.284	0.307	0.287	0.257	0.286	0.291	0.211	0.287	0.269
	1.45	0.788	0.652	0.837	0.765	0.922	0.968	0.642	0.897	0.924
	2.2	0.277	0.302	0.284	0.254	0.282	0.287	0.205	0.285	0.269
	2.2	0.792	0.658	0.842	0.761	0.926	0.96	0.633	0.897	0.924
	3	0.284	0.307	0.292	0.261	0.294	0.291	0.208	0.293	0.282
	2.97	0.826	0.688	0.888	0.791	0.97	0.992	0.658	0.925	0.975
	3.7	0.288	0.304	0.295	0.261	0.298	0.299	0.208	0.296	0.295
	3.7	0.841	0.709	0.912	0.798	0.987	0.996	0.666	0.933	0.995
	4.5	0.288	0.302	0.3	0.257	0.303	0.299	0.208	0.296	0.289
	4.47	0.853	0.72	0.928	0.805	1	1	0.679	0.935	1
	4.8	0.405	0.361	0.423	0.368	0.489	0.462	0.278	0.388	0.449
	4.79	0.788	0.717	0.842	0.736	0.901	0.901	0.645	0.907	0.911
	5.1	0.364	0.34	0.362	0.339	0.394	0.394	0.251	0.346	0.327
	5.14	0.769	0.72	0.823	0.736	0.866	0.888	0.648	0.891	0.879
	5.5	0.341	0.34	0.332	0.324	0.351	0.346	0.248	0.33	0.302
	5.45	0.773	0.744	0.812	0.732	0.857	0.888	0.658	0.885	0.891
	5.8	0.329	0.337	0.317	0.309	0.342	0.338	0.248	0.318	0.308
	5.8	0.784	0.769	0.818	0.736	0.866	0.884	0.676	0.891	0.891
	6.1	0.329	0.35	0.319	0.305	0.333	0.335	0.251	0.315	0.314
	6.12	0.815	0.807	0.85	0.754	0.892	0.896	0.713	0.916	0.911
	6.5	0.333	0.356	0.322	0.309	0.333	0.331	0.257	0.315	0.32
	6.45	0.853	0.842	0.879	0.769	0.905	0.892	0.734	0.925	0.93
	7.2	0.356	0.383	0.346	0.32	0.351	0.335	0.285	0.327	0.333
	7.22	0.932	0.918	0.946	0.813	0.948	0.908	0.802	0.958	0.962
	8	0.36	0.38	0.343	0.316	0.342	0.323	0.278	0.324	0.32
	7.99	0.947	0.934	0.952	0.801	0.931	0.884	0.802	0.953	0.949
	8.8	0.364	0.389	0.354	0.316	0.351	0.331	0.287	0.335	0.327
	8.75	0.985	0.976	0.981	0.831	0.943	0.896	0.823	0.981	0.975
	9.5	0.367	0.389	0.351	0.32	0.342	0.323	0.285	0.33	0.32
	9.5	0.985	0.983	0.984	0.831	0.948	0.892	0.826	0.991	0.962
	10.3	0.367	0.386	0.354	0.324	0.337	0.315	0.282	0.327	0.327
	10.29	0.996	0.983	0.987	0.834	0.935	0.88	0.823	0.989	0.955
	11.1	0.364	0.38	0.348	0.32	0.337	0.319	0.287	0.333	0.32
	11.05	0.993	0.989	0.987	0.834	0.931	0.876	0.829	0.991	0.969
	11.8	0.36	0.38	0.346	0.324	0.329	0.311	0.282	0.33	0.327
	11.82	1	0.992	0.99	0.846	0.931	0.872	0.832	0.994	0.955
	12.6	0.349	0.37	0.341	0.309	0.321	0.302	0.275	0.318	0.314
	12.59	0.985	0.978	0.979	0.834	0.909	0.852	0.81	0.983	0.942
	13.3	0.356	0.375	0.346	0.316	0.325	0.306	0.272	0.327	0.32
	13.34	1	0.994	0.995	0.85	0.918	0.868	0.826	1	0.969
	14.1	0.356	0.37	0.343	0.312	0.325	0.306	0.275	0.324	0.32
	14.12	1	0.997	0.995	0.85	0.918	0.865	0.826	0.994	0.962
	14.9	0.349	0.364	0.341	0.309	0.316	0.299	0.269	0.318	0.308
	14.87	0.974	0.981	0.984	0.834	0.905	0.852	0.814	0.983	0.949
	15.7	0.353	0.367	0.343	0.309	0.321	0.306	0.272	0.321	0.32
	15.65	0.993	1	1	0.853	0.909	0.865	0.826	0.994	0.949
	16.4	0.367	0.538	0.445	0.368	0.442	0.403	0.293	0.497	0.404
	16.39	0.44	0.714	0.568	0.452	0.571	0.53	0.376	0.746	0.526
	17.2	0.356	0.551	0.472	0.368	0.468	0.438	0.285	0.567	0.442
	17.15	0.413	0.701	0.592	0.43	0.576	0.578	0.352	0.83	0.584
	17.9	0.341	0.541	0.477	0.342	0.477	0.454	0.278	0.606	0.449
	17.89	0.398	0.688	0.595	0.401	0.58	0.606	0.355	0.871	0.597
	18.6	0.329	0.544	0.477	0.331	0.477	0.462	0.275	0.595	0.442
	18.64	0.383	0.682	0.59	0.386	0.571	0.618	0.349	0.824	0.602
	19.4	0.322	0.538	0.472	0.327	0.481	0.466	0.269	0.606	0.442
	19.39	0.364	0.674	0.577	0.378	0.567	0.618	0.334	0.813	0.602
	20.1	0.311	0.538	0.461	0.335	0.477	0.466	0.266	0.629	0.442
	20.14	0.349	0.663	0.568	0.382	0.562	0.621	0.324	0.83	0.602
	20.9	0.303	0.541	0.461	0.335	0.472	0.454	0.257	0.651	0.436
	20.9	0.345	0.663	0.555	0.39	0.558	0.614	0.321	0.852	0.609
	21.7	0.299	0.544	0.453	0.345	0.468	0.45	0.26	0.662	0.429
	21.65	0.333	0.641	0.539	0.39	0.541	0.593	0.312	0.841	0.591
	22.4	0.295	0.535	0.442	0.353	0.472	0.434	0.257	0.662	0.417
	22.39	0.326	0.649	0.541	0.409	0.55	0.597	0.318	0.86	0.602
	23.2	0.288	0.527	0.437	0.364	0.468	0.426	0.251	0.654	0.411
	23.15	0.322	0.639	0.534	0.415	0.546	0.582	0.309	0.852	0.584
	23.9	0.288	0.524	0.432	0.375	0.472	0.422	0.251	0.654	0.411
	23.9	0.319	0.639	0.531	0.43	0.554	0.582	0.309	0.849	0.591
	24.6	0.291	0.527	0.426	0.39	0.472	0.418	0.254	0.651	0.404
	24.64	0.322	0.644	0.526	0.448	0.55	0.578	0.309	0.846	0.597
	25.4	0.288	0.521	0.418	0.394	0.468	0.407	0.248	0.637	0.398
	25.39	0.322	0.63	0.515	0.445	0.55	0.57	0.306	0.835	0.584
	26.1	0.356	0.377	0.362	0.456	0.424	0.287	0.324	0.478	0.289
	26.14	0.693	0.679	0.751	0.927	0.766	0.773	0.85	0.93	0.782
	26.9	0.345	0.35	0.33	0.46	0.42	0.275	0.34	0.463	0.262
	26.89	0.682	0.66	0.719	0.96	0.771	0.737	0.917	0.922	0.738
	27.6	0.322	0.334	0.317	0.438	0.411	0.271	0.349	0.433	0.269
	27.64	0.652	0.636	0.708	0.971	0.805	0.733	0.969	0.907	0.724
	28.4	0.311	0.329	0.311	0.438	0.415	0.271	0.361	0.425	0.269
	28.4	0.625	0.619	0.708	0.989	0.827	0.741	0.991	0.905	0.744
	29.2	0.303	0.315	0.308	0.419	0.403	0.275	0.361	0.41	0.269
	29.15	0.629	0.609	0.705	1	0.853	0.769	1	0.913	0.77
	29.9	0.299	0.312	0.306	0.409	0.394	0.275	0.349	0.397	0.276
	29.89	0.625	0.6	0.703	0.993	0.866	0.789	0.991	0.922	0.802
	30.7	0.299	0.307	0.306	0.401	0.385	0.283	0.342	0.394	0.276
	30.65	0.633	0.595	0.697	0.989	0.888	0.808	0.985	0.935	0.822
	31.4	0.288	0.302	0.292	0.386	0.381	0.283	0.337	0.388	0.269
	31.39	0.629	0.584	0.683	0.967	0.874	0.8	0.964	0.927	0.815
	32.2	0.291	0.299	0.292	0.39	0.376	0.279	0.33	0.388	0.276
	32.15	0.656	0.592	0.689	0.978	0.905	0.829	0.969	0.953	0.833
	32.9	0.295	0.296	0.29	0.382	0.372	0.279	0.334	0.385	0.282
	32.89	0.667	0.59	0.689	0.986	0.913	0.833	0.966	0.961	0.833
	33.6	0.299	0.296	0.292	0.382	0.381	0.287	0.33	0.383	0.276
	33.64	0.69	0.592	0.689	0.993	0.922	0.829	0.966	0.975	0.833
	34.4	0.299	0.291	0.284	0.382	0.376	0.283	0.33	0.38	0.276
	34.39	0.705	0.595	0.686	1	0.952	0.836	0.976	0.983	0.833
	35.1	0.295	0.285	0.281	0.375	0.372	0.283	0.327	0.374	0.276
	35.14	0.709	0.584	0.67	0.989	0.948	0.829	0.966	0.981	0.833
	Supplementary Fig. 1l-n
	Y(II)
		WT ctrl									WT acet									WT CO2									icl ctrl									icl acet									icl CO2
		Biological replicate 1			Biological replicate 2			Biological replicate 3			Biological replicate 1			Biological replicate 2			Biological replicate 3			Biological replicate 1			Biological replicate 2			Biological replicate 3			Biological replicate 1			Biological replicate 2			Biological replicate 3			Biological replicate 1			Biological replicate 2			Biological replicate 3			Biological replicate 1
	Time (min)	technical replicate 1	technical replicate 2	technical replicate 3	technical replicate 1	technical replicate 2	technical replicate 3	technical replicate 1	technical replicate 2	technical replicate 3	technical replicate 1	technical replicate 2	technical replicate 3	technical replicate 1	technical replicate 2	technical replicate 3	technical replicate 1	technical replicate 2	technical replicate 3	technical replicate 1	technical replicate 2	technical replicate 3	technical replicate 1	technical replicate 2	technical replicate 3	technical replicate 1	technical replicate 2	technical replicate 3	technical replicate 1	technical replicate 2	technical replicate 3	technical replicate 1	technical replicate 2	technical replicate 3	technical replicate 1	technical replicate 2	technical replicate 3	technical replicate 1	technical replicate 2	technical replicate 3	technical replicate 1	technical replicate 2	technical replicate 3	technical replicate 1	technical replicate 2	technical replicate 3	technical replicate 1	technical replicate 2	technical replicate 3
	0	0.585	0.584	0.586	0.584	0.587	0.595	0.58	0.585	0.588	0.436	0.438	0.452	0.443	0.446	0.447	0.446	0.447	0.451	0.585	0.583	0.587	0.581	0.586	0.582	0.586	0.578	0.584	0.633	0.637	0.64	0.638	0.634	0.642	0.633	0.623	0.639	0.657	0.658	0.658	0.658	0.658	0.653	0.654	0.654	0.653	0.667	0.661	0.664
	0.7167	0.634	0.635	0.632	0.634	0.637	0.644	0.628	0.639	0.638	0.522	0.532	0.535	0.524	0.528	0.532	0.534	0.533	0.539	0.652	0.65	0.655	0.65	0.656	0.651	0.654	0.655	0.652	0.665	0.665	0.67	0.663	0.67	0.673	0.663	0.661	0.667	0.692	0.694	0.697	0.687	0.693	0.697	0.682	0.693	0.697	0.695	0.695	0.707
	1.45	0.639	0.643	0.65	0.638	0.644	0.657	0.636	0.647	0.647	0.529	0.545	0.554	0.539	0.547	0.553	0.545	0.556	0.555	0.656	0.657	0.666	0.655	0.659	0.664	0.656	0.657	0.666	0.663	0.667	0.675	0.665	0.667	0.675	0.661	0.665	0.672	0.69	0.698	0.698	0.695	0.701	0.7	0.691	0.695	0.701	0.7	0.698	0.711
	2.2	0.651	0.652	0.653	0.645	0.646	0.658	0.636	0.657	0.648	0.541	0.554	0.562	0.548	0.553	0.564	0.556	0.566	0.564	0.658	0.662	0.667	0.663	0.67	0.672	0.664	0.667	0.673	0.667	0.671	0.678	0.67	0.675	0.673	0.667	0.661	0.674	0.696	0.703	0.696	0.694	0.7	0.698	0.689	0.699	0.698	0.701	0.703	0.71
	2.9667	0.656	0.659	0.66	0.657	0.653	0.668	0.647	0.66	0.661	0.553	0.57	0.571	0.566	0.567	0.576	0.571	0.575	0.579	0.668	0.671	0.676	0.669	0.672	0.678	0.671	0.672	0.675	0.67	0.677	0.683	0.671	0.682	0.676	0.667	0.67	0.674	0.696	0.704	0.701	0.699	0.701	0.696	0.695	0.7	0.697	0.707	0.702	0.706
	3.7	0.658	0.659	0.663	0.656	0.658	0.67	0.654	0.667	0.668	0.571	0.574	0.581	0.571	0.573	0.584	0.579	0.586	0.585	0.672	0.676	0.678	0.671	0.671	0.678	0.676	0.68	0.684	0.673	0.678	0.684	0.671	0.679	0.684	0.67	0.678	0.678	0.697	0.696	0.7	0.698	0.699	0.695	0.695	0.691	0.7	0.7	0.696	0.704
	4.4667	0.662	0.661	0.665	0.665	0.658	0.672	0.665	0.664	0.669	0.581	0.583	0.588	0.584	0.584	0.591	0.592	0.591	0.595	0.675	0.676	0.683	0.677	0.676	0.682	0.681	0.677	0.685	0.68	0.675	0.687	0.677	0.674	0.684	0.678	0.67	0.681	0.697	0.7	0.704	0.703	0.698	0.699	0.697	0.698	0.707	0.701	0.699	0.708
	4.7833	0.486	0.493	0.5	0.475	0.483	0.519	0.482	0.496	0.506	0.496	0.498	0.51	0.5	0.503	0.507	0.496	0.5	0.514	0.49	0.497	0.519	0.491	0.505	0.536	0.513	0.514	0.529	0.5	0.505	0.531	0.502	0.508	0.532	0.5	0.5	0.529	0.457	0.458	0.458	0.463	0.468	0.458	0.456	0.462	0.463	0.487	0.49	0.493
	5.1333	0.527	0.529	0.536	0.523	0.522	0.545	0.526	0.531	0.539	0.528	0.536	0.545	0.535	0.538	0.538	0.532	0.533	0.543	0.549	0.56	0.568	0.554	0.559	0.578	0.563	0.568	0.577	0.54	0.552	0.556	0.54	0.543	0.555	0.525	0.536	0.55	0.545	0.553	0.545	0.543	0.544	0.541	0.541	0.541	0.543	0.556	0.552	0.559
	5.45	0.559	0.563	0.57	0.549	0.559	0.571	0.552	0.565	0.565	0.544	0.554	0.557	0.551	0.553	0.551	0.547	0.549	0.557	0.588	0.591	0.6	0.589	0.599	0.608	0.597	0.604	0.612	0.558	0.575	0.584	0.55	0.571	0.571	0.544	0.56	0.573	0.591	0.595	0.594	0.589	0.594	0.592	0.588	0.587	0.588	0.61	0.606	0.614
	5.8	0.58	0.584	0.59	0.574	0.576	0.6	0.584	0.581	0.595	0.562	0.566	0.577	0.561	0.568	0.565	0.555	0.56	0.568	0.609	0.613	0.622	0.616	0.614	0.633	0.621	0.621	0.634	0.58	0.585	0.597	0.579	0.579	0.594	0.569	0.576	0.596	0.605	0.61	0.604	0.607	0.607	0.607	0.603	0.607	0.608	0.617	0.613	0.624
	6.1167	0.595	0.604	0.608	0.59	0.589	0.614	0.595	0.602	0.607	0.566	0.571	0.581	0.571	0.578	0.573	0.562	0.566	0.577	0.617	0.625	0.633	0.622	0.625	0.638	0.633	0.634	0.642	0.595	0.596	0.607	0.59	0.594	0.604	0.579	0.582	0.6	0.626	0.618	0.613	0.619	0.619	0.615	0.619	0.612	0.619	0.627	0.621	0.623
	6.45	0.609	0.615	0.607	0.606	0.607	0.619	0.606	0.613	0.611	0.577	0.585	0.586	0.578	0.582	0.575	0.567	0.573	0.579	0.628	0.634	0.636	0.631	0.635	0.644	0.639	0.643	0.646	0.598	0.608	0.613	0.595	0.601	0.607	0.595	0.6	0.607	0.632	0.634	0.62	0.626	0.631	0.62	0.624	0.626	0.621	0.629	0.626	0.627
	7.2167	0.618	0.619	0.625	0.611	0.618	0.634	0.614	0.625	0.626	0.583	0.592	0.598	0.588	0.595	0.586	0.579	0.584	0.591	0.629	0.635	0.641	0.634	0.636	0.651	0.639	0.644	0.651	0.606	0.615	0.623	0.602	0.615	0.614	0.593	0.604	0.608	0.63	0.63	0.63	0.629	0.627	0.63	0.627	0.627	0.633	0.632	0.626	0.638
	7.9833	0.62	0.627	0.623	0.616	0.623	0.636	0.619	0.625	0.629	0.593	0.599	0.604	0.591	0.601	0.594	0.584	0.59	0.593	0.627	0.639	0.642	0.633	0.64	0.649	0.639	0.647	0.649	0.606	0.618	0.622	0.605	0.616	0.616	0.592	0.619	0.612	0.633	0.631	0.634	0.634	0.63	0.629	0.631	0.631	0.64	0.635	0.63	0.637
	8.75	0.631	0.624	0.634	0.623	0.622	0.642	0.625	0.63	0.634	0.602	0.606	0.611	0.604	0.604	0.598	0.595	0.596	0.6	0.638	0.639	0.644	0.638	0.64	0.654	0.645	0.649	0.656	0.619	0.615	0.624	0.615	0.61	0.621	0.61	0.61	0.619	0.628	0.643	0.634	0.631	0.638	0.634	0.622	0.629	0.631	0.631	0.638	0.638
	9.5	0.627	0.638	0.635	0.622	0.633	0.646	0.621	0.643	0.636	0.605	0.611	0.612	0.605	0.611	0.604	0.596	0.604	0.606	0.636	0.643	0.648	0.641	0.648	0.654	0.645	0.656	0.656	0.615	0.622	0.631	0.614	0.623	0.621	0.607	0.615	0.621	0.639	0.644	0.642	0.639	0.644	0.64	0.636	0.636	0.643	0.638	0.642	0.642
	10.283	0.631	0.633	0.639	0.624	0.626	0.646	0.628	0.635	0.638	0.608	0.609	0.621	0.608	0.615	0.609	0.601	0.605	0.613	0.639	0.641	0.653	0.64	0.646	0.66	0.649	0.658	0.663	0.612	0.624	0.631	0.614	0.618	0.627	0.609	0.616	0.629	0.639	0.646	0.646	0.644	0.648	0.64	0.638	0.635	0.643	0.643	0.639	0.644
	11.05	0.634	0.639	0.637	0.629	0.633	0.649	0.632	0.645	0.635	0.615	0.621	0.623	0.611	0.621	0.611	0.607	0.613	0.616	0.641	0.647	0.651	0.645	0.648	0.657	0.652	0.656	0.659	0.617	0.628	0.634	0.62	0.622	0.626	0.616	0.621	0.629	0.637	0.641	0.646	0.64	0.636	0.645	0.632	0.636	0.646	0.636	0.634	0.647
	11.817	0.64	0.638	0.641	0.628	0.633	0.654	0.632	0.646	0.644	0.616	0.62	0.626	0.616	0.626	0.618	0.609	0.614	0.624	0.649	0.65	0.653	0.647	0.652	0.664	0.657	0.658	0.663	0.617	0.637	0.639	0.621	0.634	0.634	0.62	0.625	0.633	0.647	0.645	0.643	0.644	0.643	0.64	0.641	0.636	0.646	0.644	0.635	0.644
	12.583	0.646	0.644	0.645	0.635	0.641	0.656	0.635	0.65	0.648	0.622	0.63	0.63	0.623	0.629	0.621	0.615	0.624	0.623	0.649	0.652	0.658	0.652	0.657	0.663	0.657	0.664	0.667	0.63	0.642	0.638	0.629	0.633	0.64	0.625	0.626	0.635	0.648	0.654	0.647	0.644	0.646	0.644	0.642	0.642	0.647	0.645	0.64	0.647
	13.333	0.644	0.642	0.641	0.638	0.637	0.652	0.636	0.648	0.647	0.623	0.627	0.631	0.625	0.631	0.627	0.619	0.621	0.629	0.65	0.652	0.658	0.651	0.655	0.663	0.657	0.66	0.668	0.628	0.633	0.642	0.631	0.621	0.637	0.62	0.622	0.635	0.646	0.648	0.645	0.65	0.646	0.65	0.644	0.641	0.647	0.647	0.644	0.649
	14.117	0.644	0.644	0.649	0.636	0.638	0.655	0.636	0.65	0.651	0.629	0.632	0.638	0.628	0.633	0.629	0.62	0.626	0.632	0.651	0.655	0.66	0.652	0.654	0.666	0.657	0.664	0.67	0.632	0.64	0.645	0.629	0.638	0.64	0.624	0.627	0.64	0.646	0.644	0.656	0.653	0.645	0.648	0.647	0.641	0.65	0.645	0.638	0.649
	14.867	0.642	0.645	0.648	0.636	0.637	0.659	0.64	0.653	0.652	0.629	0.635	0.638	0.63	0.633	0.63	0.625	0.629	0.635	0.653	0.654	0.662	0.653	0.659	0.67	0.66	0.663	0.669	0.63	0.635	0.642	0.63	0.636	0.64	0.623	0.626	0.636	0.651	0.645	0.654	0.654	0.647	0.648	0.645	0.648	0.656	0.65	0.641	0.655
	15.65	0.645	0.642	0.649	0.639	0.644	0.659	0.64	0.654	0.652	0.633	0.638	0.641	0.635	0.637	0.636	0.629	0.633	0.638	0.658	0.657	0.666	0.657	0.658	0.67	0.665	0.666	0.674	0.638	0.642	0.649	0.629	0.632	0.646	0.635	0.629	0.642	0.648	0.654	0.656	0.651	0.656	0.649	0.645	0.651	0.644	0.645	0.649	0.653
	16.383	0.164	0.171	0.162	0.161	0.168	0.174	0.165	0.169	0.165	0.247	0.246	0.259	0.246	0.252	0.257	0.246	0.245	0.257	0.208	0.217	0.222	0.211	0.215	0.22	0.221	0.225	0.234	0.187	0.175	0.184	0.189	0.185	0.19	0.175	0.17	0.19	0.227	0.222	0.221	0.219	0.227	0.21	0.209	0.212	0.216	0.241	0.235	0.243
	17.15	0.138	0.144	0.144	0.142	0.139	0.161	0.121	0.138	0.154	0.213	0.225	0.226	0.214	0.221	0.228	0.216	0.221	0.23	0.195	0.204	0.209	0.198	0.211	0.216	0.194	0.213	0.217	0.145	0.153	0.187	0.148	0.157	0.17	0.141	0.156	0.18	0.188	0.196	0.201	0.19	0.189	0.185	0.187	0.176	0.188	0.241	0.238	0.25
	17.883	0.143	0.148	0.129	0.136	0.143	0.139	0.135	0.148	0.126	0.213	0.217	0.22	0.21	0.215	0.224	0.211	0.223	0.226	0.192	0.198	0.2	0.2	0.199	0.202	0.202	0.211	0.211	0.147	0.162	0.144	0.156	0.165	0.144	0.136	0.152	0.16	0.179	0.19	0.18	0.176	0.182	0.176	0.158	0.182	0.193	0.25	0.248	0.248
	18.633	0.139	0.135	0.133	0.15	0.129	0.15	0.139	0.145	0.145	0.203	0.211	0.212	0.206	0.208	0.229	0.206	0.211	0.231	0.192	0.191	0.204	0.191	0.196	0.199	0.193	0.198	0.209	0.143	0.153	0.157	0.143	0.144	0.149	0.129	0.148	0.172	0.167	0.175	0.167	0.174	0.181	0.168	0.158	0.168	0.159	0.252	0.25	0.255
	19.383	0.115	0.112	0.147	0.125	0.103	0.15	0.115	0.119	0.143	0.202	0.202	0.214	0.194	0.199	0.213	0.199	0.199	0.217	0.186	0.181	0.2	0.181	0.19	0.198	0.191	0.188	0.203	0.136	0.138	0.162	0.135	0.127	0.162	0.131	0.138	0.174	0.153	0.147	0.174	0.151	0.155	0.16	0.136	0.146	0.158	0.245	0.246	0.264
	20.133	0.109	0.126	0.122	0.109	0.126	0.124	0.108	0.114	0.131	0.189	0.195	0.195	0.186	0.197	0.194	0.178	0.19	0.205	0.174	0.189	0.192	0.189	0.198	0.194	0.18	0.197	0.204	0.125	0.145	0.155	0.126	0.147	0.144	0.14	0.148	0.156	0.154	0.157	0.156	0.152	0.157	0.154	0.144	0.162	0.159	0.25	0.276	0.266
	20.9	0.121	0.117	0.124	0.121	0.117	0.116	0.118	0.123	0.113	0.184	0.181	0.185	0.182	0.176	0.177	0.174	0.167	0.178	0.185	0.169	0.19	0.188	0.182	0.195	0.188	0.194	0.191	0.142	0.134	0.15	0.14	0.135	0.139	0.136	0.152	0.149	0.155	0.149	0.148	0.134	0.151	0.154	0.145	0.155	0.153	0.26	0.265	0.272
	21.65	0.102	0.09	0.116	0.102	0.099	0.113	0.091	0.101	0.117	0.153	0.156	0.169	0.159	0.164	0.15	0.156	0.152	0.154	0.167	0.159	0.182	0.163	0.176	0.182	0.169	0.172	0.187	0.113	0.117	0.128	0.104	0.133	0.139	0.133	0.129	0.138	0.136	0.124	0.136	0.116	0.127	0.132	0.119	0.129	0.141	0.242	0.262	0.255
	22.383	0.093	0.122	0.106	0.114	0.121	0.105	0.091	0.11	0.099	0.176	0.173	0.167	0.177	0.173	0.162	0.165	0.165	0.157	0.169	0.183	0.189	0.185	0.192	0.194	0.182	0.203	0.194	0.135	0.14	0.136	0.125	0.138	0.144	0.138	0.155	0.152	0.142	0.153	0.152	0.149	0.154	0.149	0.134	0.159	0.142	0.273	0.292	0.281
	23.15	0.106	0.102	0.119	0.094	0.091	0.107	0.103	0.104	0.11	0.174	0.16	0.174	0.173	0.163	0.166	0.171	0.16	0.153	0.178	0.181	0.192	0.185	0.185	0.196	0.18	0.181	0.202	0.124	0.139	0.15	0.138	0.126	0.162	0.135	0.14	0.155	0.143	0.14	0.144	0.144	0.134	0.142	0.135	0.123	0.15	0.267	0.276	0.28
	23.9	0.095	0.103	0.108	0.095	0.102	0.107	0.105	0.095	0.11	0.179	0.173	0.162	0.176	0.163	0.156	0.172	0.166	0.152	0.175	0.187	0.198	0.182	0.187	0.205	0.193	0.197	0.203	0.128	0.128	0.127	0.134	0.13	0.131	0.15	0.147	0.142	0.148	0.153	0.15	0.136	0.147	0.149	0.142	0.152	0.148	0.274	0.283	0.287
	24.633	0.094	0.081	0.11	0.106	0.092	0.108	0.103	0.087	0.102	0.181	0.159	0.168	0.169	0.17	0.158	0.175	0.169	0.16	0.186	0.189	0.199	0.182	0.188	0.201	0.187	0.188	0.209	0.131	0.118	0.133	0.13	0.127	0.145	0.162	0.133	0.156	0.142	0.152	0.157	0.142	0.147	0.14	0.142	0.144	0.147	0.276	0.299	0.289
	25.383	0.106	0.082	0.098	0.107	0.081	0.099	0.094	0.096	0.102	0.172	0.165	0.164	0.171	0.165	0.155	0.172	0.166	0.162	0.176	0.188	0.197	0.181	0.182	0.204	0.181	0.185	0.202	0.116	0.125	0.133	0.129	0.133	0.134	0.15	0.14	0.153	0.15	0.16	0.15	0.15	0.159	0.142	0.143	0.145	0.156	0.287	0.304	0.295
	26.133	0.486	0.489	0.514	0.494	0.489	0.49	0.5	0.489	0.488	0.444	0.429	0.421	0.444	0.429	0.41	0.443	0.429	0.406	0.513	0.518	0.533	0.522	0.524	0.537	0.526	0.531	0.537	0.508	0.482	0.492	0.521	0.508	0.523	0.538	0.535	0.537	0.446	0.448	0.443	0.435	0.442	0.448	0.448	0.441	0.451	0.629	0.627	0.63
	26.883	0.494	0.5	0.514	0.508	0.489	0.496	0.514	0.491	0.502	0.469	0.452	0.446	0.473	0.454	0.445	0.47	0.452	0.436	0.535	0.541	0.553	0.536	0.543	0.56	0.547	0.553	0.558	0.521	0.506	0.516	0.528	0.519	0.537	0.545	0.541	0.549	0.455	0.456	0.454	0.446	0.445	0.461	0.443	0.454	0.463	0.627	0.62	0.634
	27.633	0.506	0.508	0.527	0.518	0.514	0.509	0.52	0.505	0.515	0.474	0.464	0.457	0.478	0.468	0.459	0.471	0.467	0.45	0.549	0.553	0.566	0.547	0.556	0.571	0.557	0.565	0.568	0.549	0.532	0.546	0.554	0.55	0.565	0.573	0.569	0.574	0.489	0.484	0.487	0.48	0.477	0.485	0.479	0.476	0.485	0.63	0.628	0.632
	28.4	0.503	0.509	0.521	0.515	0.515	0.507	0.512	0.51	0.513	0.469	0.465	0.448	0.467	0.466	0.451	0.474	0.464	0.445	0.551	0.561	0.562	0.551	0.563	0.567	0.557	0.567	0.574	0.558	0.555	0.558	0.574	0.567	0.581	0.583	0.589	0.583	0.497	0.5	0.505	0.495	0.495	0.508	0.492	0.495	0.505	0.634	0.631	0.637
	29.15	0.518	0.524	0.534	0.527	0.52	0.516	0.536	0.515	0.513	0.482	0.467	0.463	0.481	0.469	0.464	0.479	0.475	0.462	0.559	0.563	0.568	0.564	0.567	0.575	0.566	0.57	0.574	0.581	0.572	0.575	0.588	0.579	0.597	0.605	0.602	0.603	0.528	0.535	0.539	0.523	0.522	0.53	0.525	0.522	0.534	0.642	0.639	0.652
	29.883	0.521	0.524	0.543	0.53	0.529	0.53	0.537	0.525	0.529	0.48	0.475	0.467	0.479	0.468	0.47	0.487	0.474	0.469	0.563	0.565	0.575	0.567	0.568	0.578	0.568	0.572	0.582	0.589	0.578	0.583	0.591	0.59	0.605	0.604	0.601	0.61	0.545	0.551	0.549	0.539	0.54	0.557	0.541	0.546	0.548	0.652	0.649	0.649
	30.65	0.527	0.535	0.549	0.542	0.524	0.539	0.539	0.532	0.542	0.484	0.472	0.471	0.481	0.474	0.482	0.49	0.476	0.478	0.56	0.562	0.583	0.562	0.57	0.584	0.573	0.573	0.588	0.595	0.585	0.599	0.602	0.596	0.608	0.611	0.606	0.613	0.566	0.569	0.565	0.558	0.56	0.561	0.557	0.558	0.562	0.65	0.657	0.655
	31.383	0.542	0.544	0.552	0.554	0.541	0.542	0.546	0.542	0.54	0.484	0.476	0.472	0.487	0.476	0.477	0.496	0.489	0.47	0.565	0.573	0.576	0.57	0.58	0.578	0.577	0.578	0.579	0.601	0.59	0.595	0.604	0.602	0.611	0.616	0.615	0.613	0.564	0.575	0.574	0.559	0.561	0.57	0.56	0.566	0.569	0.647	0.649	0.662
	32.15	0.555	0.554	0.562	0.553	0.554	0.558	0.554	0.551	0.554	0.495	0.485	0.485	0.489	0.492	0.493	0.502	0.496	0.491	0.574	0.576	0.585	0.575	0.577	0.587	0.573	0.582	0.59	0.602	0.599	0.609	0.609	0.613	0.621	0.617	0.624	0.629	0.584	0.593	0.581	0.579	0.584	0.583	0.579	0.592	0.584	0.663	0.67	0.665
	32.883	0.557	0.566	0.573	0.564	0.56	0.566	0.561	0.557	0.56	0.498	0.496	0.492	0.496	0.492	0.5	0.506	0.496	0.502	0.572	0.58	0.591	0.578	0.583	0.592	0.574	0.586	0.595	0.612	0.604	0.613	0.609	0.615	0.627	0.623	0.624	0.628	0.592	0.59	0.594	0.589	0.586	0.59	0.581	0.591	0.594	0.665	0.661	0.66
	33.633	0.566	0.572	0.576	0.576	0.572	0.568	0.574	0.569	0.571	0.5	0.494	0.485	0.498	0.494	0.505	0.517	0.506	0.504	0.575	0.576	0.585	0.578	0.585	0.584	0.582	0.586	0.59	0.615	0.606	0.611	0.613	0.616	0.621	0.628	0.629	0.636	0.587	0.595	0.604	0.59	0.593	0.594	0.582	0.587	0.595	0.654	0.663	0.662
	34.383	0.575	0.584	0.583	0.58	0.584	0.585	0.575	0.578	0.583	0.511	0.504	0.502	0.506	0.506	0.521	0.523	0.522	0.511	0.579	0.586	0.586	0.582	0.586	0.592	0.587	0.591	0.595	0.618	0.617	0.621	0.626	0.625	0.633	0.631	0.632	0.63	0.605	0.607	0.606	0.604	0.604	0.609	0.598	0.602	0.604	0.662	0.661	0.67
	35.133	0.583	0.586	0.591	0.583	0.579	0.593	0.587	0.583	0.59	0.512	0.513	0.508	0.513	0.508	0.528	0.527	0.524	0.525	0.581	0.58	0.593	0.581	0.583	0.59	0.582	0.59	0.598	0.621	0.618	0.625	0.627	0.625	0.636	0.634	0.635	0.637	0.607	0.615	0.615	0.605	0.609	0.61	0.6	0.614	0.613	0.659	0.665	0.676
	Supplementary Fig. 1o-q
	NPQ
		WT ctrl									WT acet									WT CO2									icl ctrl									icl acet									icl CO2
		Biological replicate 1			Biological replicate 2			Biological replicate 3			Biological replicate 1			Biological replicate 2			Biological replicate 3			Biological replicate 1			Biological replicate 2			Biological replicate 3			Biological replicate 1			Biological replicate 2			Biological replicate 3			Biological replicate 1			Biological replicate 2			Biological replicate 3			Biological replicate 1
	Time (min)	technical replicate 1	technical replicate 2	technical replicate 3	technical replicate 1	technical replicate 2	technical replicate 3	technical replicate 1	technical replicate 2	technical replicate 3	technical replicate 1	technical replicate 2	technical replicate 3	technical replicate 1	technical replicate 2	technical replicate 3	technical replicate 1	technical replicate 2	technical replicate 3	technical replicate 1	technical replicate 2	technical replicate 3	technical replicate 1	technical replicate 2	technical replicate 3	technical replicate 1	technical replicate 2	technical replicate 3	technical replicate 1	technical replicate 2	technical replicate 3	technical replicate 1	technical replicate 2	technical replicate 3	technical replicate 1	technical replicate 2	technical replicate 3	technical replicate 1	technical replicate 2	technical replicate 3	technical replicate 1	technical replicate 2	technical replicate 3	technical replicate 1	technical replicate 2	technical replicate 3	technical replicate 1	technical replicate 2	technical replicate 3
	0	0.543062	0.554374	0.549242	0.53021	0.517241	0.558525	0.561869	0.545908	0.526371	0.887723	0.830875	0.823751	0.859073	0.830137	0.838462	0.811011	0.829426	0.82825	0.495875	0.510356	0.519481	0.503156	0.525573	0.568783	0.567079	0.578404	0.541187	0.446137	0.442974	0.43021	0.494015	0.462046	0.474286	0.553888	0.531208	0.532383	0.275706	0.28337	0.278794	0.267477	0.265136	0.270758	0.261242	0.250272	0.273412	0.178674	0.177118	0.183789
	0.7167	0.306991	0.325605	0.320775	0.309072	0.299389	0.325235	0.324411	0.314941	0.293119	0.58642	0.536304	0.534496	0.576105	0.54749	0.547927	0.512697	0.533198	0.522727	0.22832	0.24352	0.248	0.231167	0.255443	0.2817	0.281712	0.288123	0.2627	0.339718	0.330516	0.313433	0.370259	0.339718	0.346555	0.429109	0.404385	0.391765	0.110128	0.110795	0.115493	0.112989	0.101818	0.10808	0.110273	0.093245	0.110798	0.050514	0.042885	0.044925
	1.45	0.268437	0.281676	0.274143	0.275437	0.254671	0.29084	0.277893	0.272802	0.259356	0.533674	0.482484	0.482759	0.527359	0.496639	0.486318	0.464452	0.469481	0.470626	0.181107	0.19541	0.196931	0.188168	0.208101	0.233703	0.234633	0.241507	0.215084	0.306785	0.305991	0.291883	0.343444	0.313241	0.319018	0.387333	0.362884	0.36763	0.084534	0.081106	0.08	0.084996	0.073516	0.079755	0.080734	0.068837	0.080365	0.032828	0.032819	0.032046
	2.2	0.262231	0.281676	0.280793	0.268916	0.26713	0.300769	0.277893	0.278053	0.270413	0.52071	0.476606	0.482759	0.509404	0.491071	0.481711	0.440523	0.456242	0.461193	0.174223	0.187622	0.193117	0.172293	0.19146	0.22944	0.216396	0.232405	0.210856	0.313241	0.324299	0.313433	0.343444	0.319762	0.346555	0.387333	0.379187	0.383626	0.07935	0.081106	0.084932	0.088773	0.078292	0.085303	0.085714	0.073832	0.090323	0.041596	0.046967	0.04929
	2.9667	0.211268	0.223256	0.218471	0.209552	0.208333	0.235208	0.222332	0.223539	0.208855	0.454325	0.401053	0.41344	0.438387	0.418259	0.400938	0.362176	0.386642	0.383121	0.110907	0.1267	0.129753	0.118042	0.127036	0.158958	0.15417	0.161714	0.144737	0.26451	0.266309	0.259259	0.300189	0.270554	0.293882	0.34	0.317714	0.336723	0.03105	0.029851	0.038462	0.040765	0.028862	0.043478	0.034241	0.022242	0.034091	0.008217	0.018078	0.019481
	3.7	0.18894	0.206422	0.20649	0.197876	0.192523	0.227141	0.199806	0.200775	0.19884	0.409875	0.375185	0.394092	0.406866	0.389736	0.373563	0.338191	0.350239	0.36244	0.087582	0.096871	0.11032	0.089542	0.109686	0.137468	0.12731	0.135044	0.126943	0.252592	0.260676	0.253982	0.283178	0.26451	0.281033	0.324419	0.310227	0.323266	0.013465	0.012953	0.012788	0.015422	0.008319	0.014409	0.021683	0.00878	0.021589	0.004092	0.008483	0
	4.4667	0.172727	0.185753	0.184363	0.18078	0.176037	0.205274	0.176974	0.182443	0.179299	0.389189	0.346349	0.360759	0.377682	0.35314	0.343451	0.303371	0.322618	0.327506	0.065844	0.07806	0.085217	0.069275	0.082603	0.113267	0.108345	0.109571	0.098485	0.242056	0.255093	0.244592	0.277209	0.247887	0.262231	0.316763	0.295506	0.308628	0	0	0	0	0	0	0	0	0	0	0	0
	4.7833	0.268437	0.286693	0.280793	0.282025	0.273453	0.29084	0.271326	0.278053	0.270413	0.394574	0.356154	0.365561	0.387608	0.366985	0.369628	0.330115	0.346222	0.339212	0.181107	0.187622	0.181818	0.188168	0.19146	0.197174	0.216396	0.211095	0.198347	0.358896	0.381092	0.353846	0.398167	0.380062	0.38859	0.456522	0.437656	0.423586	0.110128	0.121415	0.125	0.117962	0.117051	0.1258	0.120837	0.109073	0.130975	0.110407	0.11691	0.122431
	5.1333	0.300403	0.318957	0.308102	0.302204	0.299389	0.310853	0.304852	0.303872	0.287367	0.389189	0.360117	0.365561	0.377682	0.362339	0.361823	0.326113	0.34223	0.339212	0.220054	0.215333	0.215584	0.226637	0.228693	0.22944	0.247727	0.236939	0.223629	0.358896	0.367761	0.36	0.391084	0.365879	0.381156	0.456522	0.421702	0.432203	0.154397	0.153392	0.162427	0.158333	0.153187	0.168142	0.164032	0.146707	0.163225	0.125688	0.128692	0.132552
	5.45	0.293882	0.305859	0.301166	0.316013	0.292806	0.300769	0.304852	0.288686	0.287367	0.34354	0.317764	0.328071	0.340292	0.327152	0.321903	0.284382	0.304323	0.305444	0.232495	0.230925	0.235644	0.240327	0.233072	0.242318	0.257252	0.250744	0.231423	0.365879	0.367761	0.353846	0.403885	0.372934	0.381156	0.456522	0.421702	0.415072	0.166322	0.170659	0.173913	0.169159	0.169884	0.174638	0.181545	0.170061	0.18656	0.125688	0.134677	0.127469
	5.8	0.274704	0.286693	0.287513	0.288681	0.28629	0.281061	0.284528	0.288686	0.276014	0.300795	0.282369	0.29	0.300473	0.293738	0.280129	0.245902	0.264952	0.266259	0.208667	0.222669	0.227541	0.21413	0.220889	0.237996	0.239278	0.241507	0.227946	0.358896	0.367761	0.353846	0.391084	0.380062	0.375267	0.456522	0.430521	0.415072	0.154397	0.170659	0.173913	0.169159	0.175558	0.181208	0.181545	0.170061	0.18656	0.130876	0.14561	0.136652
	6.1167	0.227402	0.239397	0.230692	0.238523	0.248532	0.235208	0.234531	0.238209	0.223161	0.238981	0.220984	0.229352	0.235407	0.227941	0.213198	0.183673	0.202444	0.195173	0.174223	0.176888	0.181818	0.172293	0.18412	0.186	0.190889	0.186309	0.178862	0.326347	0.330516	0.307692	0.370259	0.346505	0.339564	0.4202	0.387485	0.383626	0.121152	0.132239	0.146718	0.132127	0.138028	0.155361	0.148148	0.141013	0.153021	0.115455	0.12277	0.127469
	6.45	0.172727	0.190045	0.190107	0.192123	0.192523	0.196745	0.18828	0.191538	0.19884	0.187459	0.172544	0.188575	0.186691	0.181604	0.175603	0.141378	0.157545	0.162245	0.131004	0.137243	0.15342	0.133243	0.141914	0.155195	0.158228	0.146658	0.144737	0.300391	0.305991	0.286328	0.338207	0.306785	0.313646	0.387333	0.348538	0.35977	0.104697	0.110795	0.125	0.112989	0.117051	0.1258	0.131604	0.114452	0.130975	0.120548	0.12277	0.127469
	7.2167	0.073211	0.089478	0.082011	0.08479	0.097163	0.091672	0.08604	0.089311	0.084708	0.088983	0.073199	0.08161	0.082631	0.07916	0.07223	0.048525	0.059457	0.059042	0.051014	0.056812	0.058225	0.049748	0.056811	0.058299	0.06671	0.064598	0.053269	0.230556	0.238636	0.214286	0.271296	0.247887	0.25731	0.316763	0.295506	0.280303	0.05514	0.05771	0.071235	0.066496	0.064091	0.079755	0.070909	0.068837	0.070588	0.101436	0.105372	0.107584
	7.9833	0.055646	0.06737	0.06418	0.071675	0.069573	0.067551	0.072853	0.070491	0.064753	0.070196	0.060969	0.067292	0.073579	0.070513	0.051474	0.041588	0.050116	0.047356	0.047977	0.05072	0.055242	0.052399	0.053593	0.05516	0.06671	0.055242	0.050091	0.247887	0.244074	0.219234	0.277209	0.258523	0.251212	0.34	0.302825	0.287269	0.074215	0.081106	0.084932	0.075666	0.078292	0.096573	0.085714	0.082941	0.090323	0.130876	0.140725	0.136652
	8.75	0.014949	0.023346	0.020799	0.028169	0.028203	0.023608	0.020627	0.029236	0.021171	0.025071	0.021393	0.025437	0.026105	0.027692	0.018755	0.0041	0.010719	0.013345	0.016256	0.019005	0.02407	0.021446	0.020047	0.016571	0.030663	0.023752	0.011628	0.202715	0.213185	0.18636	0.242534	0.219266	0.205607	0.279775	0.261488	0.24789	0.060094	0.05771	0.071235	0.061969	0.05483	0.069909	0.070909	0.063889	0.075455	0.115455	0.11691	0.122431
	9.5	0.014949	0.015444	0.008217	0.019721	0.019984	0.011364	0.020627	0.019079	0.017581	0.016959	0.015821	0.017885	0.018509	0.022449	0.008439	0.002274	0.006673	0.004409	0.016256	0.016165	0.012987	0.021446	0.014068	0.016571	0.030663	0.020644	0.011628	0.202715	0.202886	0.177026	0.232496	0.219266	0.205607	0.274049	0.261488	0.241343	0.05514	0.066364	0.075113	0.061969	0.064091	0.079755	0.070909	0.068837	0.080365	0.120548	0.134677	0.136652
	10.283	0.003891	0.007663	0.008217	0.015548	0.015924	0.011364	0.012275	0.015738	0.010475	0.016959	0.013058	0.015215	0.015823	0.012633	0.006316	0.0041	0.004439	0.006628	0.013415	0.013341	0.015735	0.015225	0.011105	0.013675	0.027449	0.014484	0.008696	0.198377	0.197802	0.177026	0.232496	0.208182	0.2	0.266963	0.241119	0.228453	0.069129	0.076147	0.075113	0.071062	0.064091	0.079755	0.075799	0.073832	0.080365	0.136111	0.14561	0.141818
	11.05	0.007026	0	0	0.01141	0.007899	0.011364	0.012275	0.012418	0.010475	0.011242	0.010309	0.015215	0.015823	0.014684	0.006316	0.002274	0.002214	0.004409	0.016256	0.013341	0.012987	0.018326	0.014068	0.013675	0.027449	0.020644	0.011628	0.198377	0.197802	0.167838	0.226988	0.208182	0.18894	0.259956	0.241119	0.228453	0.074215	0.076147	0.089908	0.071062	0.073516	0.079755	0.080734	0.068837	0.085321	0.141395	0.14561	0.147032
	11.817	0	0.003817	0	0.003234	0.007899	0.005949	0	0.009121	0.003467	0.008408	0.013058	0.007288	0.007849	0.010081	0.004202	0.002274	0.004439	0.0022	0.010591	0.010532	0.012987	0.012143	0.008159	0.010795	0.014787	0.014484	0.008696	0.182384	0.183793	0.164202	0.210758	0.198377	0.178082	0.246171	0.229211	0.215827	0.074215	0.091163	0.1	0.071062	0.078292	0.096573	0.080734	0.082941	0.085321	0.146729	0.158009	0.157604
	12.583	0.014949	0.007663	0.012376	0.019721	0.019984	0.017449	0.016434	0.019079	0.021171	0.022159	0.021393	0.023268	0.023379	0.019847	0.018755	0.015668	0.012981	0.021983	0.024873	0.021861	0.02407	0.023956	0.020047	0.022414	0.030663	0.023752	0.022928	0.198377	0.192761	0.177026	0.226988	0.202715	0.18894	0.266963	0.241119	0.228453	0.10039	0.105561	0.115493	0.098332	0.096833	0.113924	0.106103	0.093245	0.110798	0.17304	0.177118	0.179343
	13.333	0	0.003817	0	0	0.007899	0.002966	0	0.005844	0.003467	0.00559	0.007576	0.007288	0.005219	0.002501	0.002096	0	0.002214	0	0.004989	0.005516	0.008078	0.00908	0	0.005653	0.014787	0.008398	0.002882	0.177148	0.183793	0.155212	0.205443	0.198377	0.167421	0.246171	0.222694	0.209611	0.089768	0.096262	0.105116	0.080311	0.08311	0.096573	0.085714	0.082941	0.09537	0.152113	0.164309	0.157604
	14.117	0	0.007663	0	0.003234	0.003934	0.002966	0	0	0.003467	0.002787	0.002693	0.002071	0.002603	0.002501	0.002096	0.002274	0.002214	0.0022	0.002765	0.005516	0.002678	0.006035	0.002899	0.005653	0.006109	0.005383	0.002882	0.177148	0.173985	0.155212	0.210758	0.187668	0.172727	0.253025	0.222694	0.209611	0.089768	0.096262	0.1	0.084996	0.087971	0.102296	0.090741	0.082941	0.100465	0.156456	0.164309	0.157604
	14.867	0.02707	0.026542	0.01657	0.028169	0.019984	0.017449	0.024855	0.019079	0.021171	0.019841	0.015821	0.017885	0.020668	0.017259	0.016589	0.018014	0.015253	0.017418	0.021984	0.016165	0.018498	0.021446	0.014068	0.016571	0.024254	0.017554	0.016949	0.198377	0.202886	0.177026	0.238052	0.208182	0.18894	0.274049	0.241119	0.222107	0.104697	0.121415	0.119698	0.10806	0.106849	0.11983	0.110273	0.103746	0.110798	0.17304	0.190211	0.168372
	15.65	0.007026	0.015444	0	0.007305	0	0	0	0.005844	0	0	0	0	0	0	0	0.002274	0	0.004409	0	0	0	0	0	0	0	0	0	0.171958	0.178869	0.155212	0.210758	0.192998	0.167421	0.232684	0.216245	0.204684	0.10039	0.105561	0.115493	0.088773	0.092876	0.113924	0.095814	0.093245	0.105607	0.156456	0.164309	0.173832
	16.383	1.27513	1.29895	1.25967	1.26874	1.31159	1.3228	1.20107	1.32932	1.33011	0.4	0.401053	0.404209	0.402768	0.394572	0.429426	0.422853	0.42059	0.425532	0.75	0.759653	0.772727	0.758439	0.768916	0.819018	0.772874	0.799786	0.806854	1.21131	1.30032	1.24962	1.30369	1.2835	1.27513	1.40295	1.35787	1.30604	0.750388	0.777273	0.786466	0.752101	0.759071	0.814433	0.798473	0.781395	0.806107	0.887692	0.903915	0.888722
	17.15	1.42026	1.42173	1.41535	1.39575	1.41667	1.41917	1.3652	1.43937	1.40765	0.426646	0.405283	0.418622	0.427724	0.414255	0.486318	0.473262	0.460943	0.470626	0.678704	0.687963	0.701818	0.688956	0.692759	0.749263	0.719207	0.745587	0.754032	1.32343	1.33828	1.28397	1.44306	1.36477	1.35832	1.53111	1.45842	1.41922	0.736923	0.740356	0.749632	0.74234	0.733906	0.814433	0.798473	0.795313	0.82	0.730606	0.737013	0.737206
	17.883	1.51462	1.49053	1.48381	1.4672	1.48733	1.52388	1.43504	1.47444	1.48625	0.454325	0.42682	0.429099	0.453585	0.423295	0.523263	0.508556	0.493729	0.50363	0.655708	0.680184	0.701818	0.663673	0.677983	0.749263	0.701446	0.727646	0.745236	1.49343	1.47727	1.44844	1.57598	1.49343	1.53937	1.64884	1.56222	1.57734	0.723664	0.750746	0.749632	0.73029	0.733906	0.814433	0.812308	0.781395	0.792424	0.651413	0.698413	0.679144
	18.633	1.61134	1.58858	1.56159	1.53783	1.583	1.60154	1.50405	1.55611	1.52972	0.466178	0.437838	0.445108	0.475862	0.443804	0.533034	0.523151	0.52288	0.518667	0.655708	0.695814	0.701818	0.672016	0.692759	0.766634	0.71028	0.745587	0.771894	1.59064	1.60958	1.5313	1.67641	1.61614	1.61134	1.74458	1.68139	1.6	0.750388	0.750746	0.762611	0.718407	0.721591	0.814433	0.812308	0.795313	0.834109	0.618734	0.658915	0.637549
	19.383	1.75053	1.7453	1.6444	1.64606	1.69198	1.72303	1.63753	1.68457	1.64534	0.484323	0.453552	0.460377	0.498833	0.459578	0.551948	0.544499	0.533198	0.532974	0.678704	0.734539	0.741395	0.713258	0.726547	0.802432	0.737342	0.792111	0.806854	1.64215	1.65854	1.61539	1.70276	1.66333	1.66529	1.77129	1.71294	1.62889	0.764063	0.76391	0.762611	0.752101	0.746398	0.814433	0.826357	0.809449	0.82	0.618734	0.633588	0.616474
	20.133	1.86667	1.83405	1.78864	1.75778	1.75	1.86125	1.71868	1.78097	1.76673	0.507963	0.459248	0.482759	0.527359	0.469208	0.577558	0.570919	0.543656	0.53815	0.741595	0.759653	0.798271	0.740084	0.752786	0.856994	0.782468	0.829162	0.862955	1.61614	1.63383	1.63845	1.72962	1.66333	1.72152	1.71191	1.68139	1.68864	0.777953	0.79084	0.8	0.764457	0.77193	0.846154	0.826357	0.809449	0.834109	0.610236	0.633588	0.626943
	20.9	1.89888	1.86492	1.82069	1.78876	1.77996	1.86125	1.71868	1.78097	1.79344	0.507963	0.464988	0.460377	0.527359	0.474614	0.572368	0.570919	0.543656	0.53815	0.758487	0.801383	0.815713	0.777186	0.78719	0.866737	0.811881	0.849285	0.893362	1.56564	1.59049	1.54855	1.62524	1.61614	1.61134	1.64884	1.56222	1.57734	0.792063	0.79084	0.8	0.802594	0.784978	0.846154	0.840625	0.82381	0.848438	0.629482	0.658915	0.626943
	21.65	2	2.02299	1.92143	1.88605	1.86742	2.0089	1.87674	1.90619	1.87674	0.560278	0.488409	0.488462	0.569682	0.496639	0.597594	0.599419	0.55854	0.559206	0.827621	0.856415	0.887097	0.854283	0.834571	0.946389	0.893103	0.910227	0.955056	1.56564	1.60958	1.61539	1.65058	1.59064	1.61134	1.58864	1.53407	1.57734	0.847791	0.861905	0.84186	0.856083	0.850382	0.895871	0.912338	0.89604	0.889776	0.68544	0.685039	0.679144
	22.383	2.07143	1.98864	1.95663	1.88605	1.86742	2.03591	1.87674	1.90619	1.92915	0.54024	0.464988	0.471483	0.551974	0.474614	0.557003	0.587896	0.528022	0.522727	0.846232	0.847011	0.906314	0.854283	0.834571	0.957096	0.915116	0.888764	0.977273	1.44751	1.54399	1.59272	1.51005	1.49343	1.53937	1.48148	1.43249	1.44422	0.818035	0.832813	0.84186	0.815675	0.822556	0.895871	0.89694	0.86526	0.904992	0.673943	0.685039	0.679144
	23.15	2.10843	2.05814	1.9854	1.99036	1.96744	2.09141	1.91059	1.99035	1.9591	0.565709	0.482484	0.465909	0.58258	0.485545	0.557003	0.609934	0.543656	0.513621	0.882658	0.873587	0.933884	0.916092	0.872294	0.978865	0.958383	0.943353	1	1.40761	1.52135	1.54855	1.42152	1.44751	1.51462	1.42857	1.35787	1.35189	0.832792	0.861905	0.84186	0.842415	0.850382	0.913043	0.912338	0.927852	0.904992	0.718487	0.723027	0.713506
	23.9	2.13869	2.09412	2.02217	2.01946	1.96744	2.09141	1.94524	2.01949	1.9591	0.565709	0.464988	0.460377	0.576105	0.485545	0.551948	0.615836	0.538409	0.50363	0.912447	0.883264	0.943925	0.938372	0.892779	0.96792	0.970096	0.932184	1.01156	1.32343	1.47727	1.59272	1.35911	1.36477	1.46654	1.32924	1.31062	1.28378	0.803514	0.832813	0.827692	0.828947	0.822556	0.895871	0.89694	0.880524	0.889776	0.718487	0.723027	0.713506
	24.633	2.10843	2.13095	2.05985	1.99036	2.00235	2.11418	1.91059	2.04921	2.02088	0.553541	0.476606	0.445108	0.58258	0.480059	0.547927	0.609934	0.538409	0.49377	0.912447	0.902923	0.954071	0.938372	0.90319	0.978865	0.970096	0.954651	1.01156	1.22987	1.43471	1.54855	1.28453	1.30329	1.39777	1.22027	1.24756	1.21951	0.818035	0.818605	0.81374	0.815675	0.822556	0.895871	0.89694	0.880524	0.877778	0.730606	0.723027	0.725275
	25.383	2.10843	2.16867	2.05985	2.01946	2.0381	2.11418	1.98072	2.04921	2.02088	0.58642	0.494382	0.471483	0.602329	0.502249	0.577558	0.652174	0.569348	0.513621	0.972797	0.943497	0.985154	0.994019	0.954802	1.01017	1.03083	0.986998	1.05674	1.24873	1.41397	1.54855	1.26568	1.26405	1.35832	1.17782	1.20459	1.17864	0.818035	0.832813	0.827692	0.828947	0.79822	0.913043	0.912338	0.89604	0.889776	0.755365	0.751227	0.759104
	26.133	0.442953	0.446645	0.402286	0.426437	0.433708	0.423401	0.405682	0.421101	0.429842	0.472177	0.421374	0.41344	0.481538	0.428368	0.49562	0.523151	0.483934	0.465894	0.35907	0.331629	0.343862	0.358598	0.315589	0.3386	0.36454	0.343725	0.374408	0.078734	0.164339	0.18636	0.084518	0.105657	0.104452	0.05463	0.043439	0.04783	0.305202	0.325424	0.328859	0.326617	0.304629	0.324969	0.331073	0.313143	0.315907	0.294304	0.2954	0.284254
	26.883	0.465909	0.446645	0.418497	0.434682	0.433708	0.453998	0.430058	0.44093	0.444112	0.51431	0.470774	0.460377	0.515342	0.463842	0.542931	0.570919	0.538409	0.527834	0.426436	0.391603	0.403298	0.427226	0.382894	0.405213	0.439685	0.398502	0.429745	0.041536	0.119273	0.121439	0.060232	0.053925	0.081308	0.059535	0.030384	0.029591	0.297701	0.317978	0.328859	0.312697	0.297645	0.310174	0.303097	0.285235	0.287269	0.357301	0.38601	0.344754
	27.633	0.533888	0.520231	0.485472	0.493381	0.492398	0.544292	0.479665	0.509747	0.510438	0.572552	0.523732	0.534496	0.569682	0.523954	0.613774	0.633803	0.601557	0.601969	0.455056	0.413178	0.434483	0.457168	0.404221	0.433521	0.465302	0.439212	0.464646	0.030233	0.094208	0.092768	0.044106	0.045633	0.064356	0.035455	0.016755	0.021589	0.242024	0.276387	0.271949	0.254764	0.245632	0.263158	0.255864	0.243506	0.24789	0.36485	0.404199	0.351991
	28.4	0.600496	0.572967	0.522333	0.520833	0.526316	0.593779	0.525277	0.553661	0.566017	0.614901	0.56734	0.58347	0.614417	0.564403	0.668994	0.682443	0.653031	0.659141	0.460919	0.413178	0.434483	0.457168	0.404221	0.443994	0.478456	0.4454	0.458508	0.010646	0.032047	0.041058	0.014032	0.006818	0.014949	0.013345	0	0.008525	0.208779	0.224426	0.227273	0.219298	0.215647	0.220809	0.223261	0.199374	0.209611	0.349835	0.368286	0.331919
	29.15	0.590629	0.582431	0.539523	0.539702	0.526316	0.608944	0.525277	0.583845	0.583151	0.642922	0.587383	0.609817	0.634975	0.601918	0.691437	0.701931	0.677539	0.682422	0.460919	0.418677	0.44	0.457168	0.404221	0.443994	0.478456	0.451641	0.458508	0	0.017229	0.023956	0.006598	0.003019	0.003891	0	0	0	0.172378	0.18845	0.191575	0.184659	0.18591	0.19322	0.181545	0.170061	0.174777	0.301166	0.319359	0.297521
	29.883	0.600496	0.582431	0.549242	0.547382	0.535499	0.608944	0.542394	0.583845	0.583151	0.665741	0.614918	0.635672	0.670425	0.626623	0.715721	0.715175	0.714394	0.707646	0.471591	0.423107	0.44	0.463565	0.415712	0.449878	0.485122	0.457936	0.458508	0.006818	0.009979	0.020464	0.006598	0.003019	0.003891	0.013345	0.012291	0.026019	0.154397	0.170659	0.179742	0.169159	0.164265	0.168142	0.164032	0.135375	0.163225	0.267562	0.279904	0.272543
	30.65	0.580882	0.563615	0.529925	0.53021	0.535499	0.593779	0.534739	0.577393	0.557589	0.681308	0.634767	0.649616	0.67624	0.633252	0.721902	0.727273	0.720913	0.714071	0.471591	0.434304	0.44	0.463565	0.421528	0.45581	0.485122	0.469406	0.453634	0.010646	0.009979	0.01355	0.006598	0.006818	0.003891	0.017873	0.021258	0.029591	0.126747	0.14775	0.162427	0.142466	0.147727	0.155361	0.148148	0.129794	0.153021	0.236895	0.251462	0.247269
	31.383	0.590629	0.572967	0.539523	0.53021	0.517241	0.601326	0.55207	0.577393	0.566017	0.711703	0.663986	0.684073	0.713523	0.667221	0.76514	0.761791	0.754264	0.752308	0.495875	0.463082	0.461358	0.483096	0.44528	0.491199	0.517972	0.495552	0.483376	0.034241	0.024584	0.033863	0.029235	0.022308	0.02707	0.040183	0.043439	0.052491	0.14387	0.159091	0.162427	0.152995	0.169884	0.161716	0.152642	0.146707	0.157534	0.249491	0.258824	0.241107
	32.15	0.524823	0.520231	0.485472	0.493381	0.475145	0.544292	0.506699	0.530632	0.518363	0.689202	0.663986	0.670984	0.690957	0.653465	0.734398	0.727273	0.727481	0.719245	0.477588	0.451433	0.44556	0.463565	0.439268	0.473902	0.497273	0.482363	0.458508	0.022308	0.009979	0.01355	0.017791	0.010646	0.010972	0.027051	0.030384	0.04321	0.104697	0.121415	0.130352	0.12298	0.13271	0.1258	0.11553	0.103746	0.130975	0.20649	0.222857	0.212355
	32.883	0.5	0.477528	0.467703	0.475624	0.433708	0.517953	0.479665	0.495174	0.47955	0.69557	0.656584	0.678231	0.698413	0.653465	0.734398	0.727273	0.727481	0.719245	0.483633	0.451433	0.451163	0.470018	0.433306	0.486216	0.511009	0.482363	0.470837	0.014504	0.006392	0.01355	0.017791	0.006818	0.014949	0.022442	0.030384	0.04783	0.095053	0.105561	0.11028	0.10806	0.117051	0.10808	0.110273	0.093245	0.105607	0.200587	0.215909	0.212355
	33.633	0.449438	0.438731	0.418497	0.434682	0.396061	0.478147	0.438372	0.45446	0.444112	0.689202	0.649247	0.670984	0.690957	0.646672	0.715721	0.701931	0.707925	0.688658	0.471591	0.451433	0.44556	0.470018	0.439268	0.486216	0.497273	0.482363	0.458508	0.006818	0.002831	0	0.006598	0.003019	0.010972	0.008857	0.016755	0.026019	0.084534	0.091163	0.094931	0.093531	0.096833	0.096573	0.095814	0.078873	0.090323	0.20649	0.20904	0.206532
	34.383	0.419142	0.415501	0.394318	0.40226	0.37352	0.435484	0.413714	0.421101	0.403492	0.681308	0.656584	0.656678	0.690957	0.660315	0.686662	0.695385	0.690067	0.676233	0.471591	0.457234	0.456809	0.470018	0.450126	0.486216	0.497273	0.495552	0.470837	0	0	0	0	0	0	0	0.007867	0.017197	0.050233	0.071233	0.075113	0.066496	0.078292	0.069909	0.075799	0.063889	0.075455	0.195906	0.215909	0.195052
	35.133	0.411379	0.407923	0.386441	0.410227	0.37352	0.423401	0.413714	0.421101	0.396718	0.711703	0.671454	0.678231	0.713523	0.679799	0.697443	0.708527	0.707925	0.688658	0.495875	0.491817	0.484536	0.503156	0.474851	0.523116	0.532093	0.51578	0.489726	0.010646	0.017229	0.006729	0.006598	0.010646	0.010972	0.004409	0.012291	0.021589	0.05514	0.061538	0.075113	0.075666	0.078292	0.079755	0.070909	0.054128	0.075455	0.20649	0.222857	0.206532
	Supplementary Fig. 1l-n
	Y(II)
		WT ctrl									WT acet									WT CO2									icl ctrl									icl acet									icl CO2
		Biological replicate 1			Biological replicate 2			Biological replicate 3			Biological replicate 1			Biological replicate 2			Biological replicate 3			Biological replicate 1			Biological replicate 2			Biological replicate 3			Biological replicate 1			Biological replicate 2			Biological replicate 3			Biological replicate 1			Biological replicate 2			Biological replicate 3			Biological replicate 1
	Time (min)	technical replicate 1	technical replicate 2	technical replicate 3	technical replicate 1	technical replicate 2	technical replicate 3	technical replicate 1	technical replicate 2	technical replicate 3	technical replicate 1	technical replicate 2	technical replicate 3	technical replicate 1	technical replicate 2	technical replicate 3	technical replicate 1	technical replicate 2	technical replicate 3	technical replicate 1	technical replicate 2	technical replicate 3	technical replicate 1	technical replicate 2	technical replicate 3	technical replicate 1	technical replicate 2	technical replicate 3	technical replicate 1	technical replicate 2	technical replicate 3	technical replicate 1	technical replicate 2	technical replicate 3	technical replicate 1	technical replicate 2	technical replicate 3	technical replicate 1	technical replicate 2	technical replicate 3	technical replicate 1	technical replicate 2	technical replicate 3	technical replicate 1	technical replicate 2	technical replicate 3	technical replicate 1	technical replicate 2	technical replicate 3
	0	0.585	0.584	0.586	0.584	0.587	0.595	0.58	0.585	0.588	0.436	0.438	0.452	0.443	0.446	0.447	0.446	0.447	0.451	0.585	0.583	0.587	0.581	0.586	0.582	0.586	0.578	0.584	0.633	0.637	0.64	0.638	0.634	0.642	0.633	0.623	0.639	0.657	0.658	0.658	0.658	0.658	0.653	0.654	0.654	0.653	0.667	0.661	0.664
	0.7167	0.634	0.635	0.632	0.634	0.637	0.644	0.628	0.639	0.638	0.522	0.532	0.535	0.524	0.528	0.532	0.534	0.533	0.539	0.652	0.65	0.655	0.65	0.656	0.651	0.654	0.655	0.652	0.665	0.665	0.67	0.663	0.67	0.673	0.663	0.661	0.667	0.692	0.694	0.697	0.687	0.693	0.697	0.682	0.693	0.697	0.695	0.695	0.707
	1.45	0.639	0.643	0.65	0.638	0.644	0.657	0.636	0.647	0.647	0.529	0.545	0.554	0.539	0.547	0.553	0.545	0.556	0.555	0.656	0.657	0.666	0.655	0.659	0.664	0.656	0.657	0.666	0.663	0.667	0.675	0.665	0.667	0.675	0.661	0.665	0.672	0.69	0.698	0.698	0.695	0.701	0.7	0.691	0.695	0.701	0.7	0.698	0.711
	2.2	0.651	0.652	0.653	0.645	0.646	0.658	0.636	0.657	0.648	0.541	0.554	0.562	0.548	0.553	0.564	0.556	0.566	0.564	0.658	0.662	0.667	0.663	0.67	0.672	0.664	0.667	0.673	0.667	0.671	0.678	0.67	0.675	0.673	0.667	0.661	0.674	0.696	0.703	0.696	0.694	0.7	0.698	0.689	0.699	0.698	0.701	0.703	0.71
	2.9667	0.656	0.659	0.66	0.657	0.653	0.668	0.647	0.66	0.661	0.553	0.57	0.571	0.566	0.567	0.576	0.571	0.575	0.579	0.668	0.671	0.676	0.669	0.672	0.678	0.671	0.672	0.675	0.67	0.677	0.683	0.671	0.682	0.676	0.667	0.67	0.674	0.696	0.704	0.701	0.699	0.701	0.696	0.695	0.7	0.697	0.707	0.702	0.706
	3.7	0.658	0.659	0.663	0.656	0.658	0.67	0.654	0.667	0.668	0.571	0.574	0.581	0.571	0.573	0.584	0.579	0.586	0.585	0.672	0.676	0.678	0.671	0.671	0.678	0.676	0.68	0.684	0.673	0.678	0.684	0.671	0.679	0.684	0.67	0.678	0.678	0.697	0.696	0.7	0.698	0.699	0.695	0.695	0.691	0.7	0.7	0.696	0.704
	4.4667	0.662	0.661	0.665	0.665	0.658	0.672	0.665	0.664	0.669	0.581	0.583	0.588	0.584	0.584	0.591	0.592	0.591	0.595	0.675	0.676	0.683	0.677	0.676	0.682	0.681	0.677	0.685	0.68	0.675	0.687	0.677	0.674	0.684	0.678	0.67	0.681	0.697	0.7	0.704	0.703	0.698	0.699	0.697	0.698	0.707	0.701	0.699	0.708
	4.7833	0.486	0.493	0.5	0.475	0.483	0.519	0.482	0.496	0.506	0.496	0.498	0.51	0.5	0.503	0.507	0.496	0.5	0.514	0.49	0.497	0.519	0.491	0.505	0.536	0.513	0.514	0.529	0.5	0.505	0.531	0.502	0.508	0.532	0.5	0.5	0.529	0.457	0.458	0.458	0.463	0.468	0.458	0.456	0.462	0.463	0.487	0.49	0.493
	5.1333	0.527	0.529	0.536	0.523	0.522	0.545	0.526	0.531	0.539	0.528	0.536	0.545	0.535	0.538	0.538	0.532	0.533	0.543	0.549	0.56	0.568	0.554	0.559	0.578	0.563	0.568	0.577	0.54	0.552	0.556	0.54	0.543	0.555	0.525	0.536	0.55	0.545	0.553	0.545	0.543	0.544	0.541	0.541	0.541	0.543	0.556	0.552	0.559
	5.45	0.559	0.563	0.57	0.549	0.559	0.571	0.552	0.565	0.565	0.544	0.554	0.557	0.551	0.553	0.551	0.547	0.549	0.557	0.588	0.591	0.6	0.589	0.599	0.608	0.597	0.604	0.612	0.558	0.575	0.584	0.55	0.571	0.571	0.544	0.56	0.573	0.591	0.595	0.594	0.589	0.594	0.592	0.588	0.587	0.588	0.61	0.606	0.614
	5.8	0.58	0.584	0.59	0.574	0.576	0.6	0.584	0.581	0.595	0.562	0.566	0.577	0.561	0.568	0.565	0.555	0.56	0.568	0.609	0.613	0.622	0.616	0.614	0.633	0.621	0.621	0.634	0.58	0.585	0.597	0.579	0.579	0.594	0.569	0.576	0.596	0.605	0.61	0.604	0.607	0.607	0.607	0.603	0.607	0.608	0.617	0.613	0.624
	6.1167	0.595	0.604	0.608	0.59	0.589	0.614	0.595	0.602	0.607	0.566	0.571	0.581	0.571	0.578	0.573	0.562	0.566	0.577	0.617	0.625	0.633	0.622	0.625	0.638	0.633	0.634	0.642	0.595	0.596	0.607	0.59	0.594	0.604	0.579	0.582	0.6	0.626	0.618	0.613	0.619	0.619	0.615	0.619	0.612	0.619	0.627	0.621	0.623
	6.45	0.609	0.615	0.607	0.606	0.607	0.619	0.606	0.613	0.611	0.577	0.585	0.586	0.578	0.582	0.575	0.567	0.573	0.579	0.628	0.634	0.636	0.631	0.635	0.644	0.639	0.643	0.646	0.598	0.608	0.613	0.595	0.601	0.607	0.595	0.6	0.607	0.632	0.634	0.62	0.626	0.631	0.62	0.624	0.626	0.621	0.629	0.626	0.627
	7.2167	0.618	0.619	0.625	0.611	0.618	0.634	0.614	0.625	0.626	0.583	0.592	0.598	0.588	0.595	0.586	0.579	0.584	0.591	0.629	0.635	0.641	0.634	0.636	0.651	0.639	0.644	0.651	0.606	0.615	0.623	0.602	0.615	0.614	0.593	0.604	0.608	0.63	0.63	0.63	0.629	0.627	0.63	0.627	0.627	0.633	0.632	0.626	0.638
	7.9833	0.62	0.627	0.623	0.616	0.623	0.636	0.619	0.625	0.629	0.593	0.599	0.604	0.591	0.601	0.594	0.584	0.59	0.593	0.627	0.639	0.642	0.633	0.64	0.649	0.639	0.647	0.649	0.606	0.618	0.622	0.605	0.616	0.616	0.592	0.619	0.612	0.633	0.631	0.634	0.634	0.63	0.629	0.631	0.631	0.64	0.635	0.63	0.637
	8.75	0.631	0.624	0.634	0.623	0.622	0.642	0.625	0.63	0.634	0.602	0.606	0.611	0.604	0.604	0.598	0.595	0.596	0.6	0.638	0.639	0.644	0.638	0.64	0.654	0.645	0.649	0.656	0.619	0.615	0.624	0.615	0.61	0.621	0.61	0.61	0.619	0.628	0.643	0.634	0.631	0.638	0.634	0.622	0.629	0.631	0.631	0.638	0.638
	9.5	0.627	0.638	0.635	0.622	0.633	0.646	0.621	0.643	0.636	0.605	0.611	0.612	0.605	0.611	0.604	0.596	0.604	0.606	0.636	0.643	0.648	0.641	0.648	0.654	0.645	0.656	0.656	0.615	0.622	0.631	0.614	0.623	0.621	0.607	0.615	0.621	0.639	0.644	0.642	0.639	0.644	0.64	0.636	0.636	0.643	0.638	0.642	0.642
	10.283	0.631	0.633	0.639	0.624	0.626	0.646	0.628	0.635	0.638	0.608	0.609	0.621	0.608	0.615	0.609	0.601	0.605	0.613	0.639	0.641	0.653	0.64	0.646	0.66	0.649	0.658	0.663	0.612	0.624	0.631	0.614	0.618	0.627	0.609	0.616	0.629	0.639	0.646	0.646	0.644	0.648	0.64	0.638	0.635	0.643	0.643	0.639	0.644
	11.05	0.634	0.639	0.637	0.629	0.633	0.649	0.632	0.645	0.635	0.615	0.621	0.623	0.611	0.621	0.611	0.607	0.613	0.616	0.641	0.647	0.651	0.645	0.648	0.657	0.652	0.656	0.659	0.617	0.628	0.634	0.62	0.622	0.626	0.616	0.621	0.629	0.637	0.641	0.646	0.64	0.636	0.645	0.632	0.636	0.646	0.636	0.634	0.647
	11.817	0.64	0.638	0.641	0.628	0.633	0.654	0.632	0.646	0.644	0.616	0.62	0.626	0.616	0.626	0.618	0.609	0.614	0.624	0.649	0.65	0.653	0.647	0.652	0.664	0.657	0.658	0.663	0.617	0.637	0.639	0.621	0.634	0.634	0.62	0.625	0.633	0.647	0.645	0.643	0.644	0.643	0.64	0.641	0.636	0.646	0.644	0.635	0.644
	12.583	0.646	0.644	0.645	0.635	0.641	0.656	0.635	0.65	0.648	0.622	0.63	0.63	0.623	0.629	0.621	0.615	0.624	0.623	0.649	0.652	0.658	0.652	0.657	0.663	0.657	0.664	0.667	0.63	0.642	0.638	0.629	0.633	0.64	0.625	0.626	0.635	0.648	0.654	0.647	0.644	0.646	0.644	0.642	0.642	0.647	0.645	0.64	0.647
	13.333	0.644	0.642	0.641	0.638	0.637	0.652	0.636	0.648	0.647	0.623	0.627	0.631	0.625	0.631	0.627	0.619	0.621	0.629	0.65	0.652	0.658	0.651	0.655	0.663	0.657	0.66	0.668	0.628	0.633	0.642	0.631	0.621	0.637	0.62	0.622	0.635	0.646	0.648	0.645	0.65	0.646	0.65	0.644	0.641	0.647	0.647	0.644	0.649
	14.117	0.644	0.644	0.649	0.636	0.638	0.655	0.636	0.65	0.651	0.629	0.632	0.638	0.628	0.633	0.629	0.62	0.626	0.632	0.651	0.655	0.66	0.652	0.654	0.666	0.657	0.664	0.67	0.632	0.64	0.645	0.629	0.638	0.64	0.624	0.627	0.64	0.646	0.644	0.656	0.653	0.645	0.648	0.647	0.641	0.65	0.645	0.638	0.649
	14.867	0.642	0.645	0.648	0.636	0.637	0.659	0.64	0.653	0.652	0.629	0.635	0.638	0.63	0.633	0.63	0.625	0.629	0.635	0.653	0.654	0.662	0.653	0.659	0.67	0.66	0.663	0.669	0.63	0.635	0.642	0.63	0.636	0.64	0.623	0.626	0.636	0.651	0.645	0.654	0.654	0.647	0.648	0.645	0.648	0.656	0.65	0.641	0.655
	15.65	0.645	0.642	0.649	0.639	0.644	0.659	0.64	0.654	0.652	0.633	0.638	0.641	0.635	0.637	0.636	0.629	0.633	0.638	0.658	0.657	0.666	0.657	0.658	0.67	0.665	0.666	0.674	0.638	0.642	0.649	0.629	0.632	0.646	0.635	0.629	0.642	0.648	0.654	0.656	0.651	0.656	0.649	0.645	0.651	0.644	0.645	0.649	0.653
	16.383	0.164	0.171	0.162	0.161	0.168	0.174	0.165	0.169	0.165	0.247	0.246	0.259	0.246	0.252	0.257	0.246	0.245	0.257	0.208	0.217	0.222	0.211	0.215	0.22	0.221	0.225	0.234	0.187	0.175	0.184	0.189	0.185	0.19	0.175	0.17	0.19	0.227	0.222	0.221	0.219	0.227	0.21	0.209	0.212	0.216	0.241	0.235	0.243
	17.15	0.138	0.144	0.144	0.142	0.139	0.161	0.121	0.138	0.154	0.213	0.225	0.226	0.214	0.221	0.228	0.216	0.221	0.23	0.195	0.204	0.209	0.198	0.211	0.216	0.194	0.213	0.217	0.145	0.153	0.187	0.148	0.157	0.17	0.141	0.156	0.18	0.188	0.196	0.201	0.19	0.189	0.185	0.187	0.176	0.188	0.241	0.238	0.25
	17.883	0.143	0.148	0.129	0.136	0.143	0.139	0.135	0.148	0.126	0.213	0.217	0.22	0.21	0.215	0.224	0.211	0.223	0.226	0.192	0.198	0.2	0.2	0.199	0.202	0.202	0.211	0.211	0.147	0.162	0.144	0.156	0.165	0.144	0.136	0.152	0.16	0.179	0.19	0.18	0.176	0.182	0.176	0.158	0.182	0.193	0.25	0.248	0.248
	18.633	0.139	0.135	0.133	0.15	0.129	0.15	0.139	0.145	0.145	0.203	0.211	0.212	0.206	0.208	0.229	0.206	0.211	0.231	0.192	0.191	0.204	0.191	0.196	0.199	0.193	0.198	0.209	0.143	0.153	0.157	0.143	0.144	0.149	0.129	0.148	0.172	0.167	0.175	0.167	0.174	0.181	0.168	0.158	0.168	0.159	0.252	0.25	0.255
	19.383	0.115	0.112	0.147	0.125	0.103	0.15	0.115	0.119	0.143	0.202	0.202	0.214	0.194	0.199	0.213	0.199	0.199	0.217	0.186	0.181	0.2	0.181	0.19	0.198	0.191	0.188	0.203	0.136	0.138	0.162	0.135	0.127	0.162	0.131	0.138	0.174	0.153	0.147	0.174	0.151	0.155	0.16	0.136	0.146	0.158	0.245	0.246	0.264
	20.133	0.109	0.126	0.122	0.109	0.126	0.124	0.108	0.114	0.131	0.189	0.195	0.195	0.186	0.197	0.194	0.178	0.19	0.205	0.174	0.189	0.192	0.189	0.198	0.194	0.18	0.197	0.204	0.125	0.145	0.155	0.126	0.147	0.144	0.14	0.148	0.156	0.154	0.157	0.156	0.152	0.157	0.154	0.144	0.162	0.159	0.25	0.276	0.266
	20.9	0.121	0.117	0.124	0.121	0.117	0.116	0.118	0.123	0.113	0.184	0.181	0.185	0.182	0.176	0.177	0.174	0.167	0.178	0.185	0.169	0.19	0.188	0.182	0.195	0.188	0.194	0.191	0.142	0.134	0.15	0.14	0.135	0.139	0.136	0.152	0.149	0.155	0.149	0.148	0.134	0.151	0.154	0.145	0.155	0.153	0.26	0.265	0.272
	21.65	0.102	0.09	0.116	0.102	0.099	0.113	0.091	0.101	0.117	0.153	0.156	0.169	0.159	0.164	0.15	0.156	0.152	0.154	0.167	0.159	0.182	0.163	0.176	0.182	0.169	0.172	0.187	0.113	0.117	0.128	0.104	0.133	0.139	0.133	0.129	0.138	0.136	0.124	0.136	0.116	0.127	0.132	0.119	0.129	0.141	0.242	0.262	0.255
	22.383	0.093	0.122	0.106	0.114	0.121	0.105	0.091	0.11	0.099	0.176	0.173	0.167	0.177	0.173	0.162	0.165	0.165	0.157	0.169	0.183	0.189	0.185	0.192	0.194	0.182	0.203	0.194	0.135	0.14	0.136	0.125	0.138	0.144	0.138	0.155	0.152	0.142	0.153	0.152	0.149	0.154	0.149	0.134	0.159	0.142	0.273	0.292	0.281
	23.15	0.106	0.102	0.119	0.094	0.091	0.107	0.103	0.104	0.11	0.174	0.16	0.174	0.173	0.163	0.166	0.171	0.16	0.153	0.178	0.181	0.192	0.185	0.185	0.196	0.18	0.181	0.202	0.124	0.139	0.15	0.138	0.126	0.162	0.135	0.14	0.155	0.143	0.14	0.144	0.144	0.134	0.142	0.135	0.123	0.15	0.267	0.276	0.28
	23.9	0.095	0.103	0.108	0.095	0.102	0.107	0.105	0.095	0.11	0.179	0.173	0.162	0.176	0.163	0.156	0.172	0.166	0.152	0.175	0.187	0.198	0.182	0.187	0.205	0.193	0.197	0.203	0.128	0.128	0.127	0.134	0.13	0.131	0.15	0.147	0.142	0.148	0.153	0.15	0.136	0.147	0.149	0.142	0.152	0.148	0.274	0.283	0.287
	24.633	0.094	0.081	0.11	0.106	0.092	0.108	0.103	0.087	0.102	0.181	0.159	0.168	0.169	0.17	0.158	0.175	0.169	0.16	0.186	0.189	0.199	0.182	0.188	0.201	0.187	0.188	0.209	0.131	0.118	0.133	0.13	0.127	0.145	0.162	0.133	0.156	0.142	0.152	0.157	0.142	0.147	0.14	0.142	0.144	0.147	0.276	0.299	0.289
	25.383	0.106	0.082	0.098	0.107	0.081	0.099	0.094	0.096	0.102	0.172	0.165	0.164	0.171	0.165	0.155	0.172	0.166	0.162	0.176	0.188	0.197	0.181	0.182	0.204	0.181	0.185	0.202	0.116	0.125	0.133	0.129	0.133	0.134	0.15	0.14	0.153	0.15	0.16	0.15	0.15	0.159	0.142	0.143	0.145	0.156	0.287	0.304	0.295
	26.133	0.486	0.489	0.514	0.494	0.489	0.49	0.5	0.489	0.488	0.444	0.429	0.421	0.444	0.429	0.41	0.443	0.429	0.406	0.513	0.518	0.533	0.522	0.524	0.537	0.526	0.531	0.537	0.508	0.482	0.492	0.521	0.508	0.523	0.538	0.535	0.537	0.446	0.448	0.443	0.435	0.442	0.448	0.448	0.441	0.451	0.629	0.627	0.63
	26.883	0.494	0.5	0.514	0.508	0.489	0.496	0.514	0.491	0.502	0.469	0.452	0.446	0.473	0.454	0.445	0.47	0.452	0.436	0.535	0.541	0.553	0.536	0.543	0.56	0.547	0.553	0.558	0.521	0.506	0.516	0.528	0.519	0.537	0.545	0.541	0.549	0.455	0.456	0.454	0.446	0.445	0.461	0.443	0.454	0.463	0.627	0.62	0.634
	27.633	0.506	0.508	0.527	0.518	0.514	0.509	0.52	0.505	0.515	0.474	0.464	0.457	0.478	0.468	0.459	0.471	0.467	0.45	0.549	0.553	0.566	0.547	0.556	0.571	0.557	0.565	0.568	0.549	0.532	0.546	0.554	0.55	0.565	0.573	0.569	0.574	0.489	0.484	0.487	0.48	0.477	0.485	0.479	0.476	0.485	0.63	0.628	0.632
	28.4	0.503	0.509	0.521	0.515	0.515	0.507	0.512	0.51	0.513	0.469	0.465	0.448	0.467	0.466	0.451	0.474	0.464	0.445	0.551	0.561	0.562	0.551	0.563	0.567	0.557	0.567	0.574	0.558	0.555	0.558	0.574	0.567	0.581	0.583	0.589	0.583	0.497	0.5	0.505	0.495	0.495	0.508	0.492	0.495	0.505	0.634	0.631	0.637
	29.15	0.518	0.524	0.534	0.527	0.52	0.516	0.536	0.515	0.513	0.482	0.467	0.463	0.481	0.469	0.464	0.479	0.475	0.462	0.559	0.563	0.568	0.564	0.567	0.575	0.566	0.57	0.574	0.581	0.572	0.575	0.588	0.579	0.597	0.605	0.602	0.603	0.528	0.535	0.539	0.523	0.522	0.53	0.525	0.522	0.534	0.642	0.639	0.652
	29.883	0.521	0.524	0.543	0.53	0.529	0.53	0.537	0.525	0.529	0.48	0.475	0.467	0.479	0.468	0.47	0.487	0.474	0.469	0.563	0.565	0.575	0.567	0.568	0.578	0.568	0.572	0.582	0.589	0.578	0.583	0.591	0.59	0.605	0.604	0.601	0.61	0.545	0.551	0.549	0.539	0.54	0.557	0.541	0.546	0.548	0.652	0.649	0.649
	30.65	0.527	0.535	0.549	0.542	0.524	0.539	0.539	0.532	0.542	0.484	0.472	0.471	0.481	0.474	0.482	0.49	0.476	0.478	0.56	0.562	0.583	0.562	0.57	0.584	0.573	0.573	0.588	0.595	0.585	0.599	0.602	0.596	0.608	0.611	0.606	0.613	0.566	0.569	0.565	0.558	0.56	0.561	0.557	0.558	0.562	0.65	0.657	0.655
	31.383	0.542	0.544	0.552	0.554	0.541	0.542	0.546	0.542	0.54	0.484	0.476	0.472	0.487	0.476	0.477	0.496	0.489	0.47	0.565	0.573	0.576	0.57	0.58	0.578	0.577	0.578	0.579	0.601	0.59	0.595	0.604	0.602	0.611	0.616	0.615	0.613	0.564	0.575	0.574	0.559	0.561	0.57	0.56	0.566	0.569	0.647	0.649	0.662
	32.15	0.555	0.554	0.562	0.553	0.554	0.558	0.554	0.551	0.554	0.495	0.485	0.485	0.489	0.492	0.493	0.502	0.496	0.491	0.574	0.576	0.585	0.575	0.577	0.587	0.573	0.582	0.59	0.602	0.599	0.609	0.609	0.613	0.621	0.617	0.624	0.629	0.584	0.593	0.581	0.579	0.584	0.583	0.579	0.592	0.584	0.663	0.67	0.665
	32.883	0.557	0.566	0.573	0.564	0.56	0.566	0.561	0.557	0.56	0.498	0.496	0.492	0.496	0.492	0.5	0.506	0.496	0.502	0.572	0.58	0.591	0.578	0.583	0.592	0.574	0.586	0.595	0.612	0.604	0.613	0.609	0.615	0.627	0.623	0.624	0.628	0.592	0.59	0.594	0.589	0.586	0.59	0.581	0.591	0.594	0.665	0.661	0.66
	33.633	0.566	0.572	0.576	0.576	0.572	0.568	0.574	0.569	0.571	0.5	0.494	0.485	0.498	0.494	0.505	0.517	0.506	0.504	0.575	0.576	0.585	0.578	0.585	0.584	0.582	0.586	0.59	0.615	0.606	0.611	0.613	0.616	0.621	0.628	0.629	0.636	0.587	0.595	0.604	0.59	0.593	0.594	0.582	0.587	0.595	0.654	0.663	0.662
	34.383	0.575	0.584	0.583	0.58	0.584	0.585	0.575	0.578	0.583	0.511	0.504	0.502	0.506	0.506	0.521	0.523	0.522	0.511	0.579	0.586	0.586	0.582	0.586	0.592	0.587	0.591	0.595	0.618	0.617	0.621	0.626	0.625	0.633	0.631	0.632	0.63	0.605	0.607	0.606	0.604	0.604	0.609	0.598	0.602	0.604	0.662	0.661	0.67
	35.133	0.583	0.586	0.591	0.583	0.579	0.593	0.587	0.583	0.59	0.512	0.513	0.508	0.513	0.508	0.528	0.527	0.524	0.525	0.581	0.58	0.593	0.581	0.583	0.59	0.582	0.59	0.598	0.621	0.618	0.625	0.627	0.625	0.636	0.634	0.635	0.637	0.607	0.615	0.615	0.605	0.609	0.61	0.6	0.614	0.613	0.659	0.665	0.676
[truncated: 33 more columns]

## Sheet: Supplementary Fig. 3
	Supplementary Fig. 3
	Ct values
				LCI1			GBLP			LCIA			GBLP			CAH4			GBLP			LCIB			GBLP			LCIE			GBLP			CAH1			GBLP			HLA3			GBLP			CAH3			GBLP
	WT	LL	Air	26.29	26.38	26.3	18.96	19.12	19.05	27.99	28.18	28.04	19.05	19.13	19.06	25.78	25.87	25.82	18.96	19.12	19.05	20.89	21.07	20.98	19.01	19.15	19.06	31.08	31.06	31.07	19.05	19.13	19.06	30.94	31.05	31.04	19.05	19.13	19.06	27.77	27.93	27.82	19.01	19.15	19.06	25.79	26.04	25.86	18.95
				27.31	27.35	27.33	19.68	19.91	19.85	29.02	29.18	29.02	19.68	19.87	19.7	27.07	27.1	27.09	19.68	19.91	19.85	21.83	21.93	21.91	19.72	19.93	19.78	32.37	32.36	32.36	19.68	19.87	19.7	31.88	31.67	31.79	19.68	19.87	19.7	29.09	29	29.08	19.72	19.93	19.78	26.52	26.77	26.58	19.67
				26.8	26.86	26.81	19.32	19.51	19.45	28.5	28.68	28.53	19.36	19.5	19.38	26.42	26.48	26.45	19.32	19.51	19.45	21.36	21.5	21.44	19.36	19.54	19.42	31.72	31.71	31.71	19.36	19.5	19.38	31.41	31.36	31.41	19.36	19.5	19.38	28.43	28.46	28.45	19.36	19.54	19.42	26.15	26.4	26.22	19.31
			Acetate	32.32	32.58	32.56	21.5	21.72	21.6	31.01	31.41	31.15	21.52	21.64	21.61	26.4	26.58	26.52	21.5	21.72	21.6	24	24.1	24.05	21.58	21.73	21.61	32.84	33.26	32.95	21.52	21.64	21.61	36.03	37.3	36.95	21.52	21.64	21.61	33.43	32.85	33	21.58	21.73	21.61	28.74	28.83	28.83	21.48
				33.12	33.51	33.26	20.8	20.99	20.95	31.42	31.46	31.45	20.82	20.95	20.89	26.94	26.97	26.97	20.8	20.99	20.95	23.57	23.77	23.66	20.87	21.06	20.99	32.27	33.78	33.78	20.82	20.95	20.89	36.56	36.7	36.65	20.82	20.95	20.89	32.51	32	32.01	20.87	21.06	20.99	27.76	28.03	27.81	20.97
				32.72	33.04	32.91	21.15	21.35	21.27	31.21	31.43	31.3	21.17	21.29	21.25	26.67	26.77	26.74	21.15	21.35	21.27	23.78	23.93	23.85	21.22	21.39	21.3	32.55	33.52	33.36	21.17	21.29	21.25	36.29	37	36.8	21.17	21.29	21.25	32.97	32.42	32.5	21.22	21.39	21.3	28.25	28.43	28.32	21.22
			CO2	32.59	33.19	32.65	20.4	20.61	20.55	32.61	33.1	33.06	20.52	20.56	20.56	28.36	28.53	28.52	20.4	20.61	20.55	24.04	24.15	24.08	20.41	20.55	20.53	32.32	33.2	32.37	20.52	20.56	20.56	38.14	37.74	37.89	20.52	20.56	20.56	31.08	31.4	31.37	20.41	20.55	20.53	28.44	28.59	28.59	20.44
				33.67	33.83	33.69	20.09	20.18	20.09	33.22	33.56	33.31	20.09	20.25	20.15	28.11	28.29	28.13	20.09	20.18	20.09	23.89	23.97	23.97	20.07	20.2	20.12	33.08	33.87	33.26	20.09	20.25	20.15	37.94	37.54	37.89	20.09	20.25	20.15	31.71	31.24	31.62	20.07	20.2	20.12	28.13	28.29	28.23	20.19
				33.13	33.51	33.17	20.24	20.39	20.32	32.91	33.33	33.18	20.3	20.4	20.35	28.23	28.41	28.32	20.24	20.39	20.32	23.96	24.06	24.02	20.24	20.37	20.32	32.7	33.53	32.81	20.3	20.4	20.35	38.04	37.64	37.72	20.3	20.4	20.35	31.39	31.32	31.38	20.24	20.37	20.32	28.28	28.44	28.41	20.31
		HL	Air	19.76	20.05	20.05	19.77	19.76	19.77	20.97	21.16	21.15	19.74	19.88	19.81	18.4	18.56	18.53	19.77	19.76	19.77	19.02	19.21	19.14	19.66	19.82	19.81	24.37	24.4	24.39	19.74	19.88	19.81	28.21	28.32	28.31	19.74	19.88	19.81	20.4	20.42	20.41	19.66	19.82	19.81	24.36	24.43	24.38	19.65
				19.71	19.8	19.72	19.7	19.88	19.7	20.87	21.11	21.04	19.76	19.97	19.83	18.39	18.53	18.43	19.7	19.88	19.7	19.16	19.15	19.15	19.63	19.98	19.72	24.38	24.63	24.58	19.76	19.97	19.83	28.24	28.29	28.24	19.76	19.97	19.83	20.56	20.87	20.82	19.63	19.98	19.72	24.36	24.51	24.43	19.72
				19.73	19.92	19.88	19.73	19.82	19.73	20.92	21.13	21.09	19.75	19.92	19.9	18.39	18.54	18.48	19.73	19.82	19.73	19.09	19.18	19.14	19.64	19.9	19.73	24.37	24.51	24.48	19.75	19.92	19.9	28.22	28.3	28.27	19.75	19.92	19.9	20.48	20.64	20.61	19.64	19.9	19.73	24.36	24.47	24.4	19.68
			Acetate	24.18	24.21	24.21	20.51	20.63	20.58	22.58	22.76	22.59	20.64	20.7	20.69	21.74	21.86	21.86	20.51	20.63	20.58	20.16	20.19	20.19	20.48	20.55	20.49	28.04	28.2	28.1	20.64	20.7	20.69	33.79	34.09	33.87	20.64	20.7	20.69	25.64	25.8	25.68	20.48	20.55	20.49	25.89	25.89	25.89	20.29
				25.36	25.47	25.44	20.68	20.89	20.85	23.93	23.99	23.93	21.02	20.85	20.98	22.83	22.93	22.93	20.68	20.89	20.85	20.64	20.81	20.65	20.67	20.75	20.75	29.63	29.88	29.72	21.02	20.85	20.98	34.83	35.03	35.27	21.02	20.85	20.98	26.71	26.89	26.84	20.67	20.75	20.75	26.17	26.23	26.23	20.75
				24.77	24.84	24.82	20.59	20.76	20.71	23.25	23.37	23.26	20.83	20.77	20.83	22.28	22.39	22.39	20.59	20.76	20.71	20.4	20.5	20.42	20.57	20.65	20.58	28.83	29.04	28.91	20.83	20.77	20.83	33.31	33.21	34.07	20.83	20.77	20.83	26.17	26.34	26.26	20.57	20.65	20.58	26.03	26.06	26.06	20.52
			CO2	32.72	32.04	32.45	20.08	20.19	20.17	33.35	33.64	33.44	20.18	20.3	20.27	28.62	28.81	28.8	20.08	20.19	20.17	22.43	22.52	22.46	20.09	20.1	20.09	32.36	33.45	32.53	20.18	20.3	20.27	38.74	37.33	38.02	20.18	20.3	20.27	30.83	30.7	30.7	20.09	20.1	20.09	26.58	26.65	26.6	20.15
				35.33	33.97	34.65	20.58	20.82	20.71	34.63	34.71	34.64	20.66	20.76	20.66	29.24	29.25	29.24	20.58	20.82	20.71	23.2	23.35	23.28	20.59	20.82	20.61	35.75	34.79	35.06	20.66	20.76	20.66	36.03	38.38	36.5	20.66	20.76	20.66	31.35	31.97	31.73	20.59	20.82	20.61	27.05	27.33	27.11	20.46
				34.02	33	33.55	20.33	20.5	20.44	33.99	34.17	34.04	20.42	20.53	20.46	28.93	29.03	29.02	20.33	20.5	20.44	22.81	22.93	22.87	20.34	20.46	20.35	34.05	34.12	33.79	20.42	20.53	20.46	37.38	37.85	37.26	20.42	20.53	20.46	31.09	31.33	31.21	20.34	20.46	20.35	26.81	26.99	26.85	20.3
	icl	LL	Air	26.47	26.73	26.51	20.14	20.15	20.14	27.9	28.3	28.03	20.04	20.15	20.05	27.45	27.49	27.49	20.14	20.15	20.14	21.82	22.17	22.1	19.76	19.92	19.79	30.91	31.12	31.03	20.04	20.15	20.05	30.24	30.26	30.25	20.04	20.15	20.05	30.25	30.3	30.3	19.76	19.92	19.79	26.45	26.59	26.5	20.11
				26.9	26.91	26.9	20.04	20.09	20.05	27.9	28.03	27.98	20.01	20.16	20.16	27.37	27.57	27.51	20.04	20.09	20.05	22.35	22.41	22.39	20.44	20.48	20.48	31.3	31.4	31.31	20.01	20.16	20.16	30.22	30.29	30.25	20.01	20.16	20.16	30.94	31.19	31.02	20.44	20.48	20.48	26.57	27	26.95	20.31
				26.68	26.82	26.7	20.09	20.12	20.09	27.9	28.16	28	20.02	20.15	20.1	27.41	27.53	27.5	20.09	20.12	20.09	22.08	22.29	22.24	20.1	20.2	20.13	31.1	31.26	31.16	20.02	20.15	20.1	30.23	30.27	30.24	20.02	20.15	20.1	30.59	30.74	30.66	20.1	20.2	20.13	26.51	26.79	26.72	20.21
			Acetate	27.54	26.89	26.9	20.48	20.14	20.15	27.32	27.93	27.36	20.09	20.37	20.21	27.07	27.11	27.1	20.48	20.14	20.15	22.09	22.53	22.53	19.25	19.6	19.3	31.43	31.5	31.47	20.09	20.37	20.21	30.74	31.14	31.01	20.09	20.37	20.21	31.16	30.95	31.06	19.25	19.6	19.3	27.61	27.66	27.62	20.76
				26.49	26.62	26.6	20.53	20.59	20.54	27.79	27.92	27.81	20.43	20.61	20.53	27.01	27.08	27.03	20.53	20.59	20.54	22.55	22.31	22.37	20.21	20.06	20.1	31.3	31.58	31.44	20.43	20.61	20.53	30.47	30.58	30.56	20.43	20.61	20.53	30.11	30.78	30.45	20.21	20.06	20.1	27.53	27.58	27.57	20.97
				27.01	26.75	26.75	20.5	20.36	20.34	27.55	27.92	27.58	20.26	20.49	20.37	27.04	27.09	27.06	20.5	20.36	20.34	22.32	22.42	22.45	19.73	19.83	19.7	31.36	31.54	31.45	20.26	20.49	20.37	30.6	30.86	30.78	20.26	20.49	20.37	30.63	30.86	30.75	19.73	19.83	19.7	27.57	27.62	27.59	20.86
			CO2	31.92	32.65	31.93	20.76	20.91	20.79	29.73	28.71	28.86	20.63	20.89	20.66	29.14	29.42	29.4	20.76	20.91	20.79	25.51	25.49	25.5	20.74	20.67	20.7	32.11	31.47	32.01	20.63	20.89	20.66	35.07	33.85	34.42	20.63	20.89	20.66	31.71	31.88	31.78	20.74	20.67	20.7	28.19	28.15	28.19	20.96
				32.13	32.44	32.28	20.91	20.97	20.91	30.53	30.45	30.49	20.81	21.01	20.89	29.28	29.38	29.37	20.91	20.97	20.91	25.2	25.18	25.18	20.61	20.56	20.6	31.38	32.56	31.65	20.81	21.01	20.89	33.36	33.5	33.38	20.81	21.01	20.89	31.09	31.69	31.09	20.61	20.56	20.6	28.56	28.64	28.62	21.08
				32.02	32.54	32.48	20.83	20.94	20.85	30.13	29.58	29.67	20.72	20.95	20.77	29.21	29.4	29.38	20.83	20.94	20.85	25.35	25.33	25.34	20.67	20.61	20.65	31.74	32.01	31.83	20.72	20.95	20.77	34.21	33.67	33.9	20.72	20.95	20.77	31.4	31.78	31.63	20.67	20.61	20.65	28.37	28.39	28.4	21.02
		HL	Air	20.37	20.53	20.37	20.22	20.34	20.28	20.51	20.68	20.61	20.17	20.32	20.3	18.57	18.67	18.62	20.22	20.34	20.28	19.75	19.82	19.81	19.73	19.79	19.77	25.63	25.8	25.71	20.17	20.32	20.3	27.22	27.29	27.25	20.17	20.32	20.3	22.07	22.22	22.21	19.73	19.79	19.77	25.09	25.28	25.14	20.68
				21.15	21.26	21.18	20.93	21.1	21	21.13	21.3	21.15	20.98	21.13	21.1	19.15	19.29	19.21	20.93	21.1	21	20.31	20.26	20.29	20.57	20.59	20.59	26.24	26.36	26.26	20.98	21.13	21.1	28.12	28.24	28.22	20.98	21.13	21.1	22.58	22.64	22.59	20.57	20.59	20.59	25.92	25.99	25.93	21.25
				20.76	20.89	20.77	20.57	20.72	20.66	20.82	20.99	20.88	20.57	20.72	20.66	18.86	18.98	18.91	20.57	20.72	20.66	20.03	20.04	20.05	20.15	20.19	20.16	25.93	26.08	25.98	20.57	20.72	20.66	27.67	27.76	27.73	20.57	20.72	20.66	22.32	22.43	22.4	20.15	20.19	20.16	25.5	25.63	25.53	20.96
			Acetate	21.95	22.06	22.06	21.19	21.21	21.2	21.68	21.69	21.68	21.23	21.29	21.29	20	20.1	20.02	21.19	21.21	21.2	20.42	20.33	20.34	20.96	20.77	20.93	26.68	27.07	27.01	21.23	21.29	21.29	29.29	29.34	29.32	21.23	21.29	21.29	23.04	23.2	23.11	20.96	20.77	20.93	25.66	25.58	25.66	21.73
				21.47	21.62	21.61	20.98	21.12	21.11	21.47	21.47	21.67	20.84	20.87	20.86	19.4	19.54	19.46	20.98	21.12	21.11	20.46	20.37	20.38	20.58	20.53	20.54	26.06	26.15	26.06	20.84	20.87	20.86	28.83	28.94	28.9	20.84	20.87	20.86	21.92	22.07	22.04	20.58	20.53	20.54	25.83	25.88	25.84	21.21
				21.71	21.84	21.83	21.08	21.16	21.13	21.63	21.64	21.72	21.03	21.08	21.04	19.7	19.82	19.74	21.08	21.16	21.13	20.44	20.35	20.36	20.77	20.65	20.71	26.37	26.61	26.53	21.03	21.08	21.04	29.06	29.14	29.11	21.03	21.08	21.04	22.48	22.63	22.57	20.77	20.65	20.71	25.24	25.23	25.23	21.47
			CO2	31.07	31.4	31.3	20.53	20.61	20.56	29.91	30.56	30	20.41	20.49	20.44	30.44	30.66	30.56	20.53	20.61	20.56	24.31	24.24	24.28	20.25	19.75	20.1	31.4	31.16	31.26	20.41	20.49	20.44	33.15	33.88	33.73	20.41	20.49	20.44	30.62	30.75	30.74	20.25	19.75	20.1	26.08	26.22	26.2	21
				31.43	31.4	31.4	21.91	22.06	21.97	30.82	31.92	31.16	21.91	22.07	21.99	31.26	32.15	31.7	21.91	22.06	21.97	25.71	25.34	25.36	21.25	21.1	21.11	32.53	32.75	32.6	21.91	22.07	21.99	36	34.81	35.42	21.91	22.07	21.99	31.83	31.85	31.85	21.25	21.1	21.11	27.62	27.97	27.83	22.34
				31.25	31.4	31.36	21.22	21.33	21.26	30.36	31.24	30.58	21.16	21.28	21.21	30.85	31.4	31.36	21.22	21.33	21.26	25.01	24.79	24.82	20.75	20.42	20.46	31.96	31.95	31.96	21.16	21.28	21.21	34.57	34.34	34.35	21.16	21.28	21.21	31.22	31.3	31.29	20.75	20.42	20.46	26.85	27.09	27.01	21.67
	icl-C	LL	Air	32.01	31.6	31.84	22.48	22.6	22.59	30.28	30.32	30.29	22.55	22.75	22.64	28.52	28.44	28.49	22.48	22.6	22.59	25.56	25.36	25.4	22.6	22.73	22.73	34.08	33.77	33.78	22.55	22.75	22.64	35.47	34.96	35.18	22.55	22.75	22.64	31.37	31.37	31.37	22.6	22.73	22.73	30.15	30.19	30.17	22.57
				31.76	31.56	31.68	22.24	22.42	22.31	30.52	30.35	30.43	22.37	22.44	22.38	28.5	28.45	28.47	22.24	22.42	22.31	25.47	25.18	25.26	22.33	22.52	22.42	34.04	33.45	33.83	22.37	22.44	22.38	35.41	35.63	35.58	22.37	22.44	22.38	32.07	31.48	31.92	22.33	22.52	22.42	29.74	29.98	29.92	22.31
				31.88	31.58	31.76	22.36	22.51	22.45	30.4	30.33	30.36	22.46	22.59	22.51	28.51	28.44	28.45	22.36	22.51	22.45	25.51	25.27	25.33	22.46	22.62	22.57	34.06	33.61	33.75	22.46	22.59	22.51	35.44	35.29	35.38	22.46	22.59	22.51	31.72	31.42	31.64	22.46	22.62	22.57	29.94	30.08	30.04	22.44
			Acetate	32.46	32.67	32.5	22.41	22.72	22.67	31.39	31.33	31.37	22.67	22.79	22.77	28.1	28.03	28.05	22.41	22.72	22.67	26.46	26.19	26.2	22.63	22.71	22.63	32.22	32.5	32.39	22.67	22.79	22.77	38.75	37.86	37.93	22.67	22.79	22.77	33.55	33.1	33.24	22.63	22.71	22.63	29.85	30.06	30.02	22.56
				33.15	33.18	33.16	23.07	23.24	23.19	32.4	32.39	32.4	23.22	23.38	23.3	28.68	28.61	28.61	23.07	23.24	23.19	26.59	26.5	26.53	23.26	23.65	23.29	33.38	36.38	35.24	23.22	23.38	23.3	38.85	37.96	38.2	23.22	23.38	23.3	35.7	34.72	35.05	23.26	23.65	23.29	30.23	30.29	30.27	23.2
				32.8	32.92	32.83	22.74	22.98	22.93	31.89	31.86	31.88	22.94	23.08	23.03	28.39	28.32	28.33	22.74	22.98	22.93	26.52	26.34	26.36	22.94	23.18	22.96	32.8	34.44	33.81	22.94	23.08	23.03	38.8	37.91	38.06	22.94	23.08	23.03	34.62	33.91	34.14	22.94	23.18	22.96	30.04	30.17	30.14	22.88
			CO2	35.7	35.72	35.72	25.95	26.04	25.97	36.49	36.5	36.49	26.09	26.2	26.16	32.76	32.12	32.66	25.95	26.04	25.97	32.74	32.15	32.61	26.15	26.45	26.25	38.78	38.96	38.92	26.09	26.2	26.16	N/A	N/A	N/A	26.09	26.2	26.16	38.54	37.89	38.32	26.15	26.45	26.25	34.06	34.47	34.45	26.02
				34.24	34.71	34.48	22.78	22.87	22.84	34.98	34.86	34.94	22.9	23.13	23.01	30.38	29.93	30.04	22.78	22.87	22.84	28.79	28.9	28.85	22.96	23.18	23.16	34.65	35.79	35.09	22.9	23.13	23.01	N/A	N/A	N/A	22.9	23.13	23.01	34.28	33.7	33.99	22.96	23.18	23.16	31.02	31.27	31.17	22.87
				34.97	35.21	35.02	24.36	24.45	24.4	35.73	35.68	35.71	24.49	24.66	24.58	31.57	31.02	31.35	24.36	24.45	24.4	30.76	30.52	30.73	24.55	24.81	24.7	36.71	37.37	37	24.49	24.66	24.58	N/A	N/A	N/A	24.49	24.66	24.58	36.41	35.79	36.23	24.55	24.81	24.7	32.54	32.87	32.81	24.44
		HL	Air	23.24	23.35	23.29	21.9	22.07	21.98	21.28	21.35	21.35	22.09	22.13	22.12	20.01	20.11	20.07	21.9	22.07	21.98	22.14	22.28	22.16	22.08	22.15	22.09	26.24	26.22	26.23	22.09	22.13	22.12	30.63	30.86	30.72	22.09	22.13	22.12	24.07	24.09	24.09	22.08	22.15	22.09	26.5	26.89	26.56	22
				24.19	24.27	24.22	22.65	22.85	22.66	22.08	22.18	22.13	22.8	22.89	22.82	20.74	20.82	20.82	22.65	22.85	22.66	23.06	23.1	23.06	22.64	22.95	22.95	26.99	27.06	27.02	22.8	22.89	22.82	31.3	31.37	31.35	22.8	22.89	22.82	25.08	25.3	25.26	22.64	22.95	22.95	27.76	27.95	27.8	22.83
				23.71	23.81	23.75	22.27	22.46	22.41	21.68	21.76	21.74	22.44	22.51	22.51	20.37	20.46	20.44	22.27	22.46	22.41	22.6	22.69	22.61	22.36	22.55	22.44	26.61	26.64	26.62	22.44	22.51	22.51	30.96	31.11	31.03	22.44	22.51	22.51	24.57	24.69	24.67	22.36	22.55	22.44	27.13	27.42	27.18	22.41
			Acetate	27.79	27.88	27.86	22.49	22.67	22.59	24.24	24.25	24.24	22.63	22.77	22.69	22.35	22.43	22.39	22.49	22.67	22.59	23.14	23.02	23.14	22.75	22.64	22.72	30.15	30.43	30.2	22.63	22.77	22.69	34.13	34.38	34.18	22.63	22.77	22.69	28.7	28.44	28.7	22.75	22.64	22.72	28.23	28.28	28.26	22.65
				28.67	28.79	28.7	23.34	23.39	23.34	24.95	25.13	24.99	23.41	23.67	23.63	23.25	23.35	23.31	23.34	23.39	23.34	24.15	23.88	24.07	23.47	23.61	23.56	31.06	31.13	31.1	23.41	23.67	23.63	35.2	34.43	35.07	23.41	23.67	23.63	29.46	29.47	29.46	23.47	23.61	23.56	28.92	29.16	29.03	23.34
				28.23	28.33	28.28	22.91	23.03	22.96	24.59	24.69	24.61	23.02	23.22	23.16	22.8	22.89	22.85	22.91	23.03	22.96	23.64	23.45	23.6	23.11	23.12	23.14	30.6	30.78	30.65	23.02	23.22	23.16	34.66	34.4	34.62	23.02	23.22	23.16	29.08	28.95	29.08	23.11	23.12	23.14	28.57	28.72	28.64	22.99
			CO2	35.74	36.55	24.49	22.83	22.97	22.97	33.69	33.69	33.69	23.01	23.03	23.01	30.8	30.81	30.8	22.83	22.97	22.97	26.77	26.64	26.67	23.04	22.98	22.99	34.7	37.3	36.61	23.01	23.03	23.01	N/A	N/A	N/A	23.01	23.03	23.01	35.28	35.14	35.19	23.04	22.98	22.99	28.59	28.95	28.65	22.96
				34.58	35.84	34.66	22.49	22.61	22.54	34.17	33.76	33.91	22.6	22.74	22.74	31.66	31.27	31.37	22.49	22.61	22.54	27.38	27.38	27.38	22.7	23.5	23.31	34.34	35.35	34.87	22.6	22.74	22.74	N/A	N/A	N/A	22.6	22.74	22.74	33.65	33.65	33.65	22.7	23.5	23.31	28.52	28.67	28.67	22.5
				35.16	36.19	29.57	22.66	22.79	22.75	33.93	33.72	33.8	22.8	22.88	22.87	31.23	31.04	31.08	22.66	22.79	22.75	27.07	27.01	27.02	22.87	23.24	23.15	34.52	36.32	35.74	22.8	22.88	22.87	N/A	N/A	N/A	22.8	22.88	22.87	34.46	34.39	34.42	22.87	23.24	23.15	28.55	28.81	28.66	22.73
	* biological replicates are in different lines, technical replicates in different columns
[truncated: 51 more columns]

## Sheet: Supplementary Fig. 4
	Supplementary Fig. 4a-c						Supplementary Fig. 4d
	Raw Fluorescence normalized to Fm						NPQ
	Time (min)	WT HL	cia5 HL	cia5-C HL				WT									cia5									cia5-C
	0	0.278409	0.333333	0.232804				Biological replicate 1			Biological replicate 2			Biological replicate 3			Biological replicate 1			Biological replicate 2			Biological replicate 3			Biological replicate 1			Biological replicate 2			Biological replicate 3
	0.00417	0.603693	0.823864	0.664021			Time (min)	technical replicate 1	technical replicate 2	technical replicate 3	technical replicate 1	technical replicate 2	technical replicate 3	technical replicate 1	technical replicate 2	technical replicate 3	technical replicate 1	technical replicate 2	technical replicate 3	technical replicate 1	technical replicate 2	technical replicate 3	technical replicate 1	technical replicate 2	technical replicate 3	technical replicate 1	technical replicate 2	technical replicate 3	technical replicate 1	technical replicate 2	technical replicate 3	technical replicate 1	technical replicate 2	technical replicate 3
	0.7	0.271307	0.342803	0.237213			0	0.6565	0.6584	0.5744	0.6114	0.4551	0.4406	0.5353	0.5394	0.5341	0.21379	0.20592	0.2358	0.22651	0.36745	0.37361	0.1454	0.18626	0.1697	0.50598	0.57981	0.56347	0.37554	0.46933	0.41935	0.31317	0.26789	0.42045
	0.70417	0.646307	0.878788	0.753968			0.7167	0.5473	0.5407	0.5271	0.5432	0.4551	0.4299	0.3859	0.4296	0.4129	0.13793	0.11136	0.17145	0.14681	0.28953	0.28046	0.07521	0.1196	0.09659	0.32632	0.40194	0.38736	0.22094	0.29576	0.26391	0.15313	0.14586	0.26081
	1.45	0.264205	0.342803	0.237213			1.45	0.5644	0.5248	0.5425	0.5709	0.5248	0.5304	0.3859	0.4401	0.4494	0.1258	0.11136	0.16103	0.12648	0.28208	0.26591	0.07521	0.1196	0.10443	0.27416	0.34651	0.35618	0.16606	0.25612	0.23617	0.10977	0.09798	0.21866
	1.45417	0.639205	0.888258	0.784832			2.2	0.4697	0.4939	0.5149	0.5297	0.5248	0.5304	0.3301	0.4039	0.4257	0.09091	0.08186	0.13577	0.08914	0.24049	0.25169	0.05321	0.09591	0.09659	0.18993	0.28097	0.29229	0.11101	0.2005	0.18022	0.03361	0.05394	0.15435
	2.21667	0.264205	0.352273	0.253968			2.9667	0.4251	0.4528	0.4432	0.4681	0.5	0.4969	0.2906	0.3915	0.4004	0.06883	0.08186	0.11729	0.06007	0.23359	0.21219	0.04607	0.11159	0.10443	0.13174	0.23983	0.2469	0.08355	0.1664	0.14751	0.00682	0.03252	0.12613
	2.22083	0.680398	0.916667	0.840388			3.7	0.3461	0.3591	0.3559	0.3978	0.4	0.4299	0.2421	0.3232	0.3522	0.03937	0.03165	0.07231	0.02583	0.17603	0.1568	0.01847	0.06731	0.04607	0.08413	0.17325	0.18682	0.03586	0.10115	0.09572	0	0	0.0723
	2.95	0.264205	0.342803	0.249559			4.4667	0.2965	0.3016	0.3093	0.3462	0.3411	0.3904	0.2076	0.2904	0.3095	0	0.02088	0.05157	0.01599	0.13977	0.13442	0	0.03877	0.03903	0.04516	0.13864	0.12804	0	0.0613	0.06264	0	0	0.04043
	2.95417	0.701705	0.935606	0.883598			4.7833	0.4397	0.4386	0.457	0.4906	0.5248	0.5427	0.3301	0.4401	0.4905	0.21379	0.23485	0.3024	0.21093	0.40915	0.40657	0.23323	0.26136	0.2635	0.28136	0.34651	0.37159	0.2036	0.25065	0.24712	0.14419	0	0.23413
	3.71667	0.291193	0.361742	0.276014			5.1333	0.4108	0.4111	0.4164	0.4681	0.4667	0.5427	0.2806	0.3915	0.4388	0.35038	0.3527	0.39722	0.30907	0.51296	0.4893	0.34965	0.35839	0.34965	0.34839	0.3935	0.40349	0.21511	0.27281	0.26961	0.1622	0.16336	0.26996
	3.72083	0.742898	0.962121	0.922399			5.45	0.3858	0.4247	0.4033	0.4439	0.5123	0.5552	0.2806	0.4672	0.5341	0.38583	0.37941	0.39722	0.38316	0.52335	0.50949	0.37367	0.38256	0.37367	0.40695	0.44389	0.46126	0.27482	0.33056	0.33333	0.21782	0.22705	0.32576
	4.45	0.298295	0.371212	0.271605			5.8	0.3858	0.3846	0.4033	0.4321	0.476	0.5552	0.2611	0.4401	0.5341	0.40426	0.36212	0.41234	0.36338	0.51296	0.4893	0.39855	0.38256	0.386	0.35646	0.3935	0.4117	0.24364	0.30636	0.31589	0.19805	0.19063	0.30597
	4.45417	0.771307	1	0.95679			6.1167	0.3591	0.3591	0.3804	0.4205	0.4551	0.5206	0.2708	0.4401	0.5341	0.40426	0.36975	0.41234	0.3732	0.50271	0.50949	0.386	0.38256	0.39855	0.2614	0.33103	0.36384	0.17143	0.24093	0.26391	0.12672	0.15455	0.26081
	4.8	0.339489	0.462121	0.319224			6.45	0.3461	0.337	0.3439	0.3978	0.4438	0.4738	0.2708	0.4401	0.4905	0.42318	0.37941	0.41234	0.38316	0.52335	0.4893	0.386	0.40761	0.386	0.18372	0.26696	0.27321	0.11589	0.17115	0.18519	0.07112	0.09798	0.18564
	4.80417	0.694602	0.823864	0.780423			7.2167	0.2754	0.2572	0.2574	0.306	0.3314	0.3512	0.2328	0.3322	0.3759	0.35038	0.29024	0.32219	0.25726	0.39147	0.37361	0.33795	0.32368	0.32646	0.05981	0.09659	0.09231	0.03166	0.04967	0.05547	0	0	0.02339
	5.13333	0.3125	0.361742	0.258377			7.9833	0.1337	0.1442	0.1373	0.1698	0.1816	0.202	0.0969	0.1848	0.2202	0.25714	0.24269	0.2358	0.17509	0.33454	0.30292	0.23323	0.27169	0.25325	0.03091	0.08224	0.07384	0.01194	0.04282	0.04374	0	0	0.00575
	5.1375	0.708807	0.74053	0.741623			8.75	0.0748	0.0711	0.0539	0.1048	0.0987	0.1075	0.0123	0.0891	0.1259	0.18652	0.15059	0.13183	0.10173	0.22677	0.21219	0.12865	0.13596	0.11239	0.0688	0.10181	0.11244	0.04437	0.0574	0.04762	0	0	0.01744
	5.45	0.298295	0.352273	0.241623			9.5	0.0586	0.0483	0.0539	0.0856	0.0807	0.0825	0	0.0596	0.1259	0.13793	0.08186	0.05497	0.02583	0.13395	0.13442	0.10443	0.06731	0.07521	0.0999	0.14427	0.17071	0.06987	0.08126	0.08726	0	0	0.04665
	5.45417	0.721591	0.721591	0.710758			10.283	0.0445	0.0409	0.0325	0.0658	0.056	0.0716	0.0061	0.0816	0.1591	0.13793	0.04264	0.00772	0	0.0809	0.07012	0.11239	0.06731	0.06044	0.05981	0.13307	0.14843	0.04437	0.05352	0.07893	0	0	0.04043
	5.8	0.305398	0.342803	0.249559			11.05	0.0368	0.0279	0.0256	0.0467	0.0278	0.0424	0.0248	0.1108	0.2108	0.13793	0.02623	0	0.02583	0.06532	0.05994	0.08886	0.06003	0.05321	0.02254	0.06728	0.07864	0.02006	0.00701	0.01441	0	0	0
	5.80417	0.721591	0.712121	0.737213			11.817	0	0	0.0053	0.0174	0.0054	0.0159	0.0299	0.1433	0.2202	0.1258	0.01558	0	0.07684	0.04131	0.04112	0.06044	0.03187	0.03903	0.02624	0.05753	0.07384	0.02749	0	0.01441	0	0	0
	6.13333	0.291193	0.342803	0.262787			12.583	0	0	0	0	0	0	0.0429	0.1517	0.2394	0.11392	0.00514	0	0.13317	0.01279	0.01273	0.03903	0	0	0.0688	0.09142	0.10734	0.06182	0.0206	0.03226	0	0	0
	6.1375	0.735795	0.712121	0.792769			13.333	0.0218	0.0137	0	0.0116	0.0054	0.0105	0.0897	0.1759	0.2776	0.15033	0	0.01874	0.16789	0	0.00451	0.04607	0	0	0.08934	0.10181	0.11244	0.06987	0.0353	0.05153	0	0	0.01156
	6.45	0.305398	0.333333	0.28836			14.117	0.0218	0.0137	0.012	0.0116	0.0109	0.0213	0.1504	0.2315	0.3095	0.15033	0	0.03489	0.16078	0.00818	0	0.05321	0.00648	0.01847	0.08934	0.09142	0.10228	0.05302	0.04282	0.05547	0	0	0.01744
	6.45417	0.742898	0.702652	0.844797			14.867	0.0667	0.0409	0.0256	0.0593	0.0336	0.0539	0.2255	0.3121	0.388	0.22791	0.04711	0.06792	0.19573	0.04131	0.03148	0.08123	0.01304	0.03903	0.14894	0.11776	0.11759	0.08355	0.07319	0.07072	0.0483	0	0.04043
	7.21667	0.326705	0.361742	0.319224			15.65	0.0507	0.0409	0.0325	0.0404	0.0336	0.0424	0.2255	0.3436	0.4257	0.18652	0.05274	0.05925	0.19573	0.04131	0.02202	0.06044	0	0.01312	0.16547	0.13307	0.10228	0.07895	0.06523	0.06667	0.05579	0	0.03428
	7.22083	0.784091	0.74053	0.943563			16.383	1	1.0109	0.9741	1.0115	0.9914	1.0211	1.1399	1.3554	1.3705	0.96283	0.85227	0.94776	0.90982	0.92201	0.85358	0.92519	0.80698	0.87835	1.39241	1.25731	1.20658	1.16525	1.1609	1.14962	1.09659	0.94885	1.01149
	7.98333	0.346591	0.361742	0.314815			17.15	1.1529	1.0387	1.0266	1.182	1.1488	1.1055	0.8989	1.0798	1.0931	0.92701	0.78793	0.85369	0.94888	0.87648	0.77955	0.92519	0.76591	0.8381	1.05435	1.09783	1.09185	0.94046	1.01261	1.07364	0.86364	0.83614	0.88578
	7.9875	0.882102	0.795455	0.970018			17.883	1.1205	1.0672	1.0266	1.2668	1.2	1.2023	0.7996	0.8619	0.9384	1	0.8349	0.96241	0.96901	0.93881	0.77955	1.05319	0.78621	0.86024	1.03591	0.94295	1.02517	0.88576	0.93405	0.9859	0.75714	0.75172	0.86567
	8.73333	0.375	0.388258	0.305996			18.633	1.0585	1.0109	0.9741	1.2379	1.2265	1.2023	0.7244	0.8186	0.8518	1	0.90643	1.08466	0.94888	1.06134	0.86913	1.1326	0.91379	0.97442	1.12758	0.91089	0.87132	0.98594	0.90837	0.85752	0.75714	0.66013	0.77126
	8.7375	0.930398	0.842803	0.935626			19.383	0.972	0.937	0.8768	1.129	1.1	1.1055	0.6721	0.7773	0.8092	1.07874	0.94433	1.03906	0.8577	1.04236	0.98221	1.08086	0.96212	0.97442	1.34298	0.97274	0.85692	1.36245	1.11635	0.85752	0.8404	0.59081	0.67304
	9.5	0.375	0.397727	0.297178			20.133	0.8723	0.8875	0.7929	0.9663	0.9914	1.0211	0.6101	0.7977	0.8738	1.07874	0.90643	1.05512	1.05388	0.97331	0.86913	0.97442	0.82824	0.87835	1.63721	1.27953	1.14769	1.57287	1.44804	1.23492	1.1268	0.75172	0.78937
	9.50417	0.944602	0.878788	0.909171			20.9	0.7778	0.7783	0.6933	0.8858	0.8896	0.8858	0.5212	0.6853	0.7886	0.96283	0.81784	1.07143	0.98956	0.93881	0.85358	0.86024	0.69281	0.77471	1.73253	1.46908	1.37598	1.71002	1.41107	1.3824	1.3961	1	1.08333
	10.2833	0.382102	0.397727	0.310406			21.65	0.8005	0.7365	0.6747	0.9444	0.8704	0.8858	0.5212	0.6498	0.7489	0.86572	0.78793	1.11851	1.03198	1.00906	0.93068	0.86024	0.67457	0.6967	1.82793	1.52288	1.41884	1.59918	1.51224	1.34276	1.3961	1.19597	1.23785
	10.2875	0.957386	0.878788	0.943563			22.383	0.9183	0.7783	0.7318	1.0115	0.9494	0.9046	0.5793	0.6157	0.678	0.80205	0.8011	1.07143	1.09451	1.00906	0.94755	0.90148	0.70769	0.62869	1.66824	1.44304	1.3996	1.59918	1.46907	1.36242	1.3961	1.16477	1.29659
	11.0333	0.382102	0.407197	0.323633			23.15	1.0585	0.937	0.9741	1.1084	1.1488	1.0871	0.6892	0.6498	0.7146	0.77181	0.85227	1.10145	1.16591	1.10038	1.01812	0.94949	0.70769	0.71556	1.6069	1.44304	1.37598	1.62603	1.41107	1.30442	1.43564	1.22807	1.2096
	11.0375	0.964489	0.878788	0.977954			23.9	1.0288	1.0387	1	1.0349	1.1241	1.1055	0.626	0.6157	0.6961	0.71429	0.8349	1.10145	1.14157	1.02742	1.03656	0.94949	0.65672	0.6967	1.49231	1.46908	1.30784	1.50197	1.33279	1.30442	1.28483	1.07629	1.26684
	11.8	0.382102	0.397727	0.319224			24.633	0.972	1.0109	0.9242	1.2096	1.2	1.2023	0.5793	0.6853	0.678	0.77181	0.86998	1.00769	1.16591	0.97331	1.03656	1.02625	0.69281	0.73483	1.57727	1.32064	1.28598	1.47758	1.35188	1.23492	1.25688	1.0266	1.18204
	11.8042	1	0.888258	0.974427			25.383	1.1796	1.0387	1.105	1.451	1.4574	1.4192	0.7244	0.7378	0.7146	0.83333	0.94433	1.08466	1.1908	1.10038	1.03656	1.05319	0.76591	0.75455	1.52	1.44304	1.33012	1.45367	1.33279	1.32343	1.22289	1.10497	1.15517
	12.5667	0.389205	0.397727	0.301587			26.133	0.1912	0.1789	0.1906	0.2019	0.1892	0.1813	0.0248	0	0	0.28467	0.3527	0.49143	0.41395	0.54457	0.56022	0.53479	0.28218	0.31516	0	0	0	0.0401	0.0279	0	0	0	0
	12.5708	1	0.897727	0.935626			26.883	0.3208	0.3132	0.237	0.2518	0.2126	0.1945	0.2255	0.135	0.1506	0.28467	0.26684	0.37658	0.43308	0.44589	0.42455	0.54709	0.21406	0.2254	0.28864	0.228	0.17071	0.33368	0.25065	0.19019	0.12672	0.01195	0.09102
	13.35	0.360795	0.361742	0.280423			27.633	0.4697	0.4939	0.4164	0.4321	0.3709	0.3705	0.363	0.3915	0.4765	0.35038	0.26684	0.32219	0.42239	0.37593	0.39774	0.54709	0.23333	0.23323	0.47849	0.3935	0.32783	0.48655	0.38707	0.32705	0.26804	0.14586	0.2429
	13.3542	0.978693	0.869318	0.917989			28.4	0.5473	0.557	0.4854	0.5851	0.4438	0.4515	0.3859	0.5244	0.5646	0.35038	0.21945	0.27193	0.39327	0.32656	0.31678	0.51969	0.16842	0.1969	0.51604	0.3935	0.32783	0.5113	0.3804	0.28	0.30159	0.17231	0.25179
	14.1	0.375	0.378788	0.292769			29.15	0.6184	0.5736	0.5271	0.5851	0.476	0.4853	0.3976	0.5547	0.626	0.35038	0.21945	0.22997	0.34415	0.28208	0.28786	0.51969	0.16842	0.1697	0.57939	0.41912	0.32057	0.52948	0.40607	0.27421	0.34918	0.2	0.26081
	14.1042	0.978693	0.869318	0.917989			29.883	0.6565	0.622	0.5425	0.6417	0.5123	0.5087	0.4192	0.583	0.6094	0.35038	0.19853	0.22535	0.31812	0.27471	0.28046	0.49035	0.15282	0.17863	0.6108	0.45295	0.3426	0.5576	0.41298	0.28584	0.39773	0.23701	0.27924
	14.8833	0.353693	0.352273	0.276014			30.65	0.6964	0.6584	0.5908	0.6572	0.5374	0.5304	0.4072	0.5547	0.643	0.33333	0.19123	0.18636	0.28264	0.24607	0.28046	0.49035	0.14433	0.17863	0.63401	0.47141	0.37943	0.58479	0.45593	0.31589	0.39773	0.24714	0.29822
	14.8875	0.9375	0.814394	0.87037			31.383	0.8005	0.7571	0.6601	0.7396	0.5876	0.594	0.4964	0.5992	0.6603	0.36788	0.20592	0.21395	0.30907	0.26743	0.27314	0.50487	0.17727	0.17863	0.64586	0.5277	0.4117	0.61499	0.4845	0.35255	0.47896	0.26789	0.34615
	15.6333	0.360795	0.361742	0.271605			32.15	0.7556	0.6773	0.6247	0.7057	0.5635	0.5427	0.4568	0.5671	0.643	0.31671	0.1629	0.15079	0.25066	0.21335	0.22552	0.43494	0.1196	0.1454	0.59944	0.44389	0.37159	0.5672	0.41996	0.29174	0.41109	0.21725	0.28866
	15.6375	0.951705	0.842803	0.858025			32.883	0.7129	0.6584	0.5908	0.6572	0.5374	0.5427	0.4192	0.5394	0.643	0.27229	0.14386	0.14574	0.18238	0.1823	0.19914	0.37367	0.08217	0.12046	0.54707	0.42787	0.31338	0.5113	0.3608	0.28	0.38462	0.2	0.26081
	16.3833	0.396307	0.435606	0.314815			33.633	0.6964	0.6584	0.5583	0.6264	0.5	0.4969	0.4315	0.5244	0.6094	0.24235	0.10508	0.09848	0.17509	0.16369	0.16894	0.36155	0.05285	0.08886	0.51604	0.38517	0.28678	0.46936	0.33056	0.23077	0.37175	0.17231	0.21024
	16.3875	0.5	0.50947	0.417989			34.383	0.6762	0.622	0.5583	0.6114	0.476	0.4853	0.4315	0.5394	0.5931	0.25714	0.08788	0.09023	0.16078	0.13395	0.15083	0.32646	0.03187	0.05321	0.49604	0.36879	0.25992	0.45257	0.31835	0.20548	0.37175	0.16336	0.16979
	17.15	0.367898	0.435606	0.349206			35.133	0.6372	0.5736	0.5271	0.5709	0.4438	0.4406	0.4192	0.5244	0.5931	0.22791	0.07002	0.06357	0.14681	0.11234	0.11735	0.30626	0.01304	0.03209	0.48819	0.35439	0.21063	0.43616	0.30045	0.17627	0.39773	0.13731	0.15435
	17.1542	0.464489	0.518939	0.486772
	17.9	0.389205	0.452652	0.388007
	17.9042	0.471591	0.5	0.491182
	18.6333	0.360795	0.378788	0.344797
	18.6375	0.485795	0.5	0.470018
	19.3833	0.401989	0.416667	0.340388
	19.3875	0.507102	0.481061	0.426808
	20.1333	0.430398	0.407197	0.305996
	20.1375	0.534091	0.481061	0.379189
	20.9	0.458807	0.426136	0.319224
	20.9042	0.5625	0.50947	0.365961
	21.65	0.423295	0.435606	0.301587
	21.6542	0.555398	0.535985	0.353616
	22.4	0.423295	0.481061	0.340388
	22.4042	0.521307	0.554924	0.37478
	23.15	0.401989	0.471591	0.349206
	23.1542	0.485795	0.564394	0.383598
	23.9	0.396307	0.471591	0.353616
	23.9042	0.492898	0.583333	0.401235
	24.65	0.409091	0.471591	0.349206
	24.6542	0.507102	0.564394	0.388007
	25.4	0.389205	0.471591	0.362434
	25.4042	0.458807	0.545455	0.396825
	26.1333	0.360795	0.407197	0.590829
	26.1375	0.839489	0.778409	1
	26.9	0.333807	0.397727	0.452381
	26.9042	0.757102	0.778409	0.776014
	27.6333	0.298295	0.361742	0.388007
	27.6375	0.680398	0.74053	0.676367
	28.4	0.291193	0.361742	0.365961
	28.4042	0.646307	0.74053	0.659612
	29.1333	0.291193	0.352273	0.340388
	29.1375	0.617898	0.74053	0.633157
	29.8833	0.291193	0.352273	0.323633
	29.8875	0.603693	0.74053	0.620811
	30.65	0.271307	0.342803	0.305996
	30.6542	0.589489	0.75	0.611993
	31.3833	0.264205	0.333333	0.292769
	31.3875	0.555398	0.731061	0.607584
	32.15	0.271307	0.333333	0.297178
	32.1542	0.569602	0.75947	0.62522
	32.8833	0.271307	0.333333	0.28836
	32.8875	0.583807	0.785985	0.646384
	33.6333	0.271307	0.342803	0.28836
	33.6375	0.589489	0.804924	0.659612
	34.3833	0.278409	0.342803	0.284832
	34.3875	0.596591	0.795455	0.66843
	35.15	0.278409	0.352273	0.284832
	35.1542	0.610795	0.814394	0.671958

## Sheet: Supplementary Fig. 6
	Supplementary Fig. 6a
	Ct values
			LHCSR1			GBLP			PSBS			GBLP			LCIB			GBLP			LCIE			GBLP			CAH1			GBLP			HLA3			GBLP			CAH3			GBLP			CCP1			GBLP
	Dark & Air	WT	32.96	33.33	33.04	21.84	21.91	21.88	28.24	28.12	28.22	21.84	21.91	21.88	24.49	24.78	24.63	23.77	24.01	23.91	31.95	32.73	32.03	23.65	23.78	23.73	28.31	28	28.31	21.84	21.91	21.88	29.57	29.65	29.65	23.7	23.81	23.76	31.64	31.35	31.54	23.65	23.78	23.73	32.23	32.48	32.29	23.65	23.78
			33.12	33.3	33.12	22.23	22.21	22.22	28.24	28.22	28.24	22.23	22.21	22.22	24.42	24.76	24.52	23.98	24.14	24.03	32.05	32.71	32.5	23.77	24.02	23.82	28.93	28.55	28.8	22.23	22.21	22.22	29.47	29.51	29.49	23.84	24.05	23.97	31.23	31.6	31.28	23.77	24.02	23.82	32.3	32.27	32.29	23.77	24.02
			33.04	33.31	33.08	22.03	22.06	22.05	28.24	28.17	28.23	22.03	22.06	22.05	24.455	24.77	24.6	23.875	24.075	23.97	32	32.72	32.08	23.71	23.9	23.83	28.62	28.27	28.55	22.03	22.06	22.05	29.52	29.58	29.53	23.77	23.93	23.92	31.435	31.475	31.44	23.71	23.9	23.83	32.265	32.375	32.28	23.71	23.9
		cia5	28.03	28	28.02	20.12	20.3	20.13	28.5	28.23	28.42	20.12	20.3	20.13	25.65	25.77	25.69	22.17	22.45	22.25	31.24	31.83	31.36	22.01	22.25	22.02	28.12	28.11	28.11	20.12	20.3	20.13	28.07	28.32	28.2	22.08	22.15	22.09	30.28	30.4	30.36	22.01	22.25	22.02	31.36	32.89	32.59	22.01	22.25
			27.75	27.71	27.71	20.05	20.12	20.12	29.1	29.19	29.19	20.05	20.12	20.12	25.61	25.72	25.66	22.21	22.36	22.24	32.62	32.63	32.62	22.08	22.15	22.08	28.99	29.17	29.06	20.05	20.12	20.12	28.38	28.52	28.5	22.07	22.18	22.11	30.25	30.57	30.39	22.08	22.15	22.08	32.24	32.09	32.1	22.08	22.15
			27.89	27.85	27.86	20.08	20.21	20.12	28.8	28.71	28.8	20.08	20.21	20.12	25.63	25.745	25.7	22.19	22.405	22.23	31.93	32.23	32.16	22.045	22.2	22.15	28.55	28.64	28.58	20.08	20.21	20.12	28.225	28.42	28.3	22.075	22.165	22.16	30.265	30.485	30.47	22.045	22.2	22.15	31.8	32.49	31.97	22.045	22.2
		cia5-C	26.58	26.53	26.54	18.29	18.37	18.35	28.12	28.15	28.13	18.29	18.37	18.35	21.79	21.97	21.91	21.02	21.01	21.01	31.08	31.35	31.22	20.81	20.88	20.83	27.31	27	27.11	18.29	18.37	18.35	26.1	26.31	26.14	20.75	20.88	20.79	27.93	27.87	27.91	20.81	20.88	20.83	28.59	28.99	28.86	20.81	20.88
			26.91	26.86	26.86	18.68	18.78	18.73	28.4	28.29	28.36	18.68	18.78	18.73	22.26	22.49	22.49	21.08	21.3	21.16	31.18	31.32	31.24	20.9	21.1	21	27.93	27.55	27.57	18.68	18.78	18.73	26.84	27.14	27.09	20.97	21.14	21.14	28.22	28.43	28.31	20.9	21.1	21	29.31	29.43	29.42	20.9	21.1
			26.74	26.69	26.7	18.48	18.57	18.54	28.26	28.22	28.24	18.48	18.57	18.54	22.025	22.23	22.17	21.05	21.155	21.09	31.13	31.335	31.19	20.855	20.99	20.94	27.62	27.27	27.34	18.48	18.57	18.54	26.47	26.725	26.48	20.86	21.01	20.87	28.075	28.15	28.12	20.855	20.99	20.94	28.95	29.21	29.2	20.855	20.99
	Dark & VLCO2	WT	29.66	29.82	29.66	21.3	21.39	21.36	25.66	25.78	25.68	21.3	21.39	21.36	21.42	21.49	21.46	23.95	24.03	23.97	27.23	27.33	27.32	23.65	23.83	23.76	26.21	26.29	26.25	21.3	21.39	21.36	28.03	28.22	28.12	23.88	23.87	23.88	28.41	28.66	28.44	23.65	23.83	23.76	25.31	25.33	25.32	23.65	23.83
			30.6	30.23	30.42	22.18	22.44	22.38	25.64	25.85	25.77	22.18	22.44	22.38	21.39	21.53	21.45	23.92	24.12	24.03	27.28	27.72	27.71	23.73	23.95	23.79	26.54	26.48	26.53	22.18	22.44	22.38	27.88	28.03	27.97	23.8	24.05	23.86	28.56	28.6	28.6	23.73	23.95	23.79	25.31	25.42	25.41	23.73	23.95
			30.13	30.02	30.04	21.74	21.91	21.87	25.65	25.81	25.72	21.74	21.91	21.87	21.405	21.51	21.51	23.935	24.075	24.07	27.255	27.525	27.3	23.69	23.89	23.69	26.37	26.38	26.39	21.74	21.91	21.87	27.955	28.125	28.02	23.84	23.96	23.84	28.485	28.63	28.49	23.69	23.89	23.69	25.31	25.375	25.36	23.69	23.89
		cia5	27.72	27.78	27.72	20.39	20.49	20.42	28.41	28.36	28.4	20.39	20.49	20.42	25.28	25.46	25.35	22.1	22.25	22.21	32.34	32.09	32.24	21.94	22.07	22.05	28.79	28.82	28.8	20.39	20.49	20.42	27.84	27.85	27.85	21.98	22.1	22.08	29.05	29.04	29.05	21.94	22.07	22.05	32.07	32.05	32.06	21.94	22.07
			28.15	28.98	28.03	20.48	20.59	20.53	29.16	29.16	29.16	20.48	20.59	20.53	25.27	25.52	25.34	22.28	22.36	22.29	31.57	33.31	32.81	22.11	22.2	22.17	29.26	29.45	29.33	20.48	20.59	20.53	28.17	28.38	28.24	22.11	22.28	22.26	30.03	29.88	29.9	22.11	22.2	22.17	31.7	31.86	31.73	22.11	22.2
			27.93	27.88	27.87	20.43	20.54	20.47	28.78	28.76	28.78	20.43	20.54	20.47	25.275	25.49	25.3	22.19	22.305	22.26	31.955	32.7	32.68	22.025	22.135	22.03	29.02	29.13	29.06	20.43	20.54	20.47	28.005	28.115	28.11	22.045	22.19	22.13	29.54	29.46	29.53	22.025	22.135	22.03	31.885	31.955	31.92	22.025	22.135
		cia5-C	24.79	24.83	24.8	19.15	19.17	19.17	25.82	25.69	25.82	19.15	19.17	19.17	17.49	17.54	17.5	21	21.1	21.07	24.3	24.38	24.36	20.78	20.91	20.9	23.48	23.35	23.46	19.15	19.17	19.17	24.41	24.54	24.52	20.91	20.97	20.94	24.45	24.43	24.45	20.78	20.91	20.9	21.15	21.19	21.19	20.78	20.91
			24.87	24.78	24.87	19.04	19.06	19.05	26.18	26.05	26.05	19.04	19.06	19.05	18.25	18.29	18.27	21.26	21.35	21.31	24.91	25.07	24.96	21.07	21.16	21.1	23.82	23.82	23.82	19.04	19.06	19.05	25.33	25.43	25.39	21.04	21.1	21.04	24.88	24.94	24.93	21.07	21.16	21.1	21.81	22.02	22.02	21.07	21.16
			24.83	24.8	24.83	19.09	19.11	19.11	26	25.87	25.93	19.09	19.11	19.11	17.87	17.915	17.91	21.13	21.225	21.17	24.605	24.725	24.64	20.925	21.035	20.95	23.65	23.58	23.64	19.09	19.11	19.11	24.87	24.985	24.97	20.975	21.035	20.98	24.665	24.685	24.68	20.925	21.035	20.95	21.48	21.605	21.57	20.925	21.035
	HL & VLCO2	WT	23.45	23.48	23.45	21.96	21.93	21.94	18.56	18.65	18.63	21.96	21.93	21.94	21.55	21.65	21.6	23.36	23.07	23.3	25.98	26.11	26.02	22.86	22.98	22.89	25.45	25.47	25.45	21.96	21.93	21.94	26.22	26.4	26.36	22.88	23.12	23.08	26.54	26.71	26.63	22.86	22.98	22.89	24.02	24.26	24.16	22.86	22.98
			23.45	23.51	23.45	22.01	22.02	22.02	18.88	19	18.93	22.01	22.02	22.02	21.68	21.95	21.7	23.12	23.26	23.26	26.25	26.32	26.25	23.1	23.18	23.18	25.84	25.81	25.83	22.01	22.02	22.02	26.63	26.93	26.93	23.14	23.24	23.24	26.68	26.91	26.86	23.1	23.18	23.18	24.38	24.55	24.46	23.1	23.18
			23.45	23.49	23.45	21.98	21.97	21.98	18.72	18.82	18.78	21.98	21.97	21.98	21.615	21.8	21.71	23.24	23.165	23.18	26.115	26.215	26.19	22.98	23.08	22.99	25.64	25.64	25.64	21.98	21.97	21.98	26.425	26.665	26.46	23.01	23.18	23.07	26.61	26.81	26.75	22.98	23.08	22.99	24.2	24.405	24.37	22.98	23.08
		cia5	23.15	23.3	23.27	21.57	21.78	21.74	19.4	19.75	19.49	21.57	21.78	21.74	24.53	24.66	24.63	22.28	22.42	22.32	31.51	32.59	31.67	22.29	22.36	22.35	29.36	29.67	29.44	21.57	21.78	21.74	27.18	27.15	27.15	22.22	22.51	22.29	27.18	27.29	27.29	22.29	22.36	22.35	32.05	32.32	32.14	22.29	22.36
			23.72	23.78	23.75	22.06	21.97	22.06	19.92	20.08	20.05	22.06	21.97	22.06	24.57	24.76	24.71	22.6	22.74	22.65	32.28	32.24	32.25	22.56	22.7	22.62	30.15	29.73	29.79	22.06	21.97	22.06	27.01	27.14	27.02	22.61	22.71	22.66	27.24	27.36	27.31	22.56	22.7	22.62	32.68	32.76	32.75	22.56	22.7
			23.43	23.54	23.51	21.81	21.87	21.9	19.66	19.92	19.77	21.81	21.87	21.9	24.55	24.71	24.65	22.44	22.58	22.5	31.895	32.415	32.41	22.425	22.53	22.43	29.75	29.7	29.61	21.81	21.87	21.9	27.095	27.145	27.11	22.415	22.61	22.6	27.21	27.325	27.31	22.425	22.53	22.43	32.365	32.54	32.52	22.425	22.53
		cia5-C	20.52	20.52	20.52	20.03	20.15	20.05	16.76	16.63	16.69	20.03	20.15	20.05	18.69	18.82	18.77	21.13	21.22	21.16	24.62	24.57	24.59	21.13	21.23	21.23	23.51	23.54	23.51	20.03	20.15	20.05	24.06	24.16	24.07	21.74	21.22	21.3	23.76	23.94	23.78	21.13	21.23	21.23	21.22	21.5	21.22	21.13	21.23
			20.64	20.5	20.6	20.16	20.17	20.16	16.85	16.94	16.92	20.16	20.17	20.16	19.03	19.02	19.02	21.17	21.35	21.35	24.54	24.62	24.61	21.15	21.31	21.22	23.58	23.59	23.58	20.16	20.17	20.16	24.25	24.45	24.37	21.1	21.36	21.33	23.83	24.09	23.85	21.15	21.31	21.22	21.4	21.55	21.41	21.15	21.31
			20.58	20.51	20.56	20.09	20.16	20.1	16.8	16.78	16.8	20.09	20.16	20.1	18.86	18.92	18.89	21.15	21.285	21.15	24.58	24.595	24.58	21.14	21.27	21.21	23.54	23.56	23.54	20.09	20.16	20.1	24.155	24.305	24.22	21.42	21.29	21.42	23.795	24.015	23.85	21.14	21.27	21.21	21.31	21.525	21.41	21.14	21.27
	* biological replicates are in different lines, technical replicates in different columns
	Supplementary Fig. 6b
[truncated: 42 more columns]

[truncated: 1 more sheets: Supplementary Fig. 7]
